# Supplementary material for: Symbiont-host interactome mapping reveals effector-targeted modulation of hormone networks and activation of growth promotion
Source: Nat Commun. 2023 Jul 10;14:4065. doi: 10.1038/s41467-023-39885-5 (PMC10333260; doi:10.1038/s41467-023-39885-5)
Supplement: Supplementary file 4 — Supplementary Data 1 [file 41467_2023_39885_MOESM4_ESM.xlsx]

## Sheet: Table S1
Table S1. In silico identification of SIECs
Worksheet	Details
SIEC sequences	Sequences of the 106 identified S. indica effector candidates
SIEC_Identification	Read count and bioinformatic analysis (including BLAST, Uniprot and SignalP analysis) of all SIECs identified in this study
RNAseq DEGs	Genes differentially expressed in Arabidopsis thaliana roots 10 days after S. indica colonisation
RNAseq DEGs 3dai	Genes differentially expressed in Arabidopsis thaliana roots 3 days after S. indica colonisation
RNAseq DEGs 10dai	Genes differentially expressed in Arabidopsis thaliana roots 10 days after S. indica colonisation

## Sheet: SIEC sequences
	GeneName			Length (bp)	Signalpeptide prediction for original PIIN entry
		DNA-Seq	Protein Sequence
SIEC Num		Synthesized sequences
3	PIIN_00112	ACAAGTTTGTACAAAAAAGCAGGCTTCATGGCTTCACAATTCATGGGTGTTAAGGTTGTGCGTATACCCACCGGTCCTTCTGTCGACATACTCGCCCGACTTCAAAGCTTGATCGCAAAGCACGATTTGGACCTCTGGACGACGACCCCGACGATCAACTCGCATGTGGACGTCGAAGTACCTCCTGGCGATTACGATAGTTTTATGAAGGCAGTACAAGAGCTACAAGGCCAGGCCGGCATTCTCGAGCCCGTCACGATTATGCACGAAGATCTCGGAAAAAGCATCTTGGAAGAGTCCTCAACATCTGAGGATTATGCCGCCCGCATGATGAAAGCTGCAAGTCTCGCGACCCCAGCATGGTTCAACGCATACCACCCGTATGCTGATCATCTCACT…	MASQFMGVKVVRIPTGPSVDILARLQSLIAKHDLDLWTTTPTINSHVDVEVPPGDYDSFMKAVQELQGQAGILEPVTIMHEDLGKSILEESSTSEDYAARMMKAASLATPAWFNAYHPYADHLTFLNDLAAAYPSNAKVVTAGTSVQGRAITGINIFGSSGSGVKPAIVWHANVHAREWITSMTVEYMAYQLLTNYANSTEIKSYVDKYDFYIFPVVNPDGFVYSQTTNRMWRKNRQSPPSGSSCYGRDINRNWDIHWSDPGGASTNPCDETYRGLAPADAPETKWLAAFSNGKKNSTQGMKMYVDWHSYSQMFFTPYGFDCDAIPPDNTELLSLAKGFTTSLKAVYGTSYTYGGSCKTIYKTTGSSDDYAYVVTGVKYSFSAELRDTGRYGFVLPANQ…	1313	SignalP5.0
4	PIIN_00113	ACAAGTTTGTACAAAAAAGCAGGCTTCATGCACCCGCCGTCGGACGTGCCTACGGGGATGATTCCTCGCTCGTCGAACAACATTTCTACGCCTCTGGATGCTGCCAAAGGACACGCACCTCTTCCAATTGCTCCTCGCAAGGCCACGAGCCACGGTGCAGCTCCAGCGCCACAGGCTCCTCTCGCTCTTGTGCCTCGTCAAGATGAAGAGGAGGATCAAGCAGAGTCGACGGCCAGACGCCACTCTCACCGCAAGCCTAGGCCATCCAAAGATAGCAAGCCCCTCGAGGGTTCGATCCATCTCGGACCACGCGTAGAGTCCAACAATACGACGCTCCCCGCTCACGTCCCGCGTTCTCAAAACTCGACGATGCCCATCAAGCTCCCTCGCTCGACGAAT…	MHPPSDVPTGMIPRSSNNISTPLDAAKGHAPLPIAPRKATSHGAAPAPQAPLALVPRQDEEEDQAESTARRHSHRKPRPSKDSKPLEGSIHLGPRVESNNTTLPAHVPRSQNSTMPIKLPRSTNSTTTPTTLPLHVPRDHNSTLPVVNSRAEHNSTMPIHVPRSSTHSPAEAILHDAPHHPRPRTTVEMHVPAEKLAHVVPGHHRRDKQEHVDDDEEHDEAPATPILVPRHSTGVEAADKIIHSSAHMLRQELDEARYEC*	836	SignalP5.0
6	PIIN_00200	ACAAGTTTGTACAAAAAAGCAGGCTTCATGCATCATCAGCTTAAAAACCTTTTCTTCTTACTCACTATGCTCTTGTCTCGCGTTCTTGTCGCTGGTCTCTTCTTCAGCTCGACCTCTCTTGCAGCACCCATCCCAATGAGTATTGGAGCGGTGGCAAAAGCCGCAAAAGCCGTTACGGGCTTTGTGACCCACAAGAGCGGTGGAGGCAGTTCACCTGTTTCGCACATTGCCAGCTCTATCAGTCACCATTCAGGCTCTCCCAGTCACCACGCGAGCGGCAGCACTGGCGGTCATAGTCCGCACCTGCAAAACAAGGGACCAGCGACACCAGGTCTCCACCATTCGAGCAGCACGCCGAATCTCCATCACTCGGGCGGTGCGCCACCAGCTCTTCACCAC…	MHHQLKNLFFLLTMLLSRVLVAGLFFSSTSLAAPIPMSIGAVAKAAKAVTGFVTHKSGGGSSPVSHIASSISHHSGSPSHHASGSTGGHSPHLQNKGPATPGLHHSSSTPNLHHSGGAPPALHHSNSAPPALHHSNSVSSHHSDTSSHHSDTSSHHSGTSSHHSDNSSHHSSTSSHHSDTHSSHPEQKQLHKSEKASNWSKVGEPFTNGAFNLASTAMSAHAQQQAAKTTADGARDAARINAQGAVDAANVRAHQ*	821	SignalP5.0
7	PIIN_00225	ACAAGTTTGTACAAAAAAGCAGGCTTCATGGAGGGTGACTGTGTCATTGAACGGAGCTGGTACACCCACCGTTACGCCAAAGAGGACGAGCGCTTCGCACCAAACTTTTTCATTCGTGGAGGCGAATTGTACTCCGTAACAAACAGCTCACACGTCATGCGTGTCGTAGCCCTGCGTATTCTCGACCATGACACCGAACACTATCACCCAGAATACAAGGGCGAACATGGACAGGAGCCCATGACCACAAAGGGACCGTTTGTTCGCTACAAGCTACAACTTGTCGATCCCCACAAGGCTAGGACCAACGCCGGTCCGGATATCAACAAATACGCCCATGGAACATTCAGTTGGGGTGGACCCATCCTCCTCTATAGCTTTACACCAGAACATGAGACA…	MEGDCVIERSWYTHRYAKEDERFAPNFFIRGGELYSVTNSSHVMRVVALRILDHDTEHYHPEYKGEHGQEPMTTKGPFVRYKLQLVDPHKARTNAGPDINKYAHGTFSWGGPILLYSFTPEHETKYKGSLFYACSDGGIYVDVHNFPPPLGCKPVTLHARNVLRLR*	554	SignalP5.0
8	PIIN_00455	ACAAGTTTGTACAAAAAAGCAGGCTTCATGTACCCCAGAGCAACTGTTAACGGTAGATGTACGGGCCTGGGTGGTGTCCCCGGTGTCTGCATCCCCACCGCAAAGTGCAAGTCTGGCGGAGGAACATATATTGACAACGCCTGCCCAGACACCCCGGACGACGTCAAGTGTTGTATCAAGGCTTCATGCGGTAACAATGGCGGTACCTGCAAATGGACGAACCAATGCAGCAGTGGCAATACTCAGAGTGGCCTCTGCCCGGGGCCAAACGACTTCAAGTGCTGCCTGCCCAAGGGCAGTGATGGACCATGGCCCACACCTGCGTTCCCTGCAGTTGGTGAATGTAAGAAGAAGTCGGTGGATGGCGCGAAGAAGATTGTCAGTGCCCATAAGGGCAAG…	MYPRATVNGRCTGLGGVPGVCIPTAKCKSGGGTYIDNACPDTPDDVKCCIKASCGNNGGTCKWTNQCSSGNTQSGLCPGPNDFKCCLPKGSDGPWPTPAFPAVGECKKKSVDGAKKIVSAHKGKVRQIYCIRQCVDPTSSEHCVGLAVDLMCSRAGGVKTTAGEPIAEWVMNNRKALDLKYVIWGQRIWNPERDSVKPWSQWRKMDNRGTITANHWDHVHVSFNS*	731	SignalP5.0
10	PIIN_00602	ACAAGTTTGTACAAAAAAGCAGGCTTCATGCACATACGTCGCGCTCTTGGAGAAACAGCGCCAGATTCGTACATTGTTGTTTTGAAGAAGGGCTCCGACCAAGCGGCACATATCAACACCATTTCCAGCACCTTTTCTATCCTGGACACTTCAAACACGGCCATTGTGAAGCATAGATATAGCAGAGCTCTCAATGGATACAGTGCAAAGATTACCGGTGCCGCCTTGCAGAGACTCGCCGCCAACCCAGACGTCGACTATATTGTCCCTGATCACATCGGAAGCGTTCGGATGGAGGAAGCCAAACCATCGAGGCGGGCTGTCGTCGACGCCTTTGGTCGCGCGACAGCTCAGGCTACAAACGGTACGAATGGCCAAGGTGTGGACATATACGGGATA…	MHIRRALGETAPDSYIVVLKKGSDQAAHINTISSTFSILDTSNTAIVKHRYSRALNGYSAKITGAALQRLAANPDVDYIVPDHIGSVRMEEAKPSRRAVVDAFGRATAQATNGTNGQGVDIYGIDTGIYLAHNDFGGRAVWGATFGGYNDTDDSGHGTHTASTAAGAQYGIAKAANIIAVKVLGASGNGGYSDIIAGIEWVMQQAAASGRPSVANMSLGGPQDSTLDNAVKNAIASGVHFAIAAGNTGTDASFSSPSSVEEANVVGASDSDNKAASFSNIGPLLDVFALGVDVTAAWINDPSDTRVLSGTSMASPRVAGYLATALGKRGKTSPSELTAALVSHAEAVITGQPSNTTDLLAELFS*	1148	SignalP5.0
11	PIIN_00740	ACAAGTTTGTACAAAAAAGCAGGCTTCATGGCAGCCAATATCGCCCGTCAAGAGATTGGTACTGTGACCCGTGTTACTGGCGGTGGTGAGGAGGAGCCTACAACTTACTACACACCGACCTCCTCCCCCATAAAGACATCCAGTACCAGCAGCGTCAAACCAGTATCGACCACAAGCACAAAAAGCACAAGCTCTCAGAGCTCTTCAACCGTAAAGCCAACTTCCTCTTCGAGTCAGACGACCCCCAAGCCCTCGAGCTCGAGCTCGAGCGGCTCCTCTACGAAGCCTCAGTCATCATCAACACAAACAGGGTCTCTCAGCCCTACAAAAACGAGCAGCGGGTCATCCCCTAGCTGTTCTCCTTACCAACAGTGTGGCGGAATCGCATATAAAGGCTGT…	MAANIARQEIGTVTRVTGGGEEEPTTYYTPTSSPIKTSSTSSVKPVSTTSTKSTSSQSSSTVKPTSSSSQTTPKPSSSSSSGSSTKPQSSSTQTGSLSPTKTSSGSSPSCSPYQQCGGIAYKGCTICSPGYKCVFSNEWYSQCVPI*	494	SignalP5.0
12	PIIN_01006 (former ID: PIIN_01005)	ACAAGTTTGTACAAAAAAGCAGGCTTCATGTCCCTCTCTAACAATCGAAGAGAGCGTGTCAAACCGGTCCATTCGTCGCCCACGGCCATTGTTGATGTCAGTCCGTCTGGCAAGCCCGCGCTGTCACAGCGAGAGCTCGTTGCTGGTGACGTGTTAAAGTATGGAAACCCTGGTCCAATCAGCGACTTGATTTGTCGCAAGGCGTATACGTTGGGTTATGATCGTAAATTGCGGCATCCAGCTTGGACGGTCGAACACCTCACTCTTGCGTCGGTCTCGCCCCCACCAGACGACCCGAATGGAGGTGACCGCTCGAAATCAGTCTTCAAAGAGGATGAGAGTATCCCTCGTCAGTTTAGGGCCTTTCTAAAGGACTATTTCCGAAGCGGATACGACAGA…	MSLSNNRRERVKPVHSSPTAIVDVSPSGKPALSQRELVAGDVLKYGNPGPISDLICRKAYTLGYDRKLRHPAWTVEHLTLASVSPPPDDPNGGDRSKSVFKEDESIPRQFRAFLKDYFRSGYDRGHLAPAADAKSSQEAMDETFYLTNIAPQVGDGFNRHYWAYLENWCRKLTGSFSDVFVFTVPLYLPKQDADGKWRVTYEMIGTPANVAVPTHFAKVVLASRPGSAYNPRESELSLGAFVLPNASIPDETPMEKFLVDVDTVERAAGLTLFSDEVKGKAINICRTTKCELVIRRFDDARKNATKAIGAPRR*	995	SignalP5.0
14	PIIN_01377	ACAAGTTTGTACAAAAAAGCAGGCTTCATGCCCCAGGTCTTCGACAGCCCTCTCAATCGTTACTTAGATATGCTCCTTCGAGCGCTCACTTTCCTTCTCTCTACCGCTCCTTTGATCGCGTTTGCCTTGGCAAATGAGGCGACTATCGAGGTTGTGGATGACGAGGTTGTCATTCCAACGCTAGGGCGTCGCAACGGGAATATGGCCCCCCATCCTGCACTTCCATATGTTGCCATGCCCGATAATGCGCGTCCTATTCGCAATGGGACAGAGCTCCCACCGTATTCCACCCTGTACTACTTTGATCAGTTGATCGACCACAATAAACCAGAGCTTGGGACGTTTAAGCAGCGTTATATGTTTACCTGGGAGTATTATGAGAAAGGAGGCCCGATCATT…	MPQVFDSPLNRYLDMLLRALTFLLSTAPLIAFALANEATIEVVDDEVVIPTLGRRNGNMAPHPALPYVAMPDNARPIRNGTELPPYSTLYYFDQLIDHNKPELGTFKQRYMFTWEYYEKGGPIILSTPGEANAALYSSYLTNRTVVGQIAQPNHGAAVVLEHRFFGLSNPYPDLSSGSLSVLTLEQSTADLVYFAKNVHLPFPTDVEDGSKVGPDRNPWILVGGSYSGALVSWTMNSHPGVFHAGYSSSGVVQAISYYWAYFEPIRQYMPKNCSADVERVINYMDLTFTFGSKKEKKALRAKFGMPNVTHYDDVAGTLRNQLWAWQSLTPASGGGEFFTFCDALEVKNGTAAGPKGWGLEHALDAWGKYETQYVANYCQDTPQDECLGSYDSTLGYFHD…	1940	SignalP5.0
15	PIIN_01379	ACAAGTTTGTACAAAAAAGCAGGCTTCATGCTCGAGAAACGCATCGCACAGGTCATTGCACAAGCTACAGCAGACTGGGAACAAGCTTGTCTCAGAGCCGGTGGTGGCCAGGCCTGCAATCCCCTCTCCGTCTCGTCCATGGCCACTTTGCTCGCGGCCCCGCCTCCATGTGCACAACAAGACGCCGCAGACTCGATGATCGATCTCGCTCGTAAACTAGGAAACGATGCAGAGATGATTCGTCTCGCCCAGCTCTTCAGGCAGCAACCACGGAATGCACCAGACTCAGTCTCCTCTCTTTACTGCCAGCAACCTCCGCGTAACAACGAACTTCAGGGTCTTTTCCAATGCCAATTCCAAGGTGTCAATGACAATGTCTTCACCGGTGGCGTAGCCCTC…	MLEKRIAQVIAQATADWEQACLRAGGGQACNPLSVSSMATLLAAPPPCAQQDAADSMIDLARKLGNDAEMIRLAQLFRQQPRNAPDSVSSLYCQQPPRNNELQGLFQCQFQGVNDNVFTGGVALGAPGTIPLGLSSLSPPGSCPANPGGKIPDGQQLNKIVNNPGRGNGGGNNGAAQPSQPAPPAQSNAPAPAPAPATPAPAPAPAPAPANNGGGFQAQNARDAQALNQQFKGLTAGSACTVGQVACLSNGQFAQCPNGAFVATPCAGGTQCIALPLVNKAGTSVTCTTLDDAARRFAAAGVSGGFDGQQGSGNATQNQNQNQQVAQPAPAPAPAPAPAPAPVPAPAPAPANNASGFQAQNARDAQGLNQKFKSISVGSPCTVGENACTSDGQFAQCPN…	1409	SignalP5.0
16	PIIN_01577	ACAAGTTTGTACAAAAAAGCAGGCTTCATGGATTATAGGATCATTATCGTAACTGTGATATTCATTGTGGTGTTGGTGGTTGGTTATCTGGTCCTCTGCTTCTGCTCTTGTCATCCAAAGCTCGGAAATGGGTGGCTCGCTGAACGCGTAGCTGCGGTAGAGCAGATAGCAAGAAACGCAGAAGCAGAGCGCGATACCGAGGCGCAAACCCAGCTGCAAAAGAATAAACCAACTCTACATTCGGCTGAACCTCAGTCCGCTCATCAGGCCCATAACCTGACAGAGATGATACCCTTGGCTGCCCAAAGTTCCACAGAAACAAATGGGACCAAGCCGGCTCATGTTGGATTTCTCGTCCAGATGCCTTCTTCATCCAAACCGAACGGCACTGACACAACA…	MDYRIIIVTVIFIVVLVVGYLVLCFCSCHPKLGNGWLAERVAAVEQIARNAEAERDTEAQTQLQKNKPTLHSAEPQSAHQAHNLTEMIPLAAQSSTETNGTKPAHVGFLVQMPSSSKPNGTDTTEDRIEFGTVTVHQNSKLQTS*	488	Psort and Predisi
17	PIIN_01719	ACAAGTTTGTACAAAAAAGCAGGCTTCATGGGTGAGAGGCGCTCAGCCCAAGCACAAGGTCGGGGCGCTGGAGGACGCCGGCCGAGGTCCGAATACGAGCGTGACGGTGGAGGATACGATGAGGGTTACTCTCGAGATGTATATGGGGCTCGCAAAGGTGTCCGACGTGAGGAACGCTGGGACACTTTAGGTGGTGGCGAGCATTTGGAAACAGCAAACGCACGCCAAAATATGGGATATTCTTTTGATGAACAGGAATATGGATCTGCAAATGTGCGGGATGGGGATTCGTCTACCCGGCCATTCAGCTTTTCACGCGATACAGTGGGCGACGATAGGTCATCAAGAGGTCCCAAGTATGACTCTAGACGTGACTATGAAGAGGATGAACGACCGGCC…	MGERRSAQAQGRGAGGRRPRSEYERDGGGYDEGYSRDVYGARKGVRREERWDTLGGGEHLETANARQNMGYSFDEQEYGSANVRDGDSSTRPFSFSRDTVGDDRSSRGPKYDSRRDYEEDERPAKRRRMGIVETVLTTAISVAIVSTAVGYTAYRMWRDGGLTVNPKAVEAAERTNEEDDQGEETMGRGERNTRLKRIVLPPPPPYAQIEPPVASPRVVRKEARAAEERRKHGKKRRGRRRADEGSSVVPVLPPSPLKRKMEEERTYDTQKRLNPVTEEDGDVLEEQMDWMSAQLQGLIENGRRALAKEISLGSESEDVTGWEDE*	1031	No predicted SP, but non-classical secretion protein (SecretomeP 1.0)
19	PIIN_01892	ACAAGTTTGTACAAAAAAGCAGGCTTCATGTCCAAGTTTGATGTTTCTGCGTTCCAAAATGATGGGTTCCCGTCATGGGTCCGCGATCGTTTCCAACAAATTGCTGACCATGAAGCCTCACATGTCCAATTTCTCTCCACCGCACTTGGATCCAGTGCTACCCAAGCCTGCAACTACTCCTTCCCTTATACAGACCCCAAATCCTTTGCTGCCCTCGCTGGTGTTTTGGAAGGCGTAGGTACTGCTGCCTACTTGGGTGCTGCAAAGTATATCACCAATAAGGATTACTTGACGGCTGCCGCTGCAGTGCTCACAACCGAAACACGCCATACGGCATGGGTCAAGAGCGCTGTAATGCACGATTCAGCATGGAGCGGCGCATTTGACACTCCGCTCGAC…	MSKFDVSAFQNDGFPSWVRDRFQQIADHEASHVQFLSTALGSSATQACNYSFPYTDPKSFAALAGVLEGVGTAAYLGAAKYITNKDYLTAAAAVLTTETRHTAWVKSAVMHDSAWSGAFDTPLDLNAVYSLAAPFIISCPSSNPSLPVKAFPALRVTSTPSPGKSVTFDFNSTSTGSNQMLYAAFFSGLDTLFAPLDSNKSATVPEKLVGTVYAVISTNGTVVSDDSTVAGPAILEFRLPEMARQTN*	797	SignalP5.0
20	PIIN_01931	ACAAGTTTGTACAAAAAAGCAGGCTTCATGGCTCCTCTCGCGAATGAAACGACTGCGGATGGGGACGTTGAAACTCGTGGTTGCGTCAATACTTTGACCGCAGATGAGGCCAACGAGGTTCAGACTCGCCTCGACACCGAACTGGCCAAGGCCGATGTTCCTGACTTTAACTCCAATTCCACGCGTACTGCTCCTATTCGTGTCGTATGGCATGTCGTCCACGGGTCCTTCTGGCCCTGGTCAAGCGGATATCTGTCAGATTTCGACGTCCGGAGATCCATCAATGCCATGAACTCGCACTACGCTGGCACCGGCATCCGGTTCACTCTCGGTGCAATCAGGCGTACTCGAAACTATAACTGGTTCAACTATGCAGACTACGGAAATGCCTATCAGACA…	MAPLANETTADGDVETRGCVNTLTADEANEVQTRLDTELAKADVPDFNSNSTRTAPIRVVWHVVHGSFWPWSSGYLSDFDVRRSINAMNSHYAGTGIRFTLGAIRRTRNYNWFNYADYGNAYQTAMKNALHVGGRETLNIYSVRLTPRTLGYATWPWNYRIRPRDDGVVIKYTTIPGGSSTNYNQGKTLTHEVGHWLGLYHVFQGNSCTGRGDYVQDTPPQLTETVGCPAFKDTCPGGGPDSIHNYMDYSYDRCMNRFTSGQGYRARQAAWVYRGL*	884	SignalP5.0
21	PIIN_02015	ACAAGTTTGTACAAAAAAGCAGGCTTCATGAAGGGCCTCCACGCCCGAGATGGTCTATCCGCACGCGGACACGCCATGTTCCGCTACGGAAAGGCCAATGGATATACCAGACGCAAGACCAAGACATGTACCGCTCACCTCTCGACAAACTCTGGAAACGCCAATACTGCCCCTGCATCTAGCTCGCAGTCGGTGGCTGCAGACGGAGGCGCAAACGCACCCGTCATCACACTCCCAACAAGTGAGCCAGTGCCCACGTCCTCTGAGCAACCAGCTCCCGAGCCATCGCCATCGTCCCAGGAACCCCAACCGGTACCGAGCGCTGAACCCGCTCCGAGCTCTGGCGGAAATACTGCAAGCAACAACAACCCAGATATCCAAGCCTACCTTTCTCAACAC…	MKGLHARDGLSARGHAMFRYGKANGYTRRKTKTCTAHLSTNSGNANTAPASSSQSVAADGGANAPVITLPTSEPVPTSSEQPAPEPSPSSQEPQPVPSAEPAPSSGGNTASNNNPDIQAYLSQHNNERAAHGASALTWADDLAGVAQDWVNKCIWQHSGGKFGENLSVGTNMSPSGAVQLWLDERDEYNPASPQYSHWTQVVWKGSKEVGCAVASCPAANFFGAGASGTALFYACEYRPAGNVIGQFAQNVQK*	815	SignalP5.0
24	PIIN_02492	ACAAGTTTGTACAAAAAAGCAGGCTTCATGACCTCCAAGCAAGTCGTTCCGGGTGCTTACGTCGTCGAACTCGATCCCTCTGTCGGTATCTCCGCACTTGGCGGCTCGAAGCGCTCTGTCTCGCCTCACTCGCATCTCTACGAACATATGATGAAGCGAGAGATCAGCTGGACGACGACTCAAGAGTACCTCAGCGACCTGTTCACAGGTGCAGCCATCAGGCTCGAGAACGAAAATGATCTCGCCAACCTTGCAAGCATCCAGGGAATCATTGACATTCGCCCCGTTTACCTCCATCCACCACCAAAGCCATTCGATCAGCATGTCGTAACCGGTCCCAACGACCCGGCTCTGCCACCAGACACCTTCTCGACACACATCATGACCGGTGTGGATAAG…	MTSKQVVPGAYVVELDPSVGISALGGSKRSVSPHSHLYEHMMKREISWTTTQEYLSDLFTGAAIRLENENDLANLASIQGIIDIRPVYLHPPPKPFDQHVVTGPNDPALPPDTFSTHIMTGVDKLHAEGRFGAGVKIGVIDTGIDYKHPALGGCLGGNCLVKSGYDFVGDAYNGTNAVIPDDDPMDCNGHGTHVTGTIAALPDNQYNISGVAYKANIAGYKVFGCEGSVADDILVAAITRAYNEGCDVITLSIGGPSGWTSGASSVVASRAAKAGRIVTIAAGNEGSSGMFYASGPSAGIDVVSVGSIDNTVIPIQHAKVSGHDDIVYYSLAPLNFTETLPVYPISKTIVADDACKPLPADTPDLSKYVVLIRRGSCTFVTKLANVADKGARIALVYNN…	2699	SignalP5.0
25	PIIN_02570	ACAAGTTTGTACAAAAAAGCAGGCTTCATGAGGCAGCGCCCAAGCGGTTCTGTTCCTTCTGAACCTCGCCCCACGTTCAGTGCTCCTGCAAGTTTGTCGTTCCCTCCGCCCCCACCCGGAGGCTCGTTTTCGCGTCCTCCAAGGCCGTCTTTCACTGGATCACTCCCACCGCCTCATGAGAAACGTGAGAAGCCTAGCGCATCCTTTGTGCCTCATCCTCCTCACGAGTCCAAGCCCCCTCATGAGCATCCGTCTGGCAGCTTCGTTCCCCCATCCCCTCCAAGTGGTACGCCGCCAGTCCACTCTAAGCGCGAGGAAAAGCCTAGCGGATCCGTTCGCCCACCTAGGCCCTCCGGAATCAAGCCTCCTCATGGACACCCCTCTGGAAGTTTCGTCCCA…	MRQRPSGSVPSEPRPTFSAPASLSFPPPPPGGSFSRPPRPSFTGSLPPPHEKREKPSASFVPHPPHESKPPHEHPSGSFVPPSPPSGTPPVHSKREEKPSGSVRPPRPSGIKPPHGHPSGSFVPPPPPSGTPPAHSKREEKPSGSPLPPPPKPSGSKPPHGHPSGSLVPPPPPSGTPPAHSKREEKPSGSPPPPKPSGSKPPHGHPSGSFVPPPPPSGTPPAHSGAPPSFSRPAPPKSVSDPSLP*	791	SignalP5.0
26	PIIN_02571	ACAAGTTTGTACAAAAAAGCAGGCTTCATGGCTGTTCCAATTCAGGACAAGAGACAATTCCCGAGTCGCTCGTTTAGCTTCCCTGGGCCCACTGAAAGTTTCTCTTTTCCATCTGGGAGCTTTTCATTCCCTCCATTCCCTCAACCTTCAGGGAGCTTTTCCTTTCCTTCGTTTCCGCAACCGTCCGGCAGCTTCTCTTTTCCTTCGTTTCCACCACCATCCGGAACTTTTTCATTCCCATCGTCCCCTCAGCCGTCCATTAGCTTTTCATTTCCTCAACCATCCGATAGCTTTTCGCTCCCGCAGCCCCCCGAGAGCTTCTCCTTCCCAACGTTCCCTCAGCCTTCAAGCAGCGATCCCACTCCATCTCCTGATCAGACGACGATCTGAGACCCAGCT…	MAVPIQDKRQFPSRSFSFPGPTESFSFPSGSFSFPPFPQPSGSFSFPSFPQPSGSFSFPSFPPPSGTFSFPSSPQPSISFSFPQPSDSFSLPQPPESFSFPTFPQPSSSDPTPSPDQTTI*	416	SignalP5.0
27	PIIN_02572	ACAAGTTTGTACAAAAAAGCAGGCTTCATGTCCAGCTCCCATCCGGCTCCCTCTGGAAGCCACTCTTTCCCTCACCCTTCGGGAAGCTTCTCTTTCCCCCACCCTTCCGGTGGTGCCTCTCATCCACATCCTTCCGGAACGCATCTCCCTCCGGGCACCTTTTCGTTCCCTCATCCGTCGGGCACCTTTTCATTCCCTCATCCTTCGGGCACAGTAGTGCCTCCTCATCCTTCTGGCAGTGTATCTCACCCAGCTCCTCCTGGTAACGTATCTCATCCAGGTGCGCCCTCGGGAAGTGCATCTCATCCGGCTCCATCTGGATCCACCTCTCGTCCTCCCATTCATGAATATACTCGAATCTGTCCCGCATGCTTATCTGAGGCTCCCTCATTCATGGTC…	MSSSHPAPSGSHSFPHPSGSFSFPHPSGGASHPHPSGTHLPPGTFSFPHPSGTFSFPHPSGTVVPPHPSGSVSHPAPPGNVSHPGAPSGSASHPAPSGSTSRPPIHEYTRICPACLSEAPSFMVVETGAYIDEVGRENKSPD*	482	SignalP5.0
30	PIIN_02839	ACAAGTTTGTACAAAAAAGCAGGCTTCATGATCCGCGATTTTGTCGAGGCATCTCAGAAGCGTAATCAAACTGCCAAACCCCGTCGTGGATTCTTCGATGGAATCAAAGATGCGTTCAACGGCGCTGTAGATGCAGTCAAGGGCGCAGCTCAGCAAGTCGGGGATGCACTCCAGGGTGCGGGTAACACCGTCGCCAATGGTGTTCAGGATGCCGCTCATACGGTCGCCGATGGAGTTCAGGATGCTGCTGAAGCGGTTCAAGATGGCATCCATAAAGCTGGAGATTCCATCGGAGACATTGTTGAAACCGCAGCTGGCGCCGTCTCGGATTTTGTGCACTCGCTGGACGATGCGACTGGGTTTAACGAGACACTTTCCAAGAACTTCCATGTTATCGAT…	MIRDFVEASQKRNQTAKPRRGFFDGIKDAFNGAVDAVKGAAQQVGDALQGAGNTVANGVQDAAHTVADGVQDAAEAVQDGIHKAGDSIGDIVETAAGAVSDFVHSLDDATGFNETLSKNFHVIDIDQSFPVFSASIDCPGSGVVPALGAGVSVSAAVQAKLDAEVGFIVTGSIVPPQIDDLAFTSVLRGKLGATFDVKANAKGTFDTGAVPLLQTGLPGLSFPGILTVGPSISLNAQAKAYLGITADINIASSMDIPQINLVFPPSQGQNAAQVVPGETPINVKVGASAELQGRAEVHLVPRLDIGVTILEGAAKTTVFLNVDGSAGLDFTLSAGADVTPVSGTIEDPVLSLSDVQKKFGGSVGADLGVSVNAGATAALVPFFDQTVSVELFSKKFPLF…	1418	SignalP5.0
31	PIIN_02849	ACAAGTTTGTACAAAAAAGCAGGCTTCATGACAATCACCACCCCGGAGATTAAAGAGTGTGAACCTGCAACGTTCCAAGTCGACGGTGGTACTGGCACCATTCTCCTGGATGTTCTCCCATCCGAAAAGCCATGCGAGCATGACCCCATCCAACACGTAGACACCGGACTCAACGGTGGTGGTCAATATATCTTGCATCACACCCTCAAGGCCGGTACTTCTGTCGTTGTCATCGTCGACGACGCCCAAGGTGACGAAGGATGGTCAAACACGATTGTTGTCGCCGCCTGCCCTTCTTCGTCTTCGACCTCCTCGACTTCGCGAACCTCGGGTACTGCTTCTGTTGCTGGTACCTCGAGTACTCGTCGTCCGACTGCGAGTGTTGTTCCCGTGAACGCG…	MTITTPEIKECEPATFQVDGGTGTILLDVLPSEKPCEHDPIQHVDTGLNGGGQYILHHTLKAGTSVVVIVDDAQGDEGWSNTIVVAACPSSSSTSSTSRTSGTASVAGTSSTRRPTASVVPVNAGDDSTNGAIPAKASFGAGVVALVSAFAFLA*	518	SignalP5.0
33	PIIN_03088	ACAAGTTTGTACAAAAAAGCAGGCTTCATGACGTGCCAAAAGACATGTCAGGACAAGTCACTCACCATTGCGGGGTGCACCGCTCCAACCGATGCCTGTGCTTGCAACTCTCCCTACGAGTCTGCCATGACCAATTGTCTCGTACAACCAACTTCAGAGGGTGGCTGCACCTATGATCAGATCCTGTCCTGGCAAACCGCCTACTACACGCAGTGTCAAGTCTCTGCGCCTCTGGTACCCCCATGCTTGACAATTTGCGACTTGCAGTCCATCGAGCTGGCAAACTGTTCCTCCGAGTCCGACACAGCATGCATATGCGCCAGCACCTATACCAACGCCGCAACATCCTGCATCTCAAAGGGTTGCCCCGACAGACTCGATAAATGGACTCAAGATCAC…	MTCQKTCQDKSLTIAGCTAPTDACACNSPYESAMTNCLVQPTSEGGCTYDQILSWQTAYYTQCQVSAPLVPPCLTICDLQSIELANCSSESDTACICASTYTNAATSCISKGCPDRLDKWTQDHATLCGSSTGTSSGSTNTGSSTSSRSATATSVSSNGTQTGTGTASSVSSTGTGSTGAAASSPKFAIYDGQNVKWVIAGTWMLVLTAVGF*	692	SignalP5.0
35	PIIN_03190	ACAAGTTTGTACAAAAAAGCAGGCTTCATGGAGCGTAGCGGCGTGACTGCTCCTGCTGGCTTCAACATCACGAGCATTGGTGTCAATGGCTCCGGATGCCCAGCTGGAACCGCCTACTATGTTCTTAGCTCCGACCGCACCTCTGTAACTGTAACCTTCTCCAACTTTTACGCACTCGCTGGCCCCGACGTCAAGATCTCCGAGAACAGGAAGAGCTGCCAGCTCTCCCTCGGCGTTCGTGTTCCAGGCGGTTTTGCATTCGGTGTCGCCACTGTCGACTATCGTGGCTACTACCAACTCGATAACAAAGTCACCGCTACCCAGCAGGCCGTGTACTACTTCCAAGGACAGCTACAGCAAGCAACTGCCCGCTCCACGCTCAAGGGTCCCGTCGCCGGT…	MERSGVTAPAGFNITSIGVNGSGCPAGTAYYVLSSDRTSVTVTFSNFYALAGPDVKISENRKSCQLSLGVRVPGGFAFGVATVDYRGYYQLDNKVTATQQAVYYFQGQLQQATARSTLKGPVAGNTYTYRDQFDLYSTTLSPCGANSVLNVNSALQVSNSANRQGSGYIATDSIDASLVQTFGFSWYTCK*	626	SignalP5.0
36	PIIN_03222	ACAAGTTTGTACAAAAAAGCAGGCTTCATGGCGTCGACGTCCATTCCTGGTCAGAATGGAGATTATTCCTGTGGTCAAGGCGTACAAGGACGTGTAACGCACCTCCAACGAGGTTCTGTTGAACCTTTCCAACCAGACATCTTTGTCACCGATTGTTCTGGGCTCAAAGCCAGCGCACCCTCGCTGCCCGGCACTTCACCCAACGACCTCTCGTCGCAGTCCAATGCGCACTTTCCCGAAAATAGATTAGGAAAGCGACAGTTTATCTCAAAATGTGGATCAACTTGTGCCACCGTGTGTTCGCTCGCGTCAAATGGCCCATCGTACAACGACTGTTCGACGCTTTCCAATTATCTTTTCGGTAGAGGATCCCAATTCAGCGTCGGCGCTCTCCAGAAA…	MASTSIPGQNGDYSCGQGVQGRVTHLQRGSVEPFQPDIFVTDCSGLKASAPSLPGTSPNDLSSQSNAHFPENRLGKRQFISKCGSTCATVCSLASNGPSYNDCSTLSNYLFGRGSQFSVGALQKVSVTAGSCMYTFLNMNLFSVSWCDETWAAQGGSVSGSCSAGGSCLGLLFTVGVESNPNPPPPPPPPPASTSSAQPTSSQNAPSSPAGGGQGQPDSQSTSSSRATSIAPSNSNGAAITSTSRTTVQNNGGITEFSSVLAASNLEALSSSLQSLSTLTATSSYVRTTTTLSNGAVVTVIASPDGTGTEENNNVGSGDQGATNKKSKSPVIAAVLLAVLLVIGIVIALIFWRRKRKEKKIPPPIYIDPARASTYGGEKPLNSPVAYTIHSSDEDHERG…	2180	SignalP5.0
37	PIIN_03271	ACAAGTTTGTACAAAAAAGCAGGCTTCATGAATCGTCCATTGGACGACTGCATCTCCCAATGCAGAACGAGATTTCCGTCTGGGTTAAACATGGACAACAACAGAGGGAGCGGAGCGACGCACACTATCATGGTGGCTCCGGAAGGAGTCGGCCTTCGCTTTGTTCCGTTCTCTCTAAATGTTCCCGTGGGAGACACTGTCCGGTACATTTGGACTACGCCTGCCAATCATACCGTCACACTTTCGTCCGCATTGGCTCCTTGCAACAAAAGTGGCATTGCAGATCAGCGCAACTTTAGTTCTGGTGTACGAAATGCAAAGGACGGTCAGCAAACCTTTGATGTCGTCGTACAAACAGACAAGCCCCAATTCTTCTACTGCTCTGTTCAGCAGCACTGC…	MNRPLDDCISQCRTRFPSGLNMDNNRGSGATHTIMVAPEGVGLRFVPFSLNVPVGDTVRYIWTTPANHTVTLSSALAPCNKSGIADQRNFSSGVRNAKDGQQTFDVVVQTDKPQFFYCSVQQHCNKGMFGILNPPTFGSVSVASIYDTVPTLGAGNEFLSNEISSSKVSQWGADISLDGISPEYHQAVAENVLFTRAAMHASVGQVERREEGAEDAKLRLFSRLTSILSRGGLEDSVH*	770	SignalP5.0
39	PIIN_03459	ACAAGTTTGTACAAAAAAGCAGGCTTCATGGTGGGCGCCGACGCCTCGGGTGCTCCAGCGCTCGTCTTCAACCCACAAGTCATCCAGGCCGACGTCGGTGACTTTATCAACTTTGAATTCCGAGGCGGTAACCACACTGTGACCCAAAGCTCGTTTGCAAACCCATGCACACAGCAATTCAACACGGTCACCCAACAGAACGGCTTCACCTCTCCATTCATGCCCTACAACGCCGCCAGCGGTCAGATTGGTGTCTTCACCCTTGAAGTCACCCAGACCGCCAACCCCATCTGGTTCTTCTGTGCGCGCAAGCCTCATTGCAAGGGTGGAATGTATGGTGCTATCAACCCACCCACTACTCCAGGGAGGACGTTTGCCGATTTCGCCGCTGCTGTTCCG…	MVGADASGAPALVFNPQVIQADVGDFINFEFRGGNHTVTQSSFANPCTQQFNTVTQQNGFTSPFMPYNAASGQIGVFTLEVTQTANPIWFFCARKPHCKGGMYGAINPPTTPGRTFADFAAAVPNADEPGFGVTAPFTPTTGSASGSASGGASSTSGAGSSPSASSTSTTTPNGASVLSARSSVAVVLAGVAASLLL*	647	SignalP5.0
40	PIIN_03461	ACAAGTTTGTACAAAAAAGCAGGCTTCATGGACCGGTTCCTTCCATCCTTTTTCCACCTTTTTCAACTCCCAGCGCCCTTCGGCATCCACATTCTCTTTCCTTCTTCATCAGATCAGCAATCCAAGGTCCTACCAGGGGTAGATTTTCATTCACGACACACTTTTCGACAAGCCCAGCCAACTCTCGCTCTATTGTTATCAATCATGTTCGTCAAGTCTTCTCTCATCACTCTTGCCATCGCAGCGGCTATCCCAGAAGCCTTTGCTCGTCCTTTGCTCTATCCTCGTCGCTTCGGTCAGGAGCAGTGCGGAGGCATTGGAGGTGAAATCGGTGCCGCCTGTAATGGTGCAATTTGCGGTGTCCTTGGTGGACGCGTTCCTGGAACTCTTTTGGCTGGC…	MDRFLPSFFHLFQLPAPFGIHILFPSSSDQQSKVLPGVDFHSRHTFRQAQPTLALLLSIMFVKSSLITLAIAAAIPEAFARPLLYPRRFGQEQCGGIGGEIGAACNGAICGVLGGRVPGTLLAGAAICAQQDLADDIIDASKTQDAATAAKMVELAIKFRQCEKNTPPDFSTNPPTLRNSVFCQKAPRNAQLVGLNQAQDPANDPDLFFDPETKTTVRKGSQANTSPLAGGAAAAPAENNNNGNNNNANQGDANNNGNANQGDANNNDGNAGATGSCPPQQTVTVTAQPNVTGTCPPAATVTVTATENKVASTPAAAAPAQTVEAAPSGALNFGSCTNPAVEFGPGFEGRKLAEFSFQPQNRNEFAQSSALNGQIVLNAICNILADKCKAPAETVTACR…	1667	SignalP5.0
45	PIIN_04084	ACAAGTTTGTACAAAAAAGCAGGCTTCATGGCCCTCGGCGGCCCAACCTGTCTCTCGTTCAAATCTACCCAATATGCGATTACCACCAATAGCCAGGCCGCCACGATATGGATCGACTCGTCTGACTGGCCTGGTGTGCATCGTGCGGCCATTGACCTACAAAATGACCTTGAGAAGGTCACCGGAAAACGGCCCGTCATCCTAAATGTGACCATGTCGGCCACTACATCCAACTCCAACCTCGATGCTGCTTCAAACACCATCCCTATCATTATCGGCACCGTCGGAAAGTCCAATCTCGTCTCCTTCGCATCACAGAGCAGCACAACGCTGAAGAACAAGGTTGCTGCCATTCAAGGCAAGTGGGAAGCCGGAATCTCGGAGGTTGTCAAGAACCCA…	MALGGPTCLSFKSTQYAITTNSQAATIWIDSSDWPGVHRAAIDLQNDLEKVTGKRPVILNVTMSATTSNSNLDAASNTIPIIIGTVGKSNLVSFASQSSTTLKNKVAAIQGKWEAGISEVVKNPMAGVTAGYVIFGSDKRGTIYGIYDFLEQAGVSPWYWWSDVPYKNHSAIYAFPNVTCSHGEPSVKYRGIFINDEQPALTDWVIEKFSNGTVANRPPFNRFMYSKVFELLLRLKANYLWPAMWNSAFGVDDPLNQFTADYYGIVMGTSHQEPMLRSSPVEWNQFGSGQWNWDANQANLAKFWTDGVKRGAPYESIYTLGMRGTGDLPVDETGNIDLLQRVVAAQRDIISNVFNKSASTVPQMWCLYKEVQGYYQRGMRVPDDVILLWTDDNWGNIRR…	2993	SignalP5.0
46	PIIN_04114	ACAAGTTTGTACAAAAAAGCAGGCTTCATGCAGAACAACAGGAATGATATCCAGTCGTCGCTAGTATTGGACCCCTCTGTCCTCTGCACGGCTTGCACGGATAACGGCCAGAACCCGCCTGTCGATCAACAGAGTCCATCTCTGACCTCGAACAACAACTTCATCGACTTTTGCAAAGGCAAGACGTTGACGAATGGCCAACAACTCGTTCAGGGAAGCTGCAATGGTGTGCCAATTGGAGATATCATCCCTTCGAGCAATATGCCCGCTGCAAAGATTACGTTCCCCAAGAATGGTGGCACATTCGAGGCCAATAAGCAGTTTACTGCGACGATCAACATCAAGAATATGGTCACTGGCAACTTTGTCAATGCGCAAACAAACTACTATGGCGCTCCC…	MQNNRNDIQSSLVLDPSVLCTACTDNGQNPPVDQQSPSLTSNNNFIDFCKGKTLTNGQQLVQGSCNGVPIGDIIPSSNMPAAKITFPKNGGTFEANKQFTATINIKNMVTGNFVNAQTNYYGAPQQLQGNNVIGHSHLTVQKLNSIDSTDVLDPSIFQFFKGINAAAVNGVLTVDVTDGLPPGVYRFCTMNTTANHTPVMVAIAQHGSLDDCVYATAVVGGNNGGNNNNGGNNNNGGNNNNGGNNNNGGNNNNGGNNNNGGNNNNGGNNNGGNSNKSTSSTKAASSAAASATSSAANNNNNGGRNRFRGGRNGGRFRRPQ*	1016	SignalP5.0
47	PIIN_04206	ACAAGTTTGTACAAAAAAGCAGGCTTCATGGCACCTATCATCCCGGAGAACTATGATTTGGTCAAGCGTGAACACAGCCATATCCAGAAGCATGACCAGCACCATGCAGTATTGGACTCTCATCACCAACACCCCAATGCGGCAACGAGCACGCCCATCGAATCACAAGTAAACACTCCTCCGAGCACGCAGCCATCGAAGCGTTCGATGATTCCGTCTATGAACCACTTTGAACGGCGGAACTTTTGGCAAAAGCTCAAAGATTTCGGCAAAAAGGCGCTCAGCTGGATTATCTGAGACCCAGCTTTCTTGTACAAAGTGGT	MAPIIPENYDLVKREHSHIQKHDQHHAVLDSHHQHPNAATSTPIESQVNTPPSTQPSKRSMIPSMNHFERRNFWQKLKDFGKKALSWII*	323	SignalP5.0
48	PIIN_04207	ACAAGTTTGTACAAAAAAGCAGGCTTCATGCAATCAGCGCACCCTGAACATTCCAATCACAATGAACACGGCGGAACGCACGGTGGTGCGAGTGTCGTCGTACACGGCGTGTCATCTAAATCTGCATCGCCCGCTGCCGTTCCCAACACCACGCCAGGAGCTCATCATCAGAATTCTGTCGCCGCCGTCCTAGACGGACACCAACAGCCATTGGCAGTTCAAGCCGGACATGACGCTGAGGGTGTCGTACCCAAGACTGCTGCAAACGAGTTGAAGGCAAACTCCGAGGTGGTATCCGAGTCGACTAAAGCCCCAGAGGGTGTCGAATCAAAACAATCCGCCGACAATACATCCTCTGATTCTGCCCCAGCGCAGCCGAAGATGAGAATGGTACGGCGA…	MQSAHPEHSNHNEHGGTHGGASVVVHGVSSKSASPAAVPNTTPGAHHQNSVAAVLDGHQQPLAVQAGHDAEGVVPKTAANELKANSEVVSESTKAPEGVESKQSADNTSSDSAPAQPKMRMVRRVRRAPIVEASVTGESAFLKREIQLERIQARSGGMYESTVVKANRLARRFLGFLLNIGRRIITGIAKHFIKNKVANNNNHHRRRSPIFDEVGVVGVHARSLEEVLL*	743	SignalP5.0
49	PIIN_04219	ACAAGTTTGTACAAAAAAGCAGGCTTCATGCTCCCCGAGATTGCAGACTCGAACGCCGTGCTGCTGAAGAGGGAACCCTCTGCTGTCCATGCCCACGGCCAGCACACAATCCAAGTTACTGCAGGTGAAAAAGTGAAAGTCGAACCCTCGACCAAGAATGTAGAGCACCCTCAGGCAGAGACAGACCCCAAGCCAGAGGCCAAGGCGCCTGCAAAGCGTTCAAATCTATTTTCTAGAGATGACAATATGCTCGAGAGACGGAATTTCTTGAGCAAGGCATTCCATTTTGCAAAGGGATTGATAGGACTTTGAGACCCAGCTTTCTTGTACAAAGTGGT	MLPEIADSNAVLLKREPSAVHAHGQHTIQVTAGEKVKVEPSTKNVEHPQAETDPKPEAKAPAKRSNLFSRDDNMLERRNFLSKAFHFAKGLIGL*	338	SignalP5.0
50	PIIN_04220	ACAAGTTTGTACAAAAAAGCAGGCTTCATGCAGCTCGAGGCGCGAGATGAGCACCCGCACCCACGCCCACATCATCATCGTCACCGCCACCACCCGGATAATGCGAACGCCCCGAGTGCAAACTTGCAAACCCCGCCAACCACGGATGTCCAAGGAACGTCGAAACGCTCAGAAATGTCGACGGAGAACCTTGAACGTCGGAATTTCAAACACTTCCTGGGTAAAGCTGCATCAACTGCTTTCAAGGTGGGCACGACCTTGCTCTTCCGACGTGACGGTGGGGGGCCACTGCCACCGCTCGAACGCCGATCGTTTGTCGCGAAGATTTCCGGCCTGGAGAAGCGCAATCCTGTCGTATTCACTGTCCGTGAGCTAGATTGAGACCCAGCTTTCTTGTAC…	MQLEARDEHPHPRPHHHRHRHHPDNANAPSANLQTPPTTDVQGTSKRSEMSTENLERRNFKHFLGKAASTAFKVGTTLLFRRDGGGPLPPLERRSFVAKISGLEKRNPVVFTVRELD*	407	SignalP5.0
52	PIIN_04291	ACAAGTTTGTACAAAAAAGCAGGCTTCATGCTTCCAATCCTCGGAGAAGATGGCTTGAAGAGAGTCTCAAACTGTTACGGACCAGCCCGCAAGAACCACGTCATCTGGATGACTCGTATATGTCAGTATGAGTCACGAAGAACGAGGATAGTCACTTACCTGACTCACGATGCGCGGCCAGCTTTGGCCACTACGAGCGGGAGCTTGTATGTTGGATGAGACCCAGCTTTCTTGTACAAAGTGGT	MLPILGEDGLKRVSNCYGPARKNHVIWMTRICQYESRRTRIVTYLTHDARPALATTSGSLYVG*	245	SignalP5.0
54	PIIN_04539	ACAAGTTTGTACAAAAAAGCAGGCTTCATGGGTACAATTACTGAAATCAAGGGTGCCAACGGAGTGACTTCTGCTGGTATCGGTATTCTCGCATCAACACCACGCGATGGTTCCGGTAGGACACCATTCCAGCAAGACACGAGCACTATCCGCGACCGCGAAATTGCAAGCGGACGTACGGGACCTTGTGGACGCACCATTGCTGGTGGTAACAATGACGTCGCGGCAGAGGTCGCATCTGCATCGAGCGCAGGCTTGCCATCCATGGGTGCAGACGGTTCTGTCCAAATGACACTTCACCAAATCAACCAAGATGGTGGAGGACCGTACACCTGTGAAATTTCGACCGACGCCTCGGGAACAAACTTCCAGCCAATGACCGTCACCACCAACGTCCCA…	MGTITEIKGANGVTSAGIGILASTPRDGSGRTPFQQDTSTIRDREIASGRTGPCGRTIAGGNNDVAAEVASASSAGLPSMGADGSVQMTLHQINQDGGGPYTCEISTDASGTNFQPMTVTTNVPGILGFSAATARDFPLVAQAPAGTTCTGGPNGDACLVRCRNNTPAGPFGSCGVVTSPQGGAVAASASSGTATGGGNAAATGGNATGGRGGRGGRLAQLFGGLNKRLFGGEEDLSLKKRVVGSRIVERAQAGKWI*	827	SignalP5.0
55	PIIN_04661	ACAAGTTTGTACAAAAAAGCAGGCTTCATGGCTCTTGCGCAGGGTGGAGATGGACTCGCGGGTACGGTAGTGCCCACGTCAACCATCCAACCGTCCACGAGGTCGCTACTAGACACTGCGGTCGGCACTGCAGTCCCTGTAGCGTCGTCAGGCGACAATCAGAATAGTGATGGGGACAAGAAGGTGATTATAGCCTTGTCCATTCTTGTCTCCTTCCTCGGATTACTCGTGCTCGTGGGAGCATTCTTCATCTACAAGCGCTATAAAGCCCGTCGCGCTGCTGCTGCTGTCCCCAATAATCAGTCTGCGTGGGTGAACCGCCCCGAGGGATGGGCAAGAGACGACGGGGACGCAGAGACAGTTGTTGCTCCCCCTCAACAGGCATGGGAAGCTCCTTTG…	MALAQGGDGLAGTVVPTSTIQPSTRSLLDTAVGTAVPVASSGDNQNSDGDKKVIIALSILVSFLGLLVLVGAFFIYKRYKARRAAAAVPNNQSAWVNRPEGWARDDGDAETVVAPPQQAWEAPLIDEKKKVGK*	455	SignalP5.0
56	PIIN_04685	ACAAGTTTGTACAAAAAAGCAGGCTTCATGATAGGAGCTGGAGGAATTAATTATGATGAGAATGGCCGTGCCAGAGGAGTAGAAAAGGTCTTGTTGACGCATGGTCAAACGAGCGCACAACCTGGTTTCTTGCCCCCAACAAGTCAGAAGAGTGCTCGCAAGGTCTACAAAGGTCTAGCTATGGTTGCCCTCGCATCTCTACTCTCCATCGTCGTCTTCGTGGTCTCTCCGTATATCGTACAGGGAACCACAATCCGGGCTCTCAACCCAGATAATGCGCGCTTGTTGCGGTTCTCGGCCACTCATACTGAATGGATCTCCAATACTGCACTTGAATATTTGCTCGAGCAGCGCCATCAATATTTACCTGGTTCGCGAGAGACTGTGGGCTTTGTCCAC…	MIGAGGINYDENGRARGVEKVLLTHGQTSAQPGFLPPTSQKSARKVYKGLAMVALASLLSIVVFVVSPYIVQGTTIRALNPDNARLLRFSATHTEWISNTALEYLLEQRHQYLPGSRETVGFVHTSSVNVDGLRNANKALLDGISDEAIRALAGREGFKVGYIDITETYDGTTNHDEAKTNEASRAALPYSAVDPTAHPDYKALAAMVSAQELRNIVGNLSTTFPTRYYRSTNARAPSLWIQSYMSKFTNVSATLFENTFNQPNVISTLTPPGTSNTTPIILLGGHLDSTSQSPSTKAPGADDDASGTAVALHVLSILAKSGWAYTKSKYPIVTHAYAGEEGGLLGSAALAKSYKSAGRSIRGMLNLEMVGWQPETTGSSTITVLTDPNADMSNYMLNV…	1493	SignalP5.0
57	PIIN_04931	ACAAGTTTGTACAAAAAAGCAGGCTTCATGACCCAGGCATGCCATAACCACGGAGGCAGTCCTGCTTATTGGCTCGCGAATCTGCGAAACTCGACTGGTACCACGTCTCCGTTTATGAATGCCCCTGGTGTTCGCAAGATTCGTTTCTCCGACGGTGCCGCACCGGTCTTGCTCTCTGCATTTGAAAAAGATGAGCTCGAGCGCTCCGGTTTCAGATACTTTGATGTGACGGAGAACGATCTCGACGAAGTCCGTGCACAACGCGCTGCTGATGGTGATTTAAACCTCGTAGCAACTTTCCCTTCTGGTCCAACGCACCAGAGCGAGGTAAAGGCAATCATCTCCACACTCTCAATCGACAACCTCAAGTCCGATCTTGCGGTACTCACCGCCTACAAT…	MTQACHNHGGSPAYWLANLRNSTGTTSPFMNAPGVRKIRFSDGAAPVLLSAFEKDELERSGFRYFDVTENDLDEVRAQRAADGDLNLVATFPSGPTHQSEVKAIISTLSIDNLKSDLAVLTAYNNRYYRSSTGAASANDLAAKLKTIASAAPGTGGAITVKTFSNTFTMPSVIARIEGTNPTAPVVIIGAHLDTINQGSPMNGRAPGADDDGSGSVNLIEAFRKMTAAGFKPANPVEYHWYAGEEGGLLGSSAIAKAYASAGTAVRGMLQLDMTGYVKPGTNPVVGFITDYVDASLTAFTKTLINAYLTNIGIAESKCGYACSDHASWTSSGYSSVFPFESTFSNDNPSIHGDGDTVNVNGFDWDHSLQFTKLAVAFLMELSLPGSATPSSSSSSTVVT…	1397	SignalP5.0
58	PIIN_04932	ACAAGTTTGTACAAAAAAGCAGGCTTCATGCAACTCCGACGCCCCGAGAACCCGACGTACTGGCTCGCTAGCTTGCGCAATTCGACTGGTACGGGCGCTCCTACTCTTGATACGCCAGGTATCAGAAAAATTCGCTTCGCTGAAGGCGTCACTCCTGTACCCATCACTATTGAGGAGAAGGATGCTCTTGAGAGAACGGGAATCCGATATATGGACGTTACCGAGGTCGATCTTGAGCAGGTGAGGGCGGAGCGCCAAGCAAAGGACAGAGTCGACCTTTTGGCAACCTTTCCATCAGGGCCTACGCACCAGACACAAGTGAAGGCGGTCCTTGCAACCCTCTCCCAAGCTAATCTCAAGAACGACCTCGCAATACTTACAGCATACAACAACCGCTAT…	MQLRRPENPTYWLASLRNSTGTGAPTLDTPGIRKIRFAEGVTPVPITIEEKDALERTGIRYMDVTEVDLEQVRAERQAKDRVDLLATFPSGPTHQTQVKAVLATLSQANLKNDLAILTAYNNRYYRSSTGAAAANDLAAKLKTIATAAPGTGGAITVKTFTNSFTMPSVIARIEGTTPSAPVVIIGAHLDSINQNSPSSGRAPGADDDGTGSVNLIEAFRKMTAAGFKPANPVEYHWYAGEEGGLLGSSAIAKSYANSGIAVKGMLQLDMTGYVKPGTSPVVGFITDYTNSALTTFTKTLVTTYLSNIGISSSKCGYGCSDHASWNSAGYPSVFPFETTFGDDNPNIHGSGDVITVNGFDFAHSLEFTKLGVAFLMELSLP*	1199	SignalP5.0
59	PIIN_04941	ACAAGTTTGTACAAAAAAGCAGGCTTCATGCCTCCTCTTCTCTGGCTCGCCGATGTTCGCGCAAACGCTGCCCCCGGCACAGACTCAACAACAACGCTGAGCAAATCCGACCCCGGCATGCGCCTCATCCGATTCGAGAAAGGCGCCGTCCCCATCCCAATCACTGCAGACGAACACATCGAACTTCAGAAGTCTGGCTTGCGCTACACTGACGTCACAGAGGTCGATCTTGAAGCCATCGTCACAGCCAAGGCCGCGGAAGGCAACTATGCTTCCGGTGGACGTGCCATTCCATCGGCTCCGAGCAAGCAAGCACAAGTAAAGCCTGTGATTGCGACACTCTCGCAAGCAAACCTCAAGACGGACCTCTCGTCGCTCACGGCCTACAAGTCTCGCTAC…	MPPLLWLADVRANAAPGTDSTTTLSKSDPGMRLIRFEKGAVPIPITADEHIELQKSGLRYTDVTEVDLEAIVTAKAAEGNYASGGRAIPSAPSKQAQVKPVIATLSQANLKTDLSSLTAYKSRYYKSTTGAKSAQDLLAKLQTIASSASGSGGKVTVSAFSHTWGMSSIIARIEGTNTAGAITIAGAHLDSINQSDPTGGTAPGADDNGSGCVNLIEAFRKLVAAGFKPTNPVEFHWYSGEEAGLLGSAAVARSYSTAKKSINAYLNLDMTAWLQTGTTPQIGFVSDRTSSTLTAFVKKLVPEYLTGVIASDDYCGYACSDHASWNTLGYPAVYPFESITKYENPNIHTAADTATSSQFSYAHAHEFTKLVVAYVMELAL*	1196	SignalP5.0
62	PIIN_05098	ACAAGTTTGTACAAAAAAGCAGGCTTCATGTTCTTTCACTTTTTCTTTTCCTACTCTTTTTTTTTCTCTTCTCTTCCAAACTCGTTCAGCATGCGCACCGGGTTCTTTGCCATCCTTTTCGCCTCGGCTGCTGTTTTGGTGTCCGCTGCTCCGTTCCCTCTGTTGCAAGGTGCTGCCGCACACGCACATCACCAAGCCCAGGCAGACCACCACCTACAGCAAGCAGAAACCCACCTGAACCACGCAGAGACACACAGCAATCATGCCAATACGGCAACAGCAAATGGTAACCATCAAGCCGCTGCGCATCACACAGCCCAATATAATCACCATATGCAGCAATTTGATCACCACACTGCTGAACACGAGCGTCACCAAGCCCTGGCCGACCATCATGCC…	MFFHFFFSYSFFFSSLPNSFSMRTGFFAILFASAAVLVSAAPFPLLQGAAAHAHHQAQADHHLQQAETHLNHAETHSNHANTATANGNHQAAAHHTAQYNHHMQQFDHHTAEHERHQALADHHAQFVHHRSIDELD*	464	SignalP5.0
63	PIIN_05217	ACAAGTTTGTACAAAAAAGCAGGCTTCATGCTCGCAGGGATGCCAGAGACGGACTTGTTCTGGCCGCTCGACTGGCCCGGCGGGGAAAAGGCCAGGCGGTTCAAGACTTTACATAGATGGCAGTTTGACATTACGGCGCCGGCAATAGTTCAGTGAGACCCAGCTTTCTTGTACAAAGTGGT	MLAGMPETDLFWPLDWPGGEKARRFKTLHRWQFDITAPAIVQ*	182	No predicted SP, but non-classical secretion protein (SecretomeP 1.0)
64	PIIN_05242	ACAAGTTTGTACAAAAAAGCAGGCTTCATGATCTCTGGTACTCCAAATGTCCGTGACGTTGACAACTTTCACGTTACTGCCACAGTAACCAACACTGGTACCGAAGAGGTCACTCTCTTTGCGGACCCTCGCTCTGCTCTCTCCGCTTTCCCGGAAGATACCTTTACCGTTTCCTCGGCCAATGGACGAGTCAACTTTGCTGGTGCAAAAGTCAAGTACTCGTTTAGGACGGCAAAGAACTTGATCACTCTTGCCCCTGGTGCCAACGTCTCTGTGACGCATGACCTCTCTGCCAGCTACAACTTTACAACCATTGGCGACTACGAAATCGACGCTTCCAACGTCTTCCACTACCGTGACGCATCAGGCAACGCCGTCCCAATCGTCGCCGACGTCGAG…	MISGTPNVRDVDNFHVTATVTNTGTEEVTLFADPRSALSAFPEDTFTVSSANGRVNFAGAKVKYSFRTAKNLITLAPGANVSVTHDLSASYNFTTIGDYEIDASNVFHYRDASGNAVPIVADVENALTAKLTGSTISSKIAKRNMSLSKRAKFASCSSTQQSQTNTALTTTMSYLSNAVSYLSAQSGSTTRYSTWFGAYTASRKATVLSHFSKVQSSDPRTYTYDCSCTESDVYAYVYPNNFGYIYLCPVYFSAPTSGTDSKAGTIVHEATHFTANGGTQDYAYGQTNAKALAKSNPSNAVMNADSHEYFAENNPALS*	1010	SignalP5.0
65	PIIN_05338	ACAAGTTTGTACAAAAAAGCAGGCTTCATGGCGGTCACTTTGTACAGAGGTGGCAACAGCCATACTCCTGTCACCGGCGACCGCGTCAGGCATCAAGACTTTGGCCACCCTTCTGATGGTCATTACCACCCAAATGGTGGAGGCTTGTCAACGTTTTCCAACCCCGATCACCTTCCAAAGGGAACGAAGCATGTCTACTCCGTCGAATCGCATGAAGCAGAAGCCCACGGCTTTAAGGTGACCAACGACCATGGGACCCACCACAATATCGGTTTGCACCAGAAGCATCCTGAAGGAACTCTCCACAGTGCTCTGAAAAATTTGCCGTGGAAGAAGGTTGGCAGACGCGACGTACACCCAATGAACCGTGTGCGAATGGTTCACGAGGCCCTAGAGAGT…	MAVTLYRGGNSHTPVTGDRVRHQDFGHPSDGHYHPNGGGLSTFSNPDHLPKGTKHVYSVESHEAEAHGFKVTNDHGTHHNIGLHQKHPEGTLHSALKNLPWKKVGRRDVHPMNRVRMVHEALESSKRSIEELD*	455	SignalP5.0
66	PIIN_05452	ACAAGTTTGTACAAAAAAGCAGGCTTCATGATCGAGCGTAGTATTCATGATACTGCCTATCTGCCGCGGGTAGCGCGCAGGTTTGGACGCAATCCCGACATATTTGGGCGCCAAAATAATGCAGCGGATCGTGCAGCTACCGCGCAACGCGCAGCGCAGCAAGCCGCCGCCCAAAGGGCCCAGCAGGAGCAGCAGGCCGCCATTGACCGCCAGCGAGCTGCAATCGCATCGTCTGCTGCCGCTCAGCAATCAGCGGCTGCTGAACGAAACCGCCAAGCCGACATTGCCAATGGAAACAACCGAAACGGTGGAAACGGAGGAAACCAGCAGAACAACAATGGTCAGAACAACAATAACAATAACGGTGCTACACGAACAACCTCTGCGGCTGCAGCTGCA…	MIERSIHDTAYLPRVARRFGRNPDIFGRQNNAADRAATAQRAAQQAAAQRAQQEQQAAIDRQRAAIASSAAAQQSAAAERNRQADIANGNNRNGGNGGNQQNNNGQNNNNNNGATRTTSAAAAATTTANNGGNNNGNNNNNNGGNNNNGGNNNNGGNNNNGGNNNNGGNNGGNNGGNNGGNNNNAITLDPSLVASNLAKTGQETPAAGQVASLTSTNNFLNFCAGKTITNGQQITTGSCNPIPIGDVAPKANMPSCKFVNPINFSTIPANRDFTIQMKLNNLQAGVFTNAQKTYYMAPQQLNAQGDIIGHTHFVVQKMGAFDDPTILDAGTFQFFKGINTAAVNGIVSTTVTGGIPPGNYRLASINTDANHAPAIVAVAQHGFVDDMIYFTAE*	1235	SignalP5.0
67	PIIN_05670	ACAAGTTTGTACAAAAAAGCAGGCTTCATGGCCACCTGCACCGCCGTAGTCGTGGCAGGAGGGAGACCTCCACCTCCGCCACCTCCGCCACCAAAACCCATCCCACTCCGATGGGGCGTCCTCGCGTTTCCCAAATACGTCGGCCTCGACGCATACGGGCCCATTGAGATGCTCAACATTGTCAAGTTTCTCACTCCAAACATGACTATTGCCGTCATCGCAGAGACAATGGACCCAGTCCCGGCGCATGTCGTCAACGACCTCGGGGGTCCAGCGACGTTGATGCAGCCTACGCATACCATTTACGACAACGTGACACTAGACGTCCTCCTCATCCCCGGTGGCCCAGGTAGTCGTATCGCCTACAATAACACCAACATCATCAACTATGTCAAGAAT…	MATCTAVVVAGGRPPPPPPPPPKPIPLRWGVLAFPKYVGLDAYGPIEMLNIVKFLTPNMTIAVIAETMDPVPAHVVNDLGGPATLMQPTHTIYDNVTLDVLLIPGGPGSRIAYNNTNIINYVKNVYPKLQYIVSVCTGAQVLAKAGILDGKRATTNKFSWAEMVRSGPNVKWQPCARWVTDGNIWTSSGVAAGIDLTHAFIKKIFRNETLADRAANILEIEIHKDPSWDPFCKVWNATI*	773	SignalP5.0
68	PIIN_05674	ACAAGTTTGTACAAAAAAGCAGGCTTCATGCAATCACCTCATCCGCAGCGCCTCCCACTCCGCTGGGGGATTCTTGCGTATCCTACCTTTGTTGGACTGGATGCATTTGCGCCCATAGAAATACTAAACATCGTCAGGATGTTGACCCCCAACATGACGATAGCTATTATTGCCGAGACGATGGATCCTGTTCCTTCCCATGCCTTGACCGACATTGGTGTCCCTGGGACGTATCTACGCCCTACTCACACAATTTACGACAATATTCCTCTTGACGTGCTGCTCGTGCCTGGTGGTGGCCCTGAGAGTGCTGTACAGTTCAACAATACACGTCTCATCAACTATGTCAAGCGCACGTACCCTTCCCTTCAGCATATCCTCTCCACGTGCACCGGTGCA…	MQSPHPQRLPLRWGILAYPTFVGLDAFAPIEILNIVRMLTPNMTIAIIAETMDPVPSHALTDIGVPGTYLRPTHTIYDNIPLDVLLVPGGGPESAVQFNNTRLINYVKRTYPSLQHILSTCTGAQFLAKAGILDGKKATTSKFSWKDIIKTGPRVPCARWVRDGNIWTSSGVTSGFDLTNAFVEQGMRNVTLANLATNIIEYETHEDPSWDPFCKIWNVTAA*	722	SignalP5.0
69	PIIN_05848	ACAAGTTTGTACAAAAAAGCAGGCTTCATGAGAATCGATCACCAGGTGGCGCACACACAACAACAAGCACTGGCAGACCATCATCTACAGCAAGCAGAAACGCACCTGGGTCATGCAGAGACACATGCAACTCATATCGATCAGGCAGAAAGCATTGGTAACTATCATCTCGCTGCGGCGCACCAGGGTCATTACGATCATCATATGCAGCAAGTGGATCACCATACGAATCTTCATCAGCAACATCAAGCCCAGGCTGACTACCATGCTCGCTTTATTCACCATCGGAGCATAGACGAGTTGGATTGAGACCCAGCTTTCTTGTACAAAGTGGT	MRIDHQVAHTQQQALADHHLQQAETHLGHAETHATHIDQAESIGNYHLAAAHQGHYDHHMQQVDHHTNLHQQHQAQADYHARFIHHRSIDELD*	335	SignalP5.0
73	PIIN_05875	ACAAGTTTGTACAAAAAAGCAGGCTTCATGCCTGACCCGGCGAACCGGCTTTCATACCATGCAGAGCAATTAGGAATACACCAAGCAAGCGCAAGGTGGCATGGTGCAGAGGCATCAGCCCAACTGCGTCATGCAAATACTCAAGCCGGTCTTATCGACAGCGCACATCAGAGGTCCGTCCGCGAATCGAGCCATGGAATCTGCCAAAGAATCGTACGCTGAGACCCAGCTTTCTTGTACAAAGTGGT	MPDPANRLSYHAEQLGIHQASARWHGAEASAQLRHANTQAGLIDSAHQRSVRESSHGICQRIVR*	248	SignalP5.0
74	PIIN_05879	ACAAGTTTGTACAAAAAAGCAGGCTTCATGCCCCAAATCAACTTCGAAACTCTGGTTCCTCGCACTGATACAGCCCTGAAAGCTTTGGAAGAAAAGCACGCTTCGCATCATGCTGCTTGGCAAAGCTGGGCGAAAGACTATCGACATGCCCAAGATAAGGAAAATACGCATCGTGACCACAAGGAAGATGCACTTAGAAAGGGCCCAGCATACGCAGAGTCAGCAAAGCACCATGGAGAGGGAGGAGAGAAAGTGGCGTGAGACCCAGCTTTCTTGTACAAAGTGGT	MPQINFETLVPRTDTALKALEEKHASHHAAWQSWAKDYRHAQDKENTHRDHKEDALRKGPAYAESAKHHGEGGEKVA*	287	SignalP5.0
77	PIIN_06047	ACAAGTTTGTACAAAAAAGCAGGCTTCATGCTACTCGCCTCTCTACTCGCGGTTCTATTACGAAAGTTGGTTGAAGTCATGAAGGAATCAGACGGGGACCAAGCTCCCCCCGCAACCAACAATCCACCACCTTGTGAAGGCCACAAGCAGAGCAGCCCTATTCCTGAGACGAAAGATGAGAAACCCAACTGGAATGAGACAAGAGTATTTGGCGGCATGAGCAGGGATCCATTTTTTGATCAGAAGTCTTGAGACCCAGCTTTCTTGTACAAAGTGGT	MLLASLLAVLLRKLVEVMKESDGDQAPPATNNPPPCEGHKQSSPIPETKDEKPNWNETRVFGGMSRDPFFDQKS*	278	Psort and Predisi
80	PIIN_06398	ACAAGTTTGTACAAAAAAGCAGGCTTCATGCATCAGCTTGTTTACTCTCCTTTGTCTCATCTCGACGACTGGGCGGGTGTACAGGGATTCGAAGCCAGTCTTCGTGCATCCCAAAGCCGCCAGTTGTCGTCACAAGTACACCCAACTCCGTCGTCGAGTCTTGTTGTTAATCGCGCCCCGGATTCAGTCCCAACGGCCCTGCGAGTAGCGCACCAACGACGGGGAACATTTACTTCCAATGTGTGCCCTATCAACACTCAAACGACCGTCTTTGTCTCTGTCGATGGCTCAAATACGATTACCCTCTCGTCGACGGTTGGTCCGCGTGCAACGGGCATCCCCGGCGACGCAGGGACATCGGACGGCGCAGACTCGTCTGGCAACTCGTCTGGGACCCTA…	MHQLVYSPLSHLDDWAGVQGFEASLRASQSRQLSSQVHPTPSSSLVVNRAPDSVPTALRVAHQRRGTFTSNVCPINTQTTVFVSVDGSNTITLSSTVGPRATGIPGDAGTSDGADSSGNSSGTLNTGGESLSNKEGLITGLVIVVVILLASFCALCSYFYKKRRNAQLQRLSLRQPGTTSADLVRQMGTKGLLNLSSSRPILRRPHLPSTSLFTGLVHRIKARINKSPETRRDSQSSELLEWKRQVAHNRWSEVNEPVGYGRLEKSHSQQDRQISPQSGPEVITSPPISVLALPSAPAKAASTTSTSGNTFGARSSTGSAITADFVPFVQRRVSAHPPLPHARLSAVRPPIPTEQAVRLDSSSDLGRDSSPRRNSKGEPLSPSAWIAGFGPTASSSAAG…	2138	SignalP5.0
81	PIIN_06410	ACAAGTTTGTACAAAAAAGCAGGCTTCATGATAGGAAACATCCAACAACTCACAACGATGTCCAGCAACCTGAACACGGTCGTGTCCAATATCAATGTCGTCAATGTGCTCATCCAAGGTCCAAAAGTCGCCCAGGGCTTGAGTGCCATTAGCAACCAGGTCTACCAGTATATCAACCAGATGGATAACCCACCTCCAGTCTACGGTGATGTTGATGCTGTCGCCGTCGTCGGCGTGCTCAAGACATTCGTCAAGGTCCACCAGACTCTCCTCAACACGATCATCGGAAAGCATGGCTTGCTCAGCCTGTTCTTCTTCACACAGCCCGTTAGGGTTGCGCTCGTTTCTCTCGAGGCTGCAGTCGACGCCCTCGCCCTCGGTCTCATCGATATGATTCCG…	MIGNIQQLTTMSSNLNTVVSNINVVNVLIQGPKVAQGLSAISNQVYQYINQMDNPPPVYGDVDAVAVVGVLKTFVKVHQTLLNTIIGKHGLLSLFFFTQPVRVALVSLEAAVDALALGLIDMIPTQAPEANGQFASLKITIDAAITVYS*	503	SignalP5.0
82	PIIN_06443	ACAAGTTTGTACAAAAAAGCAGGCTTCATGTTTCCTCAGATGGGTCCAGGCCCAGTCGTCACCTCTAGTTTGGACGAAGGCGTCCAGACCGTGGAATCGATGCCGCAAATTGCACCTTCGAGCACAGGAATTAGCATCATCATGGGACCAGGTCCAGTCATAACATCAGATTCCAGTATATCTGGACTGGACTCATCCTCTACAACGCTCGCAAATTCCACCACCACCTCTCGGTCGACAAGTACCGGAACGTCCACCCGCTCGGCATCTACGACTCTATCTACTAGCACTCCTGGAGCTGGTTTTTCAGCTGCACAATCCTCGAGGGTATTGGTTACCTCTCTTTTCGCGCTGTGCGCCGTCGCCTTGTTCTGAGACCCAGCTTTCTTGTACAAAGTG…	MFPQMGPGPVVTSSLDEGVQTVESMPQIAPSSTGISIIMGPGPVITSDSSISGLDSSSTTLANSTTTSRSTSTGTSTRSASTTLSTSTPGAGFSAAQSSRVLVTSLFALCAVALF*	401	SignalP5.0
84	PIIN_06568	ACAAGTTTGTACAAAAAAGCAGGCTTCATGTCCAAGCGAAGCAATCTTTACAAAGAAGATGGCGCGCTCAACCTTGATGTTCTACGTGGCCAACTCGTTCGTGCAAAGGCCAAACTCTCGCACGGATTTGCTAGCTACCAACGCAACACTGGCCAACGTCATCCACTCGCCGGGAACCTAGAAGTCGTCGACAATACTAGCAAGCGTGCTGTTGGCAAGGACGCGCTCACGGATGATTCCGAGGAACTCTGGCATGGTACCATCAGCGTCGGTACTCCTGCCGTCTCCTACAAGGTCGACTTTGATACAGGCTCCTCCGATCTGTTTCTACCAGCATCGACCTGCGGCTCGACGTGCTCTGGACACACCAAGTACAACCCATCGTCCTCGTCCACCTCC…	MSKRSNLYKEDGALNLDVLRGQLVRAKAKLSHGFASYQRNTGQRHPLAGNLEVVDNTSKRAVGKDALTDDSEELWHGTISVGTPAVSYKVDFDTGSSDLFLPASTCGSTCSGHTKYNPSSSSTSKALGKSFSLSYGDGSTVSGKQYKDTVKIAGLTATSQTLGAATKYSSGFSSANFPADGLMGMGFQSISDYNAPPVFQTLVSEGQTTSSVFAFKLAESGSELTIGGLNSALYSGTPIYTDVTQEGYWQIDFDALKVGSKSVAGSTAAIVDSGTTLVIVSTSAAAAFYQQIPGSADASNTVGAGFYTFPCSTTIPKVAFTINGKDLAMSSSSVNFGPVSQGSSDCVGSIVGDSSFDLAILGDAFMRNYYTIFDYGNSRVGFATLA*	1214	SignalP5.0
85	PIIN_06796	ACAAGTTTGTACAAAAAAGCAGGCTTCATGCTCGAGCTTGCAAGAGGGGCTATTCCGGTTCAAGGCGGCGATTTTTATCTTCCAGGGCGAGGTCCAAGCGGCGCAGTCAAAGAAGCAAAGCGAACTGGTCACAATCTAAGCTCTCGAGCTCCTGGAGATGATCCCCAGTCGTCTTTGACGCTCAACGAGACACAAGTGCAGCAAGCCCTTACGAACAGCGGTCTCAACGCCAGTGACCCTGCCTTGACAGCATCTCTCACGTCGGAGAACAATTTTATCAACTTTTGTATGACCCAAGATGTCGCCCTGACCAATGGCGCCCAGAATGCGAACGGGTCCTGCAATCCGACACCGATGGGCCGTCTACTTGCTCGGAACAAAATGCCCTCTTCAAAGTTC…	MLELARGAIPVQGGDFYLPGRGPSGAVKEAKRTGHNLSSRAPGDDPQSSLTLNETQVQQALTNSGLNASDPALTASLTSENNFINFCMTQDVALTNGAQNANGSCNPTPMGRLLARNKMPSSKFKYPKNGSLLIANTTFTVQLTVRNFETGLYSNAETNFFSAPQTTNADGFLRGHSHIVIEKVASYTSEEPLDPSVFTFFKAMNAEADNNVLSVTVTNGLQPGVYRLASISTAINHQPVLIGVAQHGHVDDMVYFRVASGVVLQ*	851	SignalP5.0
88	PIIN_07076	ACAAGTTTGTACAAAAAAGCAGGCTTCATGTTGACTCTCCTGATTGGAGGATCGTTGGCTCAAGGTTGTCAATCTGAGCTCAACGGCTTTTCACTATCCATCGCGCGACCTGATGAGACGTCGAGGCCTTTGCCCTTGAGGTTTCTACCAACCAATACGACGATGATCTACACCCTCGGGTTTTGCAGCTCTTGCTCCGCGCCCACAGTTGAGCATTGGATCCTGCAATCCAACTCACTGACAGCCTTTGTCCCTGACCACGGGTCGATCAAGAACGAGTTTGTTGTTGCCAACAAGCCACTTTCATTCTGGGAGGCGGGTGAGATATCTCTTCCCGTGCTCTATCCAGGCTACTGCGCATTGTTTTCCAAGGGCAAGGGACTTCTCGCTGCCAACGGG…	MLTLLIGGSLAQGCQSELNGFSLSIARPDETSRPLPLRFLPTNTTMIYTLGFCSSCSAPTVEHWILQSNSLTAFVPDHGSIKNEFVVANKPLSFWEAGEISLPVLYPGYCALFSKGKGLLAANGRTNVFFACENRSPNLAGTAAFDIYYLPNTTDTASNSTRGHCAAINLEVFPK*	581	SignalP5.0
89	PIIN_07104	ACAAGTTTGTACAAAAAAGCAGGCTTCATGTCTCTTCCAACACCAGATGACCTCCTTGCGCCCATCAAGCGGGCAGTCGATATTCCTGGAGCACTTGCGCCAAACCCACAGGCCTATGTTGTCGCTTTCAAGCCCAACACCGTAGATCCTACTGGACGTGGAGAATGGCTCAATAATGTGCTTTCGACCAGAGGTCACCGCCGACGTGACCTCTCCTCGTCCGACCTCAAGCTCAACTGGAACGAAACTGTGTACAATGGCTTGGCTGGAACATTTAGTGACGCCGAGATACGTACGCTACGAAGACAAAACGAAGTCAAGTATATCCAGCACGATACATTACTCCATACCAATGAACTCGTCGTACAGACCAATGCTGTATGGGGAATCGCTCGCCTT…	MSLPTPDDLLAPIKRAVDIPGALAPNPQAYVVAFKPNTVDPTGRGEWLNNVLSTRGHRRRDLSSSDLKLNWNETVYNGLAGTFSDAEIRTLRRQNEVKYIQHDTLLHTNELVVQTNAVWGIARLSSGGNPIPFGSDPSTFSFSYTFDSSGGNGVDIYVLDTGVRATHQDFGGRVNFLQTFGSGTPGVDVNGHGSHVSGTAIGSVFGVAKSATVQMIKCMADDGSGFTSDIVSAINLAANTAATSGRPSVVSMSLGGPANDAIDDAVINAVNLQIPFVVAAGNNGADASTSSPARLGGSAGNPGVITVGATTIDDTFATFSNTGSNVDVLAPGQDILSCGITDDAAVKNLSGTSMSTPHVAGLAALIMGLEGKISPTALKQKIIAQSALGVISGLPVTTV…	1286	SignalP5.0
90	PIIN_07138	ACAAGTTTGTACAAAAAAGCAGGCTTCATGTCCATTCTCGAAGTGTTTATCCTTTGTTTCGCTGGATGGATTCTTGCAAGGAGAAATCTGCTTGACAAGAAGACACAAAAGAAATTAAACATCCTCAATATCAATCTATTCACGCCCGCACTCCTCTTCTCCAAAGTCGCATTCTTCCTATCTCCGGCAAAGCTAAAGGAGCTGTGGATTGTGCCACTCATTTTCGTGATTGTCACCCTCACAAGCTGGGCCGTCAGCTGGGGTCTTGCGAAAGCATGTCGACTGAAGAGATCTCAGAGGTCGTTTGCCATTGCCGCGTCCATGTTTATGAACTCGAACTCGCTCCCAATTGCTCTCATGCAGTCCTTGGTCGTCACTGTTCACGGATTAAAGTGGGGC…	MSILEVFILCFAGWILARRNLLDKKTQKKLNILNINLFTPALLFSKVAFFLSPAKLKELWIVPLIFVIVTLTSWAVSWGLAKACRLKRSQRSFAIAASMFMNSNSLPIALMQSLVVTVHGLKWGKDDTRDGMLGRALTYLVLHSTLGMMLRWSYGVKLLAQADDEPEVAPAPPTPIVHSPSESSERSPLLADTMHRRDYSSTTLRSQVSTTSTGDEGVESTDTLTAADRFRQSMKQRSSGSIPPPAEPVGLPRPLAMPFARPPLVNKQSHFFYSFPNTPNMSHTSLPVSRIQSPPPVAPSAPAPVSKLRMTLSNVVASTKVRMARFWKGFKEFMTPPLYSALASLIVACIPPLQHTLDVHMQPVKGAINMAGNCSIPITLVVLGGYFWRGEGTDEASEP…	1658	Psort and Predisi
91	PIIN_07145	ACAAGTTTGTACAAAAAAGCAGGCTTCATGCACCTACTTTTCTATACCCATGTCCGGGCTGTAGCTCTTCCAGAGCTAGGGAACCCCACACTACTCCAGTCGTTCCAGGACGTCGGGAAGCGCGCCGAATGGAGTACAGATTGCACGGACACGCCGATACCAACGCCTACTGTCGCCGAGCAAGGAAGCAGCCAACCGGGAGACAGCGGAGCAGTGACCATTACTGTGACCGTCTTCGTACCCGCGACGACTTCTAGGACATCTACGTTCACGAGGAGTAGCTCCAACGTCTCGAGTAGCGCATCGGTATCTGGTGTCAGCTCTGCGAGCACGACGTCCTCGTCCAGCGTAGCCACGCCGACACAAACACCATCCGCCACCGCCGGTCAACAAGCGCAG…	MHLLFYTHVRAVALPELGNPTLLQSFQDVGKRAEWSTDCTDTPIPTPTVAEQGSSQPGDSGAVTITVTVFVPATTSRTSTFTRSSSNVSSSASVSGVSSASTTSSSSVATPTQTPSATAGQQAQQLNLAYVGIQVTDSCTAGQRACINNMLAECIASSSGDTPKWVTQACPVTPSNEGMTCAAVPFVSSPSPSTTSSAPTSTPTGLAGYQPIPLSNSVAIGCFAKNDIAQRFSSAGVQGANGGMFPSGFHSGAIGQLQFRLKGTVGLALIAGLVLW*	884	SignalP5.0
92	PIIN_07212	ACAAGTTTGTACAAAAAAGCAGGCTTCATGCCGCCGGAGGGAACTGGGCTTAGTGTTTCATTCATTATCATTGGTACACTCGCGGGTTTCATTTCGGGGCTCTACGTCTGCTTGCTCCTCGCACGGCGCTATGGTAGCACGCCGTATTCAGCTTTTCGACACTGGCTTGCCCTTGAGCTCCAAGATTGGTTTCATTCACCACCGATATTGTACCACTGCGTTGCCCTTAAGACTCCTACATCTTCTTGGACGAAAGGGGGCCAGAGGCATGGTATGTCGAAAGGAATGGGGACTCCCAGGACTTGGCTGCCGCTCGCGCTCGAAGAAGATGAGGCGACTGTCGAGGCGGAGGATATGTCAAACGCGCAGCCAAACCGTAAAGCACCGTGGAGATGGCGT…	MPPEGTGLSVSFIIIGTLAGFISGLYVCLLLARRYGSTPYSAFRHWLALELQDWFHSPPILYHCVALKTPTSSWTKGGQRHGMSKGMGTPRTWLPLALEEDEATVEAEDMSNAQPNRKAPWRWRRRTYEHGTRTTEEKRYIISAVIRMPSNETKDYVPSAHDDGLFVGTMG*	569	Psort and SignalP2.0
93	PIIN_07327	ACAAGTTTGTACAAAAAAGCAGGCTTCATGGTCTCAGGATGGGACGGACTGACATATACCGCGGCTCGCTGGGAGCCTTTATGTGGTTCGCTCACACGTACGTGGCCACCAGGCAGTAACTGGAACGGATGTGACGCTGCTATGAACGGCTACAGCAACGATGTGCGAAGAACTTTTGGGCTCTACGACCGCACAGGCGTCTTACTTGAGAGGGTTGGTGTAGGCCTTGGAATCCCCCTCTGCATGTGCTTCTCGTTGGGCATGATTGCCACAAACGAAAATCTGGACATATGTTGGGGATTTGAGTCCAGTGGAGTTGTAGTCGCAAACGGCCTTGGTGGGGTTCTTGGGAGCTGGAGGATTAGTGGAAAGGCTCTCCCTCGTTGTACGGACGCCAAT…	MVSGWDGLTYTAARWEPLCGSLTRTWPPGSNWNGCDAAMNGYSNDVRRTFGLYDRTGVLLERVGVGLGIPLCMCFSLGMIATNENLDICWGFESSGVVVANGLGGVLGSWRISGKALPRCTDANLGSLEAQWSRTAIMPSYTGSVLTFGPSTVTQLRTVTLTPTSQVVPEAGRVTGSGSQGQGSSSAMKLGLGIGISLGILALVVLIWLRLGKQKRITAGKHGDGIPASQRPSYRAPINTNPTWAY*	794	SignalP5.0
95	PIIN_07381	ACAAGTTTGTACAAAAAAGCAGGCTTCATGCCTGCTGGCTACGGAGCGGCCAATGCAGTGAATTGGCGAGATGAAAGCCCTTTATCGTCTCCACCAGAGATAATTCTCGGCCCTACTCACAACCTAGAGGACATTCCAGTTCGAGAGGTCGATTCCGACGCTGGGGTTTTCGACTTGCATTCGGTGTCTGACGAGGTTTACACGCGCGTTAGTCACCCCATGTTTCCGCATCATAGTCTACGAATCAAATCTTCGAAAGGATGGTGTGACTCTGTCCAGTCTTACACAGGTTATATCGACATTGGAGCCAAGCACCTGTTTTTCTACTTCTTTGAATCGCGCTCTCCTTCTTCAGACGTGATTCTTTGGACCAATGGCGGGCCAGGCTGCTCCTCGTCG…	MPAGYGAANAVNWRDESPLSSPPEIILGPTHNLEDIPVREVDSDAGVFDLHSVSDEVYTRVSHPMFPHHSLRIKSSKGWCDSVQSYTGYIDIGAKHLFFYFFESRSPSSDVILWTNGGPGCSSSLGLFMELGPCQILSADDVDSPKFNPYSWNNNASVIFIDQPIGVGFSYADYGEHVGRTEEAAKDVATFVAIFFEKFIFKKSTTDVKFHLAGESYGGRYLPVFAAEIMDQNAFLKRAGFAPIPLDSVMIGNGITDSFTMATSYYDVTCTNASLQPLLPISTCARMRRAIPRCKEMLKAECIDRFDTMSCAAASEACDAELAAPFWSSGLNPYDISKECDGPIEETLCYPITKHIAKYLNLPETRKMLGVSKNVHTFRGCSDAVGIDFQSHLDGMRQT…	1559	SignalP5.0
96	PIIN_07425	ACAAGTTTGTACAAAAAAGCAGGCTTCATGCGGAACGGACTCGCTGTCCGCCATGATGACCTCGTCTCGGCTGACAGAGCGGTCTCTGTCCCAAGTGTAGAGGTCGATGCCGAAGTTGAAGTCACCCGCCGCCACGATAACGCCGTCGCAGTCAACGCGTGTGTTGCAGGCGTCGTAGTCAGCCTCAAGGTGGACGTAGATGCTCTCATCACCCAAATCAAGGCAATCCTCGATGACACTACGAGTGACGTTACCACCATTGTCGCCAAGGTCCTCCCACTCCTCAACAAGCTCGTTTCGGACATTACTACCGCCACAGCCAAAGCCGGTCTCAATGCCGTCGGAAACGTCTTTGGCATCGTCGGTTCAGTCCCATCGACCGTCAACAACGTCGCTGGC…	MRNGLAVRHDDLVSADRAVSVPSVEVDAEVEVTRRHDNAVAVNACVAGVVVSLKVDVDALITQIKAILDDTTSDVTTIVAKVLPLLNKLVSDITTATAKAGLNAVGNVFGIVGSVPSTVNNVAGTATSTVNGVVGAATSTANGVVNVANLTIQDVAGILKVIETDIVDILTKVATLIGNTDPAAAAVIQTVIAVLNLLTTTLGGLVGDLTPLLTPITDLVGPILAALGINLAGAN*	761	SignalP5.0
98	PIIN_07672	ACAAGTTTGTACAAAAAAGCAGGCTTCATGGTCTATGGTCGACCTGGCGGGAATGAGCTCGTCGCACGCACAATTGTGGGTCACCGAACACCCGGAGAAAAACAAGCGCACATTGTCGCCCACGAACTGTCCTCCGAGTCGCCATCCCCCGCACTCGCTCGTCGAGCTCTTGTAGAGTCCCCGGACCTCCAAGCTCGAAGTGTCCCCGACTCGTTCATTAGCCGACGAGACGCGGCGCTTGCTCAATTAGATGCCGTGGCGCTTTCGCGGCGGGATACACTCTCATTGGGAGCAGCGCTGCATCGGTTTATTCGACGAACCATGCAAGCAAAGCGAGAGATGGAGGCGGCTGTTGCACATATGCCCAGTGGTGAGATGCGAAAGCTTGTCCCTGGGATG…	MVYGRPGGNELVARTIVGHRTPGEKQAHIVAHELSSESPSPALARRALVESPDLQARSVPDSFISRRDAALAQLDAVALSRRDTLSLGAALHRFIRRTMQAKREMEAAVAHMPSGEMRKLVPGMVPRIALPPVV*	458	SignalP5.0
99	PIIN_07915	ACAAGTTTGTACAAAAAAGCAGGCTTCATGATTCTCCTCGCAGCCGGTATCCTTCTCTCCTGGGTGATCAGAGCCCAGGCAATTAGACGGCGACAGATTGCCCTCGAGGCTCTTCGCGCTGCTGGACTATTGGAAATTGATGAAACAGCAACAAGAAGCAAGTTGAAAGATGTCCCACCCATCCACGAGTCGCTGCTCACGGCGGGTGGATACATTCGAGGGTGGGAAAAGTACGAATGGTCAGATATCCAGCCAATGTCGCTTTCGACCGATCGAGTGGCTCTCTTTGTGCGAATGCCATCCACTGTGGATTCTAGGACATTTGCAGAAGATGAAATAGAATTAGGAACGAGCTCTGTATGCATAGACGACTACTGTGTATTATGAGACCCAGCTTTC…	MILLAAGILLSWVIRAQAIRRRQIALEALRAAGLLEIDETATRSKLKDVPPIHESLLTAGGYIRGWEKYEWSDIQPMSLSTDRVALFVRMPSTVDSRTFAEDEIELGTSSVCIDDYCVL*	413	SignalP5.0
100	PIIN_07917	ACAAGTTTGTACAAAAAAGCAGGCTTCATGCCCGCGCTGCCTGTCGTACTCTGGCTGTGGAGTTGGTTTGAGAGTGCATTCATGCTGCCACCGGGTTCGTCGCCCTCTTCTGACATCTGGAAGATGCTATTTCATGTATGTATATGCTATAGGCGGTCTCGAATGCCCGTCTTAGCTCCAATGACAGTGGCATTGAATAAGATGTACAGCGGTCTAGGTCATACAGCCGATTCTCTTCTCCGTTTCGACAGGCTATCATTCACAAATCGCCTCACTCATACAGGTGGTCATTTCAAAGAGCTACCTATTTCATCTCTGGGGCCGAATGTCTTACCAGCGACAGCGAGCCAGACTCCCGCTCCTAAAGTCTGAGACCCAGCTTTCTTGTACAAAGTGGT	MPALPVVLWLWSWFESAFMLPPGSSPSSDIWKMLFHVCICYRRSRMPVLAPMTVALNKMYSGLGHTADSLLRFDRLSFTNRLTHTGGHFKELPISSLGPNVLPATASQTPAPKV*	398	SignalP5.0
101	PIIN_07952	ACAAGTTTGTACAAAAAAGCAGGCTTCATGTGGAAGCGCGAAGTGCCTCAGGAGCACTCGCACGACCCAATCCTCATCGCCCTCCGCCCGATTCTTGCACTTAATAATCCCGACAATATCCAAGACCCCGTCTTTGGCCTACTTGGAAATGCCGCAGCTCAGAACGGTGCGGGCAACATTGCTGATCCCGACTGCCTCCAACAAGCTACCGCCGACCAAGCCTTTACCAATGCAAAGGCCAAGGGTGATATCGCGGGCATGACCGTCGCACTTCAATACCGCGCACTCGAGCGCAACACTGGCTCTGTGGGTCTTGCATCCGTACAATGCACCTCTATCCAAGCCAAGAACCCAGAAATTGCCGCTATTCAGCAGCATCAGGATCCCGCTTCAGCCAAC…	MWKREVPQEHSHDPILIALRPILALNNPDNIQDPVFGLLGNAAAQNGAGNIADPDCLQQATADQAFTNAKAKGDIAGMTVALQYRALERNTGSVGLASVQCTSIQAKNPEIAAIQQHQDPASANAAAINKAIVLELAKQIASIGGDPLKALETGTFAPGQIGDPTGRGNTCNDEDPNGCINTKNLLVLDATEEEIEAAVAGVSAGGSGDAAATTTQDEATTTTQDAAATATDCPDATVTVTVTAGAEDAGQATSTAAPEATSSAAPAADAGAGGNLQKFTGNLGGITAPAVVPGGRGFQVVGNNSDFLNVGAALGRSCDVQHNQCANAANSNRNAGFTVGDCDTQNNACRALI*	1115	SignalP5.0
102	PIIN_08029	ACAAGTTTGTACAAAAAAGCAGGCTTCATGGTCGTTAATGCACTACCAGCCGAGACGAGAATGGAAGAAGCCTCGCGTCGTGTCCACGTATTGAACTGCATGAGCATCCCACAGCACGGCCCACACGTTCCATGCAAACCGGAAGAGCAGGAGCCCGCGGTACACTACATTGTCTATCGATATCGGAAGAATCCCTTTCTTTGGATGGTCGACGCATTTATTTTATTCAAACCACCCAGTGGGAGCACCAGTTCTATGTATTATATAAAATGGAAACTTCGGGGACAGGAAGAAAAGCACAATGAAGCGTGCCTGGAACTGACGCCAAATGGGGTAATCAAGAGCATTCCCCAAGAGTTCTGTGGCAAAGTCCACGAGCGGCGCAATAGTTCCATCCCA…	MVVNALPAETRMEEASRRVHVLNCMSIPQHGPHVPCKPEEQEPAVHYIVYRYRKNPFLWMVDAFILFKPPSGSTSSMYYIKWKLRGQEEKHNEACLELTPNGVIKSIPQEFCGKVHERRNSSIPGERPLSP*	449	SignalP5.0
103	PIIN_08228	ACAAGTTTGTACAAAAAAGCAGGCTTCATGGAAAAGAGAGCCGCATCTGCTTGTTTCCTAACCGGCTCGACGGCGCTACCCGCCGAAGTAGAGTCTGGAATTGCTGCCCTGTCCAAGGTGGTCACCTGTAACACCTCGAAACAATCCGTTTCCGGTGTTCCTCTCGTCAGCTCTGGTGGCATCAGTTTCGACACCATCAACTTTCAGAAGAGCACTAAGTCGCCCCTCGGATTCGCACTTCAAACTTTCACGACTCCGAGCGATCCAGCAACTGCCGACCTCAATAAGCTCCAGAGTCAACTGAACGACTACCTCGCGGTCGAGGCCGGTGTGCGGAGCAACGGTGGCGGCGGAAGTCTCCTCACGCAGGTCAAGTCGGTCAAATTCTTCCTGCAATTC…	MEKRAASACFLTGSTALPAEVESGIAALSKVVTCNTSKQSVSGVPLVSSGGISFDTINFQKSTKSPLGFALQTFTTPSDPATADLNKLQSQLNDYLAVEAGVRSNGGGGSLLTQVKSVKFFLQFQITRVKTAKGQTLSVADTVSHQQGKVVKNAIGATAAEIAQVNALATQV*	572	SignalP5.0
104	PIIN_08307	ACAAGTTTGTACAAAAAAGCAGGCTTCATGGCCTCTCCTGTAGATATCGTCTGCGGGCCATTTCCTTTTGGCGCACCCGTCGTTTGTCCCCCCGGGTATTGGCGTTGCGTCAAGGCCCCAGCTACGACGACTCAGACCCCGTCGCCGATGCGGTGAGACCCAGCTTTCTTGTACAAAGTGGT	MASPVDIVCGPFPFGAPVVCPPGYWRCVKAPATTTQTPSPMR*	182	SignalP5.0
105	PIIN_08375	ACAAGTTTGTACAAAAAAGCAGGCTTCATGGATAGTGCTGCTCTTCAGAAGCGAGCGTTCACTCTCAAGACGTACCCAGAGTTCCAGATCTCTTCTACCCCAGCTGGAAACGCCCAAGCCGAAGCAGCGGCCGTATTTGTCACTCCATTCAACGGTGTCGACCTCGCGACCGTGTCGAAGCAGGATAGGGACAATGTCGAAGCTATGCGTCGCCTTGCTGAGCAGGCAGAGACCGAACAGTTTAACCCGGCTATCAAGGCTGCTTCCGGTGCTGAGGCCAAGGCACTTCAGAATGGGAAGATCAAGAACAAGGTCCTCAAGCTTACCGGTATTGTTCAAGTTAGCAAGATTGATCTCGCCAAAGCCAAGGCTGCCGGAAAGGACACGAGCTCTATCGAG…	MDSAALQKRAFTLKTYPEFQISSTPAGNAQAEAAAVFVTPFNGVDLATVSKQDRDNVEAMRRLAEQAETEQFNPAIKAASGAEAKALQNGKIKNKVLKLTGIVQVSKIDLAKAKAAGKDTSSIEAKLEEEQTKLTKNIATDVAAAGQDSEGVV*	515	SignalP5.0
107	PIIN_08516	ACAAGTTTGTACAAAAAAGCAGGCTTCATGACCCCGGCCGGTTGCACAAACTATGCATGCGAATACTGTGACGATTTGGCTGCTAGTTGTCAAGATACTCCTTCAGCAACTCAGAATGGAACAGAATGCCTCTGCACGGAGCGCTTTCGAGTCAACTTGGACCGATGTATAAGAGGATATACGTGTGCATGGGATGGTGTTTCAACGGGTGGATCCTGCACAGATGTCTATTGTCCCGGTTCTGGCATGGACGCATTTGTTGCACAGTGCGGACTAGGGTCAATCCCAAGTGGCGTCAATAGCAATACAATGGCTCCCAGTAGCATCAGTCCGACTCCGCGACCGCAAACGGTCACTCTCAATTCGTCGATCACCACCAGCTCGACGCAGACTGCAAAC…	MTPAGCTNYACEYCDDLAASCQDTPSATQNGTECLCTERFRVNLDRCIRGYTCAWDGVSTGGSCTDVYCPGSGMDAFVAQCGLGSIPSGVNSNTMAPSSISPTPRPQTVTLNSSITTSSTQTANSTTITGTGTSSPNTGGASSLRYKQWIAFTVVLGITAIVY*	545	SignalP5.0
108	PIIN_08524	ACAAGTTTGTACAAAAAAGCAGGCTTCATGCCTGTCCCAGTATCTATTGGAGAAGATGGCTCTCTCTCGGTCAACTTGCTCCGGAGAACTGGTGACAAGATTTATCGAGGAGGCGTCCAGCCAATCATGCCCAAAGAGGGCGAAATGAGGCAGGATAGCCACGTGGCGGCAGTGGCGTCTCCGTCACGACAAATCCTGGATTGCTGCCTCATAAGAAAAATGAGCAAAGCGGATGCAGCAGAAAAGTTTAACCTCAAACACACTCCGACCAAGGATGACGATGGCCATCATTCTTTGACCCTAAAGAAAGGTCAGAAGATGGACTCGGAACAGCTCCAGAAGCATCTCAATGATGGCTGGACTCAAACACCTGCTCATGAGCGGGCCCAGCAACTTGCA…	MPVPVSIGEDGSLSVNLLRRTGDKIYRGGVQPIMPKEGEMRQDSHVAAVASPSRQILDCCLIRKMSKADAAEKFNLKHTPTKDDDGHHSLTLKKGQKMDSEQLQKHLNDGWTQTPAHERAQQLAAAKQGQNSGQAHGGTHPPSDSPHGQASHTPSNSQQHHSTPPPASPKTGGTTRSWADVVAGNHPATQQHSQPANKNHGGPHAASQGHTTPPSSHRGSPPPSPHHAAPHQAPATHQGTSHASPGPAPARSWAQVVAGSPPAHKTTPNTQSKTHGKKP*	893	SignalP5.0
109	PIIN_08623	ACAAGTTTGTACAAAAAAGCAGGCTTCATGGTTGAGAGGACCGCGTGTTGCGGTTTGACTGATGAGCAGTTTAATGACTGCGTCACCAGGTGCACAAACGACTGCCCGCCTGAGGTGGCTAATATTCCATTCCTGTGCTACAACCCTTGTGCGCAAACTTGCTGTCTCTGTTGAGACCCAGCTTTCTTGTACAAAGTGGT	MVERTACCGLTDEQFNDCVTRCTNDCPPEVANIPFLCYNPCAQTCCLC*	200	SignalP5.0
111	PIIN_08714N	ACAAGTTTGTACAAAAAAGCAGGCTTCATGATCAGCACGGCTGATAGCATCACTCTTTCCGTATTCCCTTTAGCAAATGCGACCGATACTCGCCCAGTCAAGCTCATCTCGGATGGGGCCGACACGTATACTATGCTCACTTGCAACGAGAACTGCGGTGCCATTCCCATCAACAGCTGGTATCTCAAGGACAAGGTACTGATCCCGTCGCTTGCCCAAGTTCGAATCTACACCATGACGGATAATCCGGTGCCCGCCAACACCTCTCCTTCGTTCCAGCGAGTGCTAGTCGGCAACCCAGTGTATAAGTACCCTATCTATTGTATTGATGCACCCTCCAAGAACGCAAAAAGGGGGCTGCTTTCGGTCAATGGTGCAACCAACAAGTTCTACCTCTGC…	MISTADSITLSVFPLANATDTRPVKLISDGADTYTMLTCNENCGAIPINSWYLKDKVLIPSLAQVRIYTMTDNPVPANTSPSFQRVLVGNPVYKYPIYCIDAPSKNAKRGLLSVNGATNKFYLCDNLIPTFAPTFRGDIFYDVDPNNSIYPRGDCRRAGIIATIP*	551	SignalP5.0
112	PIIN_08768	ACAAGTTTGTACAAAAAAGCAGGCTTCATGAATCGAGCCCTCATGCCTGGCGGAGTGATTGTCGTTTGTGCCCTAGCAGTCTTTGGGATCGTCGGCCTCGTCGTCGCTGCTACGAAGCTAGAGCCGTCCCTTCCAAAGTCATCTAGTAAGAAGAAGCGATCTTCAACGACACCAGAAACGCCGGCTCCTAGTATTTTTGCGACTACAATATCCAAAGTGGCTCAGAGGTTTGGCGCCGAGGACCCTTTACGCCGCCACCAAGAGCCTGCGCGAAGCCACGAGCATCCCACGCCCCCTTCTCAGCGGACCACAGCGGACGAAGCTGCGCTTGCGGTGGAGTCGACACATGCAACTGGTCCACAATCCACGCCAACACCATCCAATTTACAATCAGTCCCA…	MNRALMPGGVIVVCALAVFGIVGLVVAATKLEPSLPKSSSKKKRSSTTPETPAPSIFATTISKVAQRFGAEDPLRRHQEPARSHEHPTPPSQRTTADEAALAVESTHATGPQSTPTPSNLQSVPLIQFESDSDHSSTPLATPTVLEQFDPYYGAPLSPLGSPIASKPLGRDAGNPHPTAPRSQYPLLEVPQRSSGGSSPHSPSNDSAYRTAIESPLSADSFHSARSSVVFSPPSQRNSLSLDEAASRVAAGRLDIHSWSTMVQPQETGPHRE*	872	SignalP5.0
113	PIIN_08836	ACAAGTTTGTACAAAAAAGCAGGCTTCATGGGCACCCACGCCCAATCTGGCTCCTTAGACGCAGCCAATCCTATCGTTCCTTTTGTCGACTATCCTGGTATGGCAGCGGCGTCGGCTCAAGCGGTTGGCAAGCCCCTTGCCCATGGCCAGCGCGTCCCCAAGTGCAAGAGCATCAAGAAGCGCATCGAATGGCGCAAGCTGACCTATGGTCAGAAGAAGGACTACATGCAGTCTCTCAAGTGTCTCCAGAAGAAGCCAGACTTTGGCATTTCTCCACAGTACCCAAATCTCTACGATGCATTCGTATGGGTCCACACGACGAATTGGACCGACTACCATCTGAACGCCTGGTTCATGCCTTGGCATAGATGGTTCGTATGGATTCATTCCGAAGCAATG…	MGTHAQSGSLDAANPIVPFVDYPGMAAASAQAVGKPLAHGQRVPKCKSIKKRIEWRKLTYGQKKDYMQSLKCLQKKPDFGISPQYPNLYDAFVWVHTTNWTDYHLNAWFMPWHRWFVWIHSEAMEKVCGYHGPVPYWNYTADYKNLLESPIFSSDPNIGFGSHGRTAVNVSGLVGYKVDNGAFANMKLNIPVNHYLTRNFSAWKTLDPTRQYGIALGESFSPAAVTRALSADKFSDLEAIIEGFDNPLHFGIHNSPHFFSMGDWTGPGWMNNTQWFPQIAVAPNDPIFWIHHAYVDQVFWSWQQKPGKQWLFNGNFPWFDPTDNSAKATDILPFYGLGPNPPVNLTLKTENWPMCYTY*	1130	SignalP5.0
114	PIIN_08972	ACAAGTTTGTACAAAAAAGCAGGCTTCATGCAGTGCCAGACGTTCCTCCAAAGCCTCAACAACGACCAGGGCATCAGCGGTTGTCTCAACGCCCTCATTGGCGCAACATCCGACT TTGACCCAAGCAACACTGCCAATGGCGGCAATGCGACTTCTGCTGCCGCCATCACTGCTGCCCTGAACAAGATTTGCCCC GCCAGCTTTACCGCTTGCGACGAGTCCAAGATTCGCATGAAGCTCGCCGAATTCTACACGCAGTGCCAGGCCGATCTCCT CGGTACAAATGGCGATGGCACCAACGGCAACAAGGATATCATCAACACCTATGACGTTCTCTACCTCCTCGTCCCGCTCA AGAATGCCATTTGCTCGCGAGATACGGACGGCAAGTTTTG…	MQCQTFLQSLNNDQGISGCLNALIGATSDFDPSNTANGGNATSAAAITAALNKICPASFTACDESKIRMKLAEFYTQCQADLLGTNGDGTNGNKDIINTYDVLYLLVPLKNAICSRDTDGKFCVNKMSPSTSTSASATGTASGSASSSSATTPARRYIEPYIVARGPEDNTNSTSGQLTLGGLGGQSDQMRNDGLPYLFMTTNTTDAELCTHCTAEVVGAYIAFENVTPYALGLTRSPILSGQAALWQRLKTCNGGQLVRDILAASVGSEPQYNAAFAGAGVNTWLASGAALLFGATALF*	941	SignalP5.0
116	PIIN_09044	ACAAGTTTGTACAAAAAAGCAGGCTTCATGACTTCTGTCGAAAGCATCATAGTTCTTGCATACTACGCCTGTCTATTACCGTGCACCCTGAAGGTTCGGGATGGAAACATCCTCGACAATGAAGAATGGGGACGCAGACACATGAACGGGTACCTTGCTACTGTAAATACGAGAACAAGCTGGCCTACAAGGATTGTAGACAATACATATCCCGACAGGCTGGCGTTGTACAAGTGTCATCAGACGTGCTTCTGCAGCGAGGCGCACTACGAAGATGTGTATACGCTGGCATGTTACATAAAACTCATAAAAGCGGCCATCTTACTTCCGCAGTGCCCAAAATGCTGGCTTGAGCCACCAAACCCGACGTTAAAAGTGAGAAATACCGTTGCAAAGCCC…	MTSVESIIVLAYYACLLPCTLKVRDGNILDNEEWGRRHMNGYLATVNTRTSWPTRIVDNTYPDRLALYKCHQTCFCSEAHYEDVYTLACYIKLIKAAILLPQCPKCWLEPPNPTLKVRNTVAKPNGGAWQRRPSKNLVRAHISISITYSSL*	509	Psort and SignalP2.0 or a non-classical secretion protein (SecretomeP 1.0)
117	PIIN_09051	ACAAGTTTGTACAAAAAAGCAGGCTTCATGTGGGAGCCGTCTGTCAAACTTTCCACTCATCGTGCTCGAGCTGTCTCTGACGACTTGACGGTCGAGTCTTTCCACCCAACAAATATCTATGAGACGTACGGTACTGGTGTTACAACCCCTCTCAAGAAGCGTGGTGAACCTTCTGGATCCATCGAACAGTCTGCTGCATCCTTTGTCGAGGAGAAACTCCAGCTGAGCAGCGGAGAATATAACATTCGCTCCTCAGCCAATACGGAAACCGGTGGAAGCGTATGGATCCAGCAGCTCGTGAATGGTATTCCTGTGGCCAACGCGGTCGCGAATGTTGCTCTCAACAAGAATGAGGACGTTGTCGCCTTTGGTGCCAACTTCCACGGTACCAGTGTCTCT…	MWEPSVKLSTHRARAVSDDLTVESFHPTNIYETYGTGVTTPLKKRGEPSGSIEQSAASFVEEKLQLSSGEYNIRSSANTETGGSVWIQQLVNGIPVANAVANVALNKNEDVVAFGANFHGTSVSRRAANVAPPTPTISKEQAITSAERKLHGKHNDKAPTLEYYVKQDGSLALTYVVEIQTADGNHWYEAFVDASNAQIVATNDFVAAASYVAVDPQVQDVTKGYNTYTNPADTVASPNGWHQVGSTVSTDTSGNNVISYKGSTTGTTKQSASGQVFNYRYDTSVGPTSGSNVDAARVNAFFIANKIHDINYRYGFTEKTFNFQNDNFGKGGSGNDRIKISVQDSSGTNNANFATPADGSSGQMRMYIWTRTTPNRDGDLSNDVIAHEQTHGTTNRMTG…	1805	SignalP5.0
119	PIIN_09181	ACAAGTTTGTACAAAAAAGCAGGCTTCATGGTGCACGTCGACAACAAGCCCCAAGTCCGCGTTACGGCCTCGTTCGTCAACTTTTACGCCCATATTATAAACCTATGGGGAGATGGAGGGGGAAGGGCACCTTTGATCATTTCCAATGTCTTGTTTCACCCTTTTACTGGTCGACAGTTTGGTGGTGCGAAGCGAGGCGAGATTCGGGGTACCAATGCCTTTGGGAGCGGGTACCCTTACAGTTGAGACCCAGCTTTCTTGTACAAAGTGGT	MVHVDNKPQVRVTASFVNFYAHIINLWGDGGGRAPLIISNVLFHPFTGRQFGGAKRGEIRGTNAFGSGYPYS*	272	SignalP5.0
120	PIIN_09206	ACAAGTTTGTACAAAAAAGCAGGCTTCATGGCGTCGGTCACCTGGTTTGACCGTTTCGCAGTCCTACTAGACCTCTTTTATATCCTAAAAGCAGCTATTCCGCCTACAATGTCAGCAACGTGCAGGCAGCCGACGCTTCTCGTCCACCCACGAAGATTGCAAGACGTGTTCTTTCAAAACGTCTGGGCCTTCATGGGCGACAGTGTGGATGCTGCGGGTGCAGAAACTAAGCAGGCACTTTTACCTGCTGCTTATGGCGTCGTTCTTGAAATAGGGGCAGGACACGGCCACTCGTGCAAGTACCTGGACACCACTCGTGTCACAAGATACATTGCCCTCGAGCCGAATACCGAGATGCATGAGCGCATCGCTGCCAATGCGGTCAAGGCCGGGTTCGAG…	MASVTWFDRFAVLLDLFYILKAAIPPTMSATCRQPTLLVHPRRLQDVFFQNVWAFMGDSVDAAGAETKQALLPAAYGVVLEIGAGHGHSCKYLDTTRVTRYIALEPNTEMHERIAANAVKAGFEPAQIQMIACGAEETDKILEALGGEQVDTLVSILSLCGIPDVKKSVAGLTDKVIKPGGVFLFYEHVRCEPSPTLAWWQAVWTPIWEPILGCRLDKPTHHIIDALDIWEDRKLEGKVPEEPPNLFWHRVGRYRKKL*	830	SignalP5.0
121	PIIN_09321	ACAAGTTTGTACAAAAAAGCAGGCTTCATGAAACTGCCTCTGGCATTGTCGTCTGCGATCCAACTATTCTCACCAGTCCTCTCAACGGTCAAGGCAGCTCATGCCATCCACCGGTACTGGCCATCGGAGCATCCTCAAGTCCCCGCTTCTTCGCTTGGCGAAAGCACTGTAGCTCAAGCTCTGAGGTTTGAGAATGCTCTAGATCATCTGGAACACCTTGAAGGGGATATTGATCAGCTTAACACGTCTCATATGTATCAGCGATTGCTTGTTTTGGAAGATGAGATGGCGCGGCTGCAGGAATATGTTCAACGGTTGGAACGTCTTACACGCGGGGCCAGGAGGGCAGACTCAGATGATACGGTGGTCAATATTCGACCGAGGATAGCCTTTCCTCCA…	MKLPLALSSAIQLFSPVLSTVKAAHAIHRYWPSEHPQVPASSLGESTVAQALRFENALDHLEHLEGDIDQLNTSHMYQRLLVLEDEMARLQEYVQRLERLTRGARRADSDDTVVNIRPRIAFPPRNPVDIPQVPLSPSTIETPFEFDALWTGSADEGRLDSPVASSVGNLEVGWNLDPSRTKLAHWDIGSSRLNASKARIPA*	662	SignalP5.0
122	PIIN_09409	ACAAGTTTGTACAAAAAAGCAGGCTTCATGTCGCTCGGGCTCCCAAGCACAGATATAAACTCCCGGTTTCTCTCCCTCTGTCCGAACTTCAACCTCTTGCTCTCTTCCCTTCGACCAGCAACTGTCCTCCCAAGCCATCAGCTGCTCCTTTCCAGCACTCACACGATGGCACCCGTGTTCTCGCTCCTCTCGACATTCACGCTCTTTACGGCTCTCGCCACTTCGGTGGTCGCTAACCCTTCTGCGGGTGCAAACCACGTCAGACGTCAGGATCCTTCTACTGAGGAACTCGTTCCCTTCCTCGACTACGAAGCCATCAAGCAGGCTGCAGACGCTGCCCTCACCGAGGACCTCGAGCGCCGAGGACTCGTCGAGCCTGGTACCGCTGCGAAGAAGCGT…	MSLGLPSTDINSRFLSLCPNFNLLLSSLRPATVLPSHQLLLSSTHTMAPVFSLLSTFTLFTALATSVVANPSAGANHVRRQDPSTEELVPFLDYEAIKQAADAALTEDLERRGLVEPGTAAKKRSLLPTCPRVSVRKEWRKLTKAEKRAYIKATKCLQSKPDYGISPISDKMYDAFVYIHENNWFGFHATASFPVWHRWFVWLREVTLREQCGYSGPTPYWNYTMDYKDLFASPFFTEPETGFGTHGTVPYEAMTGATGYKVDNGAFANLFVNLPEPHYLTRNFTLWKDSDPNQQYGKAFGNWVSPQQVQTTLAAQTFWDFEKVLDGIGAPMSLGVHNTVHFNNNGDWYGPGWLANTKYFPFASTAPNDPAFFPHHAYVDAVFWKWQQAPGHQYDYGGS…	1388	SignalP5.0
123	PIIN_09466	ACAAGTTTGTACAAAAAAGCAGGCTTCATGGACCTGACGTTGGATGGTGTAACTACAACAGTTGACCAGCACGTCACTGGAGACCGTGCACAAGCAACTCTGTGGTCAAGCGGAGACCTGGACGTCCACTTGACTCATACTATACATGTCCAGAAAACAAGTGATAATAATGGCGGCAGGGACCTAAACGTAGATGCTTTTATTCTGACGATACCGGACGAAACCAGCTCTCTAGTGTCTTCACCATCCACCTCAAGGGCATCCTCATCGTCAACATTCCGATCGTCTCCGGATGGAACGATTGCAGAAAGCACATCCACTCGACACCTTGATACAAGCACGAGTAGTCGTGCCCTCATTTGGAGCCCTACCGAACTCAGTGTATCTTTCTACGGGCCG…	MDLTLDGVTTTVDQHVTGDRAQATLWSSGDLDVHLTHTIHVQKTSDNNGGRDLNVDAFILTIPDETSSLVSSPSTSRASSSSTFRSSPDGTIAESTSTRHLDTSTSSRALIWSPTELSVSFYGPASQAVSSVSTGTLTGPVQSLESTMSTATVVGAVLGSLAAVCMLGVGCFLMGRHHRRRSEEFLVPDLRASRGLEKTTSDLDDKPRLPANLPTQQKVFPKRAANITPVETAGSLDSPWRESEPPEEDIQIPPVDSGRSGTVNTGSQSPTYPTDLESSMIGEPWLQGPPAYSPRRHRLSGNGWETGKVPRESTNQ*	1004	SignalP5.0
124	PIIN_09504	ACAAGTTTGTACAAAAAAGCAGGCTTCATGGTACTGGGTCATCAAACCGTTGCATTGGTTGCGCAAAGCTTTCTCCTCCCAACGACAATAAAAAAAGTGCAGTCGGTGCTCAACGACACATCGTCGTCGTACATGGGAAACGTCGCCACCTGGGCAGATCAGTTCAGGTCGCAACCCGGTCAAGGATGGTCAGCTGGTTTGCATTACATTGATCCTCTGGATGGACCACCACCAGAGAGCTGTGTCATTCATGAAATGGATTGCCCCGCCGGTGGATGCGTGCTCAGCGCGTTGGCAAACTATACGGCTCGTGTACAAGATACCAAGCTCGATGTGGCAGATAGAGCTCAAGCGATGAAGTTTATCATTCACTTTATGGGTGACATTGCGCAACCACTT…	MVLGHQTVALVAQSFLLPTTIKKVQSVLNDTSSSYMGNVATWADQFRSQPGQGWSAGLHYIDPLDGPPPESCVIHEMDCPAGGCVLSALANYTARVQDTKLDVADRAQAMKFIIHFMGDIAQPLHTEEWGQGVNNLTVFFKGYKTNMHAAWDTSIPNSMLSLAPTANITMDNSFSLADQLHTAIKSGEYKQNVTSWVHPWHIKARNPYSAENTTEAIATTFVQESNNYVCGYALSSPDGPNSYNGTEIGGQYTNGAVPIIRISLARAGVRLAAWLNLIYTGKTGF*	911	SignalP5.0
125	PIIN_09625	ACAAGTTTGTACAAAAAAGCAGGCTTCATGGCCGCAGCCCCTCTCCCTCACCAGCACAAAGAGCACCACAACCACGAGATCTCTACACCATCTACGAGCCCTAATGAACGCCACCACCCTTCTCCCAACGATATACCTTGGCACGTGCACGAAAAGCGTTCCATGCCTGGCTCACTCCCCCCGGGCGCACGACCAACCACCTCGCACGGTACGCCAAAGATTGAGAAGCACCCATCACTCCCCACTGGACACCACCCATACGGCAAGCCAGTAAAGATTTCGTCAAAAGCGCGAGGGGGGAGGGTGGATTGAGACCCAGCTTTCTTGTACAAAGTGGT	MAAAPLPHQHKEHHNHEISTPSTSPNERHHPSPNDIPWHVHEKRSMPGSLPPGARPTTSHGTPKIEKHPSLPTGHHPYGKPVKISSKARGGRVD*	338	SignalP5.0
126	PIIN_09643	ACAAGTTTGTACAAAAAAGCAGGCTTCATGCCAGACCCTAGCTTAACCCGCGCCCAGCTTCATGCCCATCACCAAAGCCAGGCTGACCACCATCTGGCCCAGGCAGAGCACCACCTTCATCATGCAGAGACACATTCTAATCATGCGGAGGCTGCACACCAGAGTGGTAACCACCAAGCTGCTGCGACGCACGAGGGCCAATACCGTCACCATATGGCACAAGTGGATTATCATACCGCTCAACACCAAAGCCACCAAGCTAAGGCCGACCAACTTGCTCAGCGTCGTAGTGTTCAAAGCATAGACGAGTTGGATTGAGACCCAGCTTTCTTGTACAAAGTGGT	MPDPSLTRAQLHAHHQSQADHHLAQAEHHLHHAETHSNHAEAAHQSGNHQAAATHEGQYRHHMAQVDYHTAQHQSHQAKADQLAQRRSVQSIDELD*	344	SignalP5.0
128	PIIN_09658	ACAAGTTTGTACAAAAAAGCAGGCTTCATGTTCTTTTTTCTTTCTTCTTTCTTCTTTCTTTCCCTGTACTCCATCTCGACCATGTTCGGCTTCACATACATTACTGTCCTCGTCGCAATGCTCGCTTCCACCCAGGTCGCTCTTTCCGCTCCTATGCCGGACGTTGCTGCATTCCAAGAGGCTGGTCTTGAGAAGCGCTCACCAGAACCGGTGATGCAACTCCTTGAAGCCCGAGGAAATTGCCCTAGCAAAGGTTCCGTCCCAACCCTGACTTTCAAAGCCTGCTACGAATGCCCCAAGCCACTCGCTCCTTGCAAGCCGTGTCACCCTCAATTCAGGAACATTGCAGAACCGTTCCTTCAGAAGCACTATAAGAAAGATAAAAACTTGCAGTCCAAA…	MFFFLSSFFFLSLYSISTMFGFTYITVLVAMLASTQVALSAPMPDVAAFQEAGLEKRSPEPVMQLLEARGNCPSKGSVPTLTFKACYECPKPLAPCKPCHPQFRNIAEPFLQKHYKKDKNLQSKGYTSATITRYDTQPNWVHVQYHQCDNPKVIAPASYNLDVKP*	551	SignalP5.0
130	PIIN_09744	ACAAGTTTGTACAAAAAAGCAGGCTTCATGGCTGCGCCTGTACCCCGGCTGCATGACAGAGATCCATCACAAGGCACCCAATCAAAGCTCGAGAGACGTAACGAGGGCTCCTCTCGATCTCCTTCACGCAGCTCAAGCTTCTCTGACTCTAGCCACCCAAGCGGCCATTCGACGCCGGCGACGTCGGTGCACTCTAATGACGGTGTAGCAGCACATCACCCAATACAGCTACAGATGCCAAATATTATTGCTCATGCTGGAAACGCACAGAACAATCATCACGTCCCGTCTTCGCCTAGTTCAATTCACAGTCACACGTCGAGTTTTCTCTCAAACTTGTCTTCGGGTTCTCATGTATCCAGCCTATCTTCCTCGCACTTTGGGAGCAGCAGCGCATCA…	MAAPVPRLHDRDPSQGTQSKLERRNEGSSRSPSRSSSFSDSSHPSGHSTPATSVHSNDGVAAHHPIQLQMPNIIAHAGNAQNNHHVPSSPSSIHSHTSSFLSNLSSGSHVSSLSSSHFGSSSASQHSHDSHLSSTSSHHSHNSIHSTHSSSSSGSERQPLLPGAQPKSGRFRAVVKNILCALNCFSSKAHDPHS*	638	SignalP5.0
131	PIIN_09791	ACAAGTTTGTACAAAAAAGCAGGCTTCATGGTTGAGCGGAATACAGTCATCACCAAGCTTACTAGGAATATGGATTTGACTCACTTTGGGTACTTCTACTGTCCAAATAGGCTCTCTCTCCTATGCATTCCCGAGTCGATAGGTGGGCAAGAAAGGGCTTACACTTCAGGATGCTCCTCGTGTGCACTCAATTGGGATTACCGTGTCTCGTTGCTCCAGCCGGGATCTAGACCCACGACCACGCGCCGGGAGCTATCATGTCTAGAAGGCGCGCCTACTTCCGCAAGCCGTTGAGACCCAGCTTTCTTGTACAAAGTGGT	MVERNTVITKLTRNMDLTHFGYFYCPNRLSLLCIPESIGGQERAYTSGCSSCALNWDYRVSLLQPGSRPTTTRRELSCLEGAPTSASR*	320	SignalP5.0
132	PIIN_09887	ACAAGTTTGTACAAAAAAGCAGGCTTCATGCCAGTCGTTCAAACAACGTCGGGCAAAGTGAAAGGAAAGGCCGTCTCGAATACGACCAACGCCTATTTGGGCATTCCCTATGCTCAACCTCCCGTTGGGCCACTTCGTTTTCTAGCGCCACGACCTCTCTTGACTCCATCCACCACGCGAAATGCCACCGCATTTGGCCTCTCCTGTATCCAGCTAGGAGCGAATCCACCGGATCCATCTCCTTCTGGTTGAGACCCAGCTTTCTTGTACAAAGTGGT	MPVVQTTSGKVKGKAVSNTTNAYLGIPYAQPPVGPLRFLAPRPLLTPSTTRNATAFGLSCIQLGANPPDPSPSG*	278	SignalP5.0
133	PIIN_09899	ACAAGTTTGTACAAAAAAGCAGGCTTCATGTTGAATGCTTTGGTCTCTCGCAGTCAACCAGTGGACCACCACGCCGAAATGCTCCGTCACCAGGGGCTTGCAGCCCATCATCGAGATCAAGCATGGGAACACGCACAGCACGCAGCGACGCATCTCGCAACGTCCAACCATTTGTTAGATAGTGGCGACGTGCATGGTGCCGGGAGACACAGCGATCTAGCCACTCACCATCGCCAACAATCGCAATATCACGGGGCGAAAGCCTTAGAGCACGATGGACACGCGTTACGTCATGCTCAGAGACTCGGTCTTGCCACCCGAAGCTTAGACGAGTTGGATTGAGACCCAGCTTTCTTGTACAAAGTGGT	MLNALVSRSQPVDHHAEMLRHQGLAAHHRDQAWEHAQHAATHLATSNHLLDSGDVHGAGRHSDLATHHRQQSQYHGAKALEHDGHALRHAQRLGLATRSLDELD*	368	SignalP5.0
134	PIIN_09929	ACAAGTTTGTACAAAAAAGCAGGCTTCATGGCTAAATTCAGTATAGTCGCTCGAAGCTGGCTGTTGGTCGGCATAGTCAAAAGTCTAATCGTCATGTCTTTCGAGCTCGAGACGATTCGTGAGCCGTCCGGCGAGATTGAGATGGTGTTACGGAACGCGGTGAAATCTATGCAGAAAGAGTGAGACCCAGCTTTCTTGTACAAAGTGGT	MAKFSIVARSWLLVGIVKSLIVMSFELETIREPSGEIEMVLRNAVKSMQKE*	209	SignalP2.0
135	PIIN_09968	ACAAGTTTGTACAAAAAAGCAGGCTTCATGTGCATTATCGACGACACTCTGAGCGATAGTGGCAAGTTCAGCAAGTCTGGCAACCTGGAATGGAGCCAGCGCAGCGAGCTGTGCGGCCTGTGCCAAGGCCGCAAGCTCAGCTGGATCAAATTGAGCGGTATCGGATGTGCTTGGAGGTCCCATCTCATTGGCAAGGGACTGAGTCGTGGTTGGAGAGGGTTGTACAACAGGCAAGGGTGAGACCCAGCTTTCTTGTACAAAGTGGT	MCIIDDTLSDSGKFSKSGNLEWSQRSELCGLCQGRKLSWIKLSGIGCAWRSHLIGKGLSRGWRGLYNRQG*	266	SignalP5.0
136	PIIN_10187	ACAAGTTTGTACAAAAAAGCAGGCTTCATGCCTTGGGGAATCATGCAGAAGCTGCTTAGTAGCTGCGTGTCTCTCGTTTCCCTGACTGTGACGATTGATTGGGAAGGAGCACAAGCTTTGATTAGTATGATCCCACGTATGATATACCTAGAGTATATTGCCATCCAAATCGGATTGTCGAGGTTTTCATCTCTAGAAACGATAGCCATATCTAGTGGTGAAAAGGATACCGAGACCAAGATCAGGTCGATAAAGCTCTATCTCTTTTCGCTCGTCTTTCGAGTGGAACCCCCGACTCGTTTCCTACACTCGCTATTTCGCATGTCTCCGAGGCTCGAGTCATTGGGGATCTATGAATATCATGGAAAGATTCTTGACTTTACCGAAATCGACAGACTC…	MPWGIMQKLLSSCVSLVSLTVTIDWEGAQALISMIPRMIYLEYIAIQIGLSRFSSLETIAISSGEKDTETKIRSIKLYLFSLVFRVEPPTRFLHSLFRMSPRLESLGIYEYHGKILDFTEIDRLEDLRNLSLKKCRFILDSNVARHILASPSLEVVNIEGSIDILNSLGSRTAIRLHYGHEIDELKPRMETITIRQQDWPSLQKLMMWTNAGPKIQHVISMTSLRQLVLSERAMVTTVIHLSCLASRRTPFT*	812	SignalP5.0
137	PIIN_10216	ACAAGTTTGTACAAAAAAGCAGGCTTCATGGTAATCAAGATCGCCATCACTCTATCCTTCATCGTATTTCCCGTGATGTTGTTTTTGAGGCACCTCCGCAACCATCCGCTCTCGGAAGGAAGTGCCGCCTACTTGTGGTCTGGTCTATGGATACTATCCTACACGAGACCCACAACGAGGATACATAAGTATCTTCAAAGCAATGGCATCGTTCGCTATCGTCTTTCTCGACTTCCAACGGAAATCTGGTATCAGATCCTCACCTTTGCGCTCGACATGCCAGAGATTATGGATTCAATATGCACCTCCGAGATCATCATCAGGGAACCGGATCCGGATGCACACCAAGCCACCAGCCGCGCCTCCATACCAATACTCCGAAGAACCGAATCATCCGCT…	MVIKIAITLSFIVFPVMLFLRHLRNHPLSEGSAAYLWSGLWILSYTRPTTRIHKYLQSNGIVRYRLSRLPTEIWYQILTFALDMPEIMDSICTSEIIIREPDPDAHQATSRASIPILRRTESSARGTHATKARVEPSLLGVEQHSAALSDRVVLRPSGRLPHGQAARTDIGRHSYATKLWRVLNELDEGSRPSSLAYPCHL*	659	SignalP2.0 or non-classical secretion protein (SecretomeP 1.0)
138	PIIN_10223	ACAAGTTTGTACAAAAAAGCAGGCTTCATGTTCTCTCCGAGCTTTTCTACGCCGAGACAATGCGACTCGCTCAAGATTACCTGGTCCTCGATGCAACTCCCACCGTCCACCCACGGCCTCACCGAGTTTACAATGAGCCTGGTCCCTCTCGACGATCCAAAGCATCATACTCCGTCCCCTTATATGCTCACTGTGCCCTGCACGATGCTCGATGAAGAGGGCGCCCTCGAGGTCCCCGCTCTCCCATTCCGAGCAGGCACACAGTTTTTCGCCTCGGCAAATTTCCCAGGAGCATCCGGTCCAGTGCGTAGAATGGTCTCCGACGTCTTTACCGTCGAGCACTCTACCGACACAAGCTGCCTCGACACGGCGGTGCCGCCAAATGCCAAGAGACCCCGT…	MFSPSFSTPRQCDSLKITWSSMQLPPSTHGLTEFTMSLVPLDDPKHHTPSPYMLTVPCTMLDEEGALEVPALPFRAGTQFFASANFPGASGPVRRMVSDVFTVEHSTDTSCLDTAVPPNAKRPRVKTFGKRQVNVIGATSVGASASATPSPASSSAAAGVPINVIGVGIISSGAAGDSSQVASSTSEASTSSASAPAASSSSGAVPPIRVIGSSNIPATGGGNADTPANAAPAPPAASSTGPVPPINVVGPGVIPADGASSSSASATTTTASEGAPTTITVDNGTVVTPTETSTPCTETSTASTTTMAMETPTYGNDDDSEEVPCEDEENPSSTGYPGKPATTTRAAGAFNTEVVQYGSFDDMVNAANSAFHAWNPYKPAYTPSA*	1211	SignalP5.0
141	PIIN_10643	ACAAGTTTGTACAAAAAAGCAGGCTTCATGTCTCTCCTCGTCCTCGCGATTCGTCTCGCGTCCGCTGCTCCC ATTCCAGCACCAAACCCAAGTGGACACCTCGTCAAATCTCTTGCACATGGTGCAGCTGCC GTAGCGGATTCCGGTTCCGTCACGGACGGTATTGCCGCAGCAGTCTCTCATCATCACCAC CACTCAAACCCGCATTATGAACACTCACATACACAATCTGAAACCCGCCGTAGCATCGAG CGTCGGGGACCCAAGGGCAAAGGCAAAGGCGGTGGAGGCGTCAACCTCAATGTAAACGTC GACGCGAGTGTAATCCACCATCATGACAAGCGCTCACCAGAGCCAGAGCCGCATCATGTT CACTTCCATGCTGGAGGTCAA…	MAPIPAPNPSGHLVKSLAHGAAAVADSGSVTDGIAAAVSHHHHHSNPHYEHSHTQSETRRSIERRGPKGKGKGGGGVNLNVNVDASVIHHHDKRSPEPEPHHVHFHAGGQEQQKRSLSARSPTHPHSQHQHHPHPHHMHASHSVDESQSGGGDASQGDV*	179	SignalP5.0
142	PIIN_10951	ACAAGTTTGTACAAAAAAGCAGGCTTCATGGATCATCATCGGAGGCTTTGCGTAGCACAATTACTTCCCCGCGAGATTCTGTATCTCATCCTCGAAGCCGTCATTTCCTTGGATCCTCCTAGGCTCCTCCAGGCGCATCTCTCTCGTGAACAAACAGCGGGAAAGCCCGAATGGAGGTCGTTGCCGTACATCTGTCGGAGCTGGTACGTTCCCGCTCAGAGCGTACTCTACAAGTCGATAAGGCTTCATACTCTTAAGGAAACCAGAGGCCTTCATCACTCTCTAGAAGATTACCCACACTTGCGACTACTGATCAAGCGTCTACATCTCCCAACACGGGTCAATGCCCGCTTTCCGCCCAGCATCTACCCATTATTCCGTAGCATTATTCAGCTCGTC…	MDHHRRLCVAQLLPREILYLILEAVISLDPPRLLQAHLSREQTAGKPEWRSLPYICRSWYVPAQSVLYKSIRLHTLKETRGLHHSLEDYPHLRLLIKRLHLPTRVNARFPPSIYPLFRSIIQLVNNLQELTTHALISMDESSGFPISSNQHRDLSSLSLHGTNALESPFFLEYIGQFRNLRHLTLASFSETADISVAPILERLDTITFKACPLLSILDDWLCAQPRLTTLRMHESSPISPAPRLLTTTKITRMEMMYCLGWKWSRDALSEWFTACSSVRSLRISEELLLHHWDLLPTNLHELTIEFVRFWVSTDEWTQYLSQKPKIDRLVFVSHRTIAWYMALGQAFADVAAEHGLTLEYQFPNCDCMEFYDKLHEEGDNLSSQKGMNDDELAVHLWET…	1280	Psort or non-classical secretion protein (SecretomeP 1.0)
144	PIIN_10989	ACAAGTTTGTACAAAAAAGCAGGCTTCATGAACGAGTTTGAAAAATTAGCGCAGAAGGAGCTCAGAAATCATCGGTGGGTCATCGCAAATATTCCGTCTGGCACCGGATTCGTTGGCAGCACAATGGCCCTCCTTACCGCTATTATGGTATTCTGCTACTCAATCAATGCACCAGCCAGTGACTTCTCTTCGATATCCAACACAGAAGCACTTCAATCAGTGGCTAAAATAATCAGTTCCCGAAACAGCCTCGCTAGCAGTCTTGCATTGTGTAGTACCATTATCACATGGGTTTCTTCTCTGAGGAACCTCCCAGTCCTGCACGCAGAAGCGTATACGCAGTCCAATTGAGACCCAGCTTTCTTGTACAAAGTGGT	MNEFEKLAQKELRNHRWVIANIPSGTGFVGSTMALLTAIMVFCYSINAPASDFSSISNTEALQSVAKIISSRNSLASSLALCSTIITWVSSLRNLPVLHAEAYTQSN*	377	SignalP5.0
145	PIIN_09723	ACAAGTTTGTACAAAAAAGCAGGCTTCATGCCTATCGAGCTCGACGGGACCCACATGAACAATCTCAAGGCACGACACAATCCCCCACCGTCTCACACGCGGGCATTCCTCCATGCCGAGGCCAAGCACGACGAACATGCCGGTAAAGCCGAGTGGCATAGTAACAAGGCGGACCAGCACATCAGTGCCCAGAGGTCTGCTATGGACAGAGCTGAGACCCGCCCCAATTCTGTTAAACACTACAACCAGTTGATGCAAGAGGCCGTGCATCACGGTAGACAGGCCGACCACCATATTGACCGAGCAGATCATCATTCGAGGAAGGCCGCTGAATATAAGGAAGATATGCGCTATCATGGTAGCAAGATTGGAATCCACGTCCCAAGGAGCATTGATGAG…	MPIELDGTHMNNLKARHNPPPSHTRAFLHAEAKHDEHAGKAEWHSNKADQHISAQRSAMDRAETRPNSVKHYNQLMQEAVHHGRQADHHIDRADHHSRKAAEYKEDMRYHGSKIGIHVPRSIDELD*	434	SignalP5.0
147	PIIN_11336	ACAAGTTTGTACAAAAAAGCAGGCTTCATGCTCAACGCTCGTGAAGCCAACCCCAATCCTGAAGCCGACGCAGAGCCATGCTGCCCTACCTGCGCGAAGTGCTGGTGAGACCCAGCTTTCTTGTACAAAGTGGT	MLNAREANPNPEADAEPCCPTCAKCW*	134	SignalP5.0
149	PIIN_11578	ACAAGTTTGTACAAAAAAGCAGGCTTCATGGCGTATTCGTACGTCACGGTAGCGTCTACTAGAACAACGGTCGCAGGGACACCAACAGCAACAGCGACGCCCACGCCCACCTCCCTTTCACGCACAACCTCGGCCTGCGTCGGATGGAGCTGTGGCGCAAGTACAAGCTGTCTTCCGGCCACAACCAAAGTCGTTTACTCCATCTGCGACGAGAGATGCCTCGGCAAGTCAACCACCACCTCGACGTTTACGACTTGGCCACCGCCTATCACTGCCACGGTACCTTGCGGTGTCAAGTATCTAAAAAGGGCACTGTATGTGGAGGATGAGCCAGAACTGGAAAAGCGATGGACTTGTCCCCCCGGTCCGACGTCAACTTCAGCAACTACCTTGCCATGC…	MAYSYVTVASTRTTVAGTPTATATPTPTSLSRTTSACVGWSCGASTSCLPATTKVVYSICDERCLGKSTTTSTFTTWPPPITATVPCGVKYLKRALYVEDEPELEKRWTCPPGPTSTSATTLPCPACKVYPHTTVVTTSVVSTNTVYATCPPSSSTPSRTSTSTPPPTSVPTWSMYCFWLCTNSTTRTTIYNSASITTAGWDFCAQACT*	683	SignalP5.0
150	PIIN_11654	ACAAGTTTGTACAAAAAAGCAGGCTTCATGTTCATTGGCGGTGTGGCCTCGACAATGACGATTCCAAACGTGCTTTGGGTTTCGGGTCAATACCGCTCCTGTTCGGTCCCTGA	MGFIGGVASTMTIPNVLWVS*	179	Predisis and SignalP 2.0, or non-classical secretion protein (SecretomeP 1.0)
SIECs present in interactome

## Sheet: SIEC_Identification
Top106 SIECs used further in this study (*)
1Taxonomy of the organism with the best blast hit (Uniprot)
2Signal peptide prediction by signalP
3Protein motif prediction results by ScanProsite using Prosite database
4Protein motif confidence levels; a reliable cut-off (LEVEL=0) and a low confidence cut-off (LEVEL=-1)
5-7Mircoarray results: Living barley roots + S. indica vs S. indica on complex medium, Zuccaro et al Endophytic Life Strategies Decoded by Genome and Transcriptome Analyses of the Mutualistic Root Symbiont
8-11Significantly differentially regulated genes from microarray data. AT, Arabidopsis thaliana; Lahrmann et al Host-related metabolic cues affect colonization strategies of a root endophyte 11 plant minimal medium; HV, Hordeum vulgare; dpi, days post inoculation.
12-19Protein domain analysis summary (Pfam databse)
Top106	ID	Name	Length	Reads	alignType	percent aligned	Taxonomy (Uniprot)1	Signal Peptide2	Protein motif3	Confidence level of protein Motif4	living vs CM 36h/48h5	living vs CM 3d6	living vs CM 5d7	Hv 3 dai8	Hv 14 dai9	AT 3dai10	AT 14 dai11	Protein Domain Hit ID12	Protein Domain Hit Description13	Protein Domain Alignment Hit Start14	Protein domain Alignment Hit End15	Protein Domain Match length16	Protein domain Hit start17	Protein domain hit end18	Protein domain hit e-value19
	PIIN_00011	jgi|Pirin1|70820|mRNA:PIIN_00011	531	2432	single	100		Yes	#N/A	#N/A	#N/A	#N/A	#N/A	#N/A	2.27095	#N/A	#N/A	#N/A	#N/A	#N/A	#N/A	#N/A	#N/A	#N/A	#N/A
	PIIN_00034	jgi|Pirin1|70843|mRNA:PIIN_00034	831	320	single	99.28	fungi – basidiomycetes	Yes	#N/A	#N/A	#N/A	#N/A	#N/A	#N/A	#N/A	#N/A	#N/A	PF09451.5	ATG27	13	271	269	3	269	1.5e-52
	PIIN_00058	jgi|Pirin1|70867|mRNA:PIIN_00058	1104	4360	single	100	fungi – basidiomycetes	Yes	#N/A	#N/A	#N/A	2.01	2.39	1.0998	2.80147	#N/A	1.37383	PF13668.1	Ferritin_2	30	161	137	2	132	2.1e-27
	PIIN_00073	jgi|Pirin1|70882|mRNA:PIIN_00073	1935	748	single	100	fungi – ascomycetes	Yes	PS00978|FAD_G3PDH_2 (pattern) FAD-dependent glycerol-3-phosphate dehydrogenase signature 2 :	87 - 97: [confidence level: (0)] GGKitSYRsnA	5.22	5.89	5.39	#N/A	2.22557	#N/A	#N/A	PB006560	Pfam-B_6560	201	283	470	1	79	2e-11
	PIIN_00074	jgi|Pirin1|70883|mRNA:PIIN_00074	657	3914	single	97.41	fungi – basidiomycetes	Yes	PS50072|CSA_PPIASE_2 (profile) Cyclophilin-type peptidyl-prolyl cis-trans isomerase domain profile, PS00170|CSA_PPIASE_1 (pattern) Cyclophilin-type peptidyl-prolyl cis-trans isomerase signature, PS00014|ER_TARGET (pattern) Endoplasmic reticulum targeting sequence :	35 - 198: score=46.085 YFDIKQGDQELGRIVIGLFGKTTPKTAENFRALATGkdkdgkELGFGYKGSKFHRVIKQF MIQGGDFTRGDGTGGKSIYGERFPDENFKLRHTGPGILSMANAGSDTNGSQFFITTVKTS WLDGRHVVFGKVLEGMDVVTKIETTQTSAGDKPVVDIVISDSGE, 82 - 99: [confidence level: (0)] YkgSkFHRVIkqFMiQGG, 215 - 218: REEL	#N/A	#N/A	#N/A	#N/A	#N/A	#N/A	#N/A	PF00160.16	Pro_isomerase	36	197	155	2	154	7.6e-48
	PIIN_00090	jgi|Pirin1|70899|mRNA:PIIN_00090	1659	816	single	100	fungi – basidiomycetes	Yes	#N/A	#N/A	#N/A	#N/A	#N/A	#N/A	#N/A	#N/A	#N/A	PF04137.10	ERO1	84	447	357	2	356	1.9e-113
	PIIN_00102	jgi|Pirin1|70911|mRNA:PIIN_00102	891	832	single	97.87	fungi – ascomycetes	Yes	#N/A	#N/A	#N/A	#N/A	#N/A	#N/A	#N/A	#N/A	#N/A	PF03372.18	Exo_endo_phos	59	286	249	32	249	2.4e-08
	PIIN_00108	jgi|Pirin1|70917|mRNA:PIIN_00108	1896	862	single	100	bacteria – actinobacteria	Yes	#N/A	#N/A	#N/A	#N/A	#N/A	1.45518	1.73803	#N/A	#N/A	#N/A	#N/A	#N/A	#N/A	#N/A	#N/A	#N/A	#N/A
*	PIIN_00112	jgi|Pirin1|70921|mRNA:PIIN_00112	1338	1490	single	100	fungi – ascomycetes	Yes	S00178|AA_TRNA_LIGASE_I (pattern) Aminoacyl-transfer RNA synthetases class-I signature :	160 - 171: [confidence level: (0)] PsnAKvVTAGTS	12.12	19.72	17.78	6.64248	6.34847	#N/A	2.81772	PF00246.19	Peptidase_M14	150	435	279	3	278	3.4e-80
*	PIIN_00113	jgi|Pirin1|70922|mRNA:PIIN_00113	846	380	single	100		Yes	#N/A	#N/A	#N/A	2.48	3.17	#N/A	#N/A	#N/A	#N/A	#N/A	#N/A	#N/A	#N/A	#N/A	#N/A	#N/A	#N/A
	PIIN_00138	jgi|Pirin1|70947|mRNA:PIIN_00138	2586	1666	single	100	fungi – basidiomycetes	Yes	PS01036|HSP70_3 (pattern) Heat shock hsp70 proteins family signature 3 :	373 - 387: [confidence level: (0)] IiLaGGvSRVPmVqS	#N/A	#N/A	#N/A	1.41881	1.00984	#N/A	#N/A	PF00012.15	HSP70	28	721	602	2	598	3.5e-73
	PIIN_00183	jgi|Pirin1|70994|mRNA:PIIN_00183	3144	1422	single	100	fungi – basidiomycetes	Yes	PS00626|RCC1_2 (pattern) Regulator of chromosome condensation (RCC1) signature 2 :	619 - 629: [confidence level: (-1)] ATTGsSHSIVL	#N/A	#N/A	#N/A	#N/A	#N/A	#N/A	#N/A	PF13360.1	PQQ_2	71	240	238	2	153	2.6e-07
	PIIN_00199	jgi|Pirin1|71009|mRNA:PIIN_00199	735	1406	single	100		Yes	#N/A	#N/A	#N/A	#N/A	#N/A	#N/A	1.44027	#N/A	#N/A	#N/A	#N/A	#N/A	#N/A	#N/A	#N/A	#N/A	#N/A
*	PIIN_00200	jgi|Pirin1|71010|mRNA:PIIN_00200	729	72	single	100	alveolata	Yes	PS00152|ATPASE_ALPHA_BETA (pattern) ATP synthase alpha and beta subunits signature :	117 - 126: [confidence level: (-1)] PALHHSNSVS	#N/A	#N/A	#N/A	#N/A	4.74226	-1.55298	2.25742	#N/A	#N/A	#N/A	#N/A	#N/A	#N/A	#N/A	#N/A
	PIIN_00201	jgi|Pirin1|71011|mRNA:PIIN_00201	2403	1304	single	100	fungi – basidiomycetes	Yes	#N/A	#N/A	#N/A	#N/A	#N/A	#N/A	#N/A	#N/A	#N/A	PF00933.16	Glyco_hydro_3	109	361	299	36	298	1.1e-82
*	PIIN_00225	jgi|Pirin1|71036|mRNA:PIIN_00225	672	176	single	100		Yes	#N/A	#N/A	#N/A	#N/A	#N/A	#N/A	4.70698	#N/A	#N/A	#N/A	#N/A	#N/A	#N/A	#N/A	#N/A	#N/A	#N/A
	PIIN_00239	jgi|Pirin1|71050|mRNA:PIIN_00239	1173	4702	single	100	fungi – basidiomycetes	Yes	PS50941|CHIT_BIND_I_2 (profile) Chitin-binding type-1 domain profile :	21 - 68: score=7.883 GATCGP--GQALCPSSApCCSEFGFCQAYGPYCLGGCNplsshtlDSCRP	#N/A	#N/A	#N/A	#N/A	1.23777	#N/A	#N/A	PF00722.16	Glyco_hydro_16	98	291	185	4	183	1e-35
	PIIN_00246	jgi|Pirin1|71057|mRNA:PIIN_00246	261	862	single	91.19	fungi – basidiomycetes	No	#N/A	#N/A	#N/A	#N/A	#N/A	#N/A	#N/A	#N/A	#N/A	#N/A	#N/A	#N/A	#N/A	#N/A	#N/A	#N/A	#N/A
	PIIN_00259	jgi|Pirin1|71071|mRNA:PIIN_00259	1650	402	single	99.39	fungi – basidiomycetes	No	PS50181|FBOX (profile) F-box domain profile :	1 - 47: score=15.353 --MLSTLPPEVLLDILSFLPIYDIFSVQLVSRFFNDLVDThsASVYRSL	#N/A	#N/A	#N/A	1.12491	#N/A	#N/A	#N/A	PF12937.2	F-box-like	3	45	47	2	42	4.2e-09
	PIIN_00264	jgi|Pirin1|71076|mRNA:PIIN_00264	1236	6248	single	89.24	fungi – basidiomycetes	Yes	PS00141|ASP_PROTEASE (pattern) Eukaryotic and viral aspartyl proteases active site :	115 - 126: [confidence level: (0)] VVLDTGSSNLWV 297 - 308: [confidence level: (0)] AAIDTGTSLIVM	#N/A	#N/A	#N/A	#N/A	#N/A	#N/A	#N/A	PF00026.18	Asp	99	408	317	1	315	1.7e-110
	PIIN_00273	jgi|Pirin1|71085|mRNA:PIIN_00273	4554	202	multiple		fungi – basidiomycetes	Yes	PS51212|WSC (profile) WSC domain profile :	50 - 140: score=11.875 NWSYQGCYADAAARTLTGASFTSDT-MTVDACVGFCADQNYMYAGTEYSRECFCGHAIEN NAGP-AGECSMMCNGDASQVCGDGYKLSLYKYG 151 - 243: score=11.283 GYSYQGCYTDTvVARSLANQLAYSGA-LTPAKCLDACKAQGYAYCGLEYAHECFGANVNS GTVASDATTCNMACSGDSSALCGGGNRLTLYRTD 253 - 344: score=11.902 GWSSLGCYADLvYSRSLPVPMGISG--LTVEKCQTACQSANFMYAGVEYGGECYCGNSIG GSGPVTDGRCNMRCNGNNAQTCGGSNGLNIYKLGNWSYQGCYADAAARTLTGASFTSDT-MTVDACVGFCADQNYM…	#N/A	#N/A	#N/A	#N/A	#N/A	1.59695	#N/A	PF01822.14	WSC	53	130	82	1	82	2e-19
	PIIN_00353	jgi|Pirin1|71167|mRNA:PIIN_00353	1212	132	single	73.1	fungi – basidiomycetes	Yes	PS00061|ADH_SHORT (pattern) Short-chain dehydrogenases/reductases family signature :	70 - 98: [confidence level: (-1)] LkqgkfdlanRasYVAAKIGTfLWVsDTA	#N/A	#N/A	#N/A	#N/A	7.3272	#N/A	#N/A	PF01341.12	Glyco_hydro_6	72	365	298	15	297	2.9e-84
	PIIN_00363	jgi|Pirin1|71179|mRNA:PIIN_00363	1215	138	single	100	fungi – basidiomycetes	Yes	#N/A	#N/A	#N/A	4.4	3.29	2.04634	3.28215	-1.29703	#N/A	PF10282.4	Lactonase	25	161	345	202	328	1e-06
	PIIN_00446	jgi|Pirin1|71261|mRNA:PIIN_00446	1479	794	single	100	fungi – basidiomycetes	No	#N/A	#N/A	#N/A	#N/A	#N/A	#N/A	1.10069	#N/A	#N/A	PF09362.5	DUF1996	43	259	233	1	233	5.1e-63
*	PIIN_00455	jgi|Pirin1|71270|mRNA:PIIN_00455	744	386	single	100	fungi – ascomycetes	Yes	#N/A	#N/A	#N/A	2.11	#N/A	1.64925	2.20558	1.40957	#N/A	PB001935	Pfam-B_1935	65	111	575	5	49	2.8e-06
	PIIN_00469	jgi|Pirin1|71285|mRNA:PIIN_00469	987	488	single	100	fungi – basidiomycetes	No	#N/A	#N/A	#N/A	#N/A	#N/A	#N/A	#N/A	#N/A	#N/A	PF00535.21	Glycos_transf_2	71	255	169	1	169	4.4e-29
	PIIN_00485	jgi|Pirin1|71301|mRNA:PIIN_00485	1509	104	multiple		fungi – basidiomycetes	Yes	#N/A	#N/A	#N/A	#N/A	#N/A	1.05835	2.97277	2.12865	#N/A	PF02055.11	Glyco_hydro_30	59	227	496	69	236	1.9e-25
	PIIN_00501	jgi|Pirin1|71317|mRNA:PIIN_00501	960	1102	single	100		Yes	#N/A	#N/A	#N/A	#N/A	#N/A	-1.35072	2.30136	#N/A	#N/A	#N/A	#N/A	#N/A	#N/A	#N/A	#N/A	#N/A	#N/A
	PIIN_00523	jgi|Pirin1|71340|mRNA:PIIN_00523	714	800	single	100	fungi – basidiomycetes	Yes	#N/A	#N/A	#N/A	#N/A	#N/A	-1.13109	1.48489	#N/A	#N/A	PF03443.9	Glyco_hydro_61	25	236	218	1	203	3.8e-27
	PIIN_00561	jgi|Pirin1|71381|mRNA:PIIN_00561	348	112	single	100		Yes	#N/A	#N/A	#N/A	3.2	2.89	#N/A	2.87305	1.58554	2.72152	#N/A	#N/A	#N/A	#N/A	#N/A	#N/A	#N/A	#N/A
	PIIN_00565	jgi|Pirin1|71385|mRNA:PIIN_00565	1200	640	single	93.33	fungi – basidiomycetes	Yes	#N/A	#N/A	#N/A	#N/A	#N/A	#N/A	#N/A	#N/A	#N/A	PF04389.12	Peptidase_M28	121	366	179	2	178	2.6e-34
	PIIN_00566	jgi|Pirin1|71386|mRNA:PIIN_00566	564	44	multiple		fungi – basidiomycetes	Yes	#N/A	#N/A	#N/A	#N/A	#N/A	#N/A	1.42524	-3.25602	#N/A	PF03443.9	Glyco_hydro_61	90	176	218	131	215	9.6e-30
	PIIN_00570	jgi|Pirin1|71390|mRNA:PIIN_00570	1611	4308	single	100	fungi – basidiomycetes	No	PS00086|CYTOCHROME_P450 (pattern) Cytochrome P450 cysteine heme-iron ligand signature	470 - 479: [confidence level: (0)] FSeGPRACVG	#N/A	#N/A	#N/A	#N/A	#N/A	#N/A	#N/A	PF00067.17	p450	58	501	463	26	436	5.1e-47
*	PIIN_00602	jgi|Pirin1|71423|mRNA:PIIN_00602	1158	412	single	100	fungi – basidiomycetes	Yes	PS00138|SUBTILASE_SER (pattern) Serine proteases, subtilase family, serine active site, PS00850|GLY_RADICAL_1 (pattern) Glycine radical domain signature :	330 - 340: [confidence level: (0)] GTSmAsPrVAG, 335 - 343: [confidence level: (-1)] SpRVAGYLA	#N/A	-2.31	-3.29	-1.01815	3.34635	#N/A	-1.04619	PF05922.11	Inhibitor_I9	35	105	82	1	78	7.9e-13
	PIIN_00605	jgi|Pirin1|71426|mRNA:PIIN_00605	2412	1312	multiple		fungi – basidiomycetes	Yes	#N/A	#N/A	#N/A	#N/A	#N/A	#N/A	-1.34026	#N/A	#N/A	PF13450.1	NAD_binding_8	50	120	68	1	62	5.2e-06
	PIIN_00621	jgi|Pirin1|71443|mRNA:PIIN_00621	1065	52	multiple		fungi – basidiomycetes	Yes	PS00502|POLYGALACTURONASE (pattern) Polygalacturonase active site :	206 - 219: [confidence level: (0)] NnsCtgGHGIs.IGS	#N/A	#N/A	#N/A	-1.41633	1.50889	#N/A	#N/A	PF00295.12	Glyco_hydro_28	35	344	326	1	317	2.5e-63
	PIIN_00635	jgi|Pirin1|71459|mRNA:PIIN_00635	906	144	single	100	fungi – basidiomycetes	No	#N/A	#N/A	#N/A	#N/A	#N/A	#N/A	-2.28707	-3.34567	#N/A	PF00929.19	RNase_T	58	265	164	1	164	1.7e-14
	PIIN_00697	jgi|Pirin1|71520|mRNA:PIIN_00697	1044	11388	single	100	fungi – basidiomycetes	Yes	#N/A	#N/A	-2.48	-2.8	-2.84	#N/A	#N/A	#N/A	#N/A	PF03330.13	DPBB_1	248	343	78	6	78	5.4e-10
	PIIN_00723	jgi|Pirin1|71548|mRNA:PIIN_00723	663	20	multiple		bacteria – actinobacteria	Yes	#N/A	#N/A	#N/A	#N/A	#N/A	-1.75767	6.43555	#N/A	#N/A	PF13472.1	Lipase_GDSL_2	23	173	179	3	142	2.2e-07
*	PIIN_00740	jgi|Pirin1|71566|mRNA:PIIN_00740	390	102	single	100		Yes	#N/A	#N/A	2.12	#N/A	#N/A	#N/A	1.57729	#N/A	#N/A	#N/A	#N/A	#N/A	#N/A	#N/A	#N/A	#N/A	#N/A
	PIIN_00794	jgi|Pirin1|71621|mRNA:PIIN_00794	1602	1314	single	100	fungi – basidiomycetes	Yes	#N/A	#N/A	#N/A	#N/A	#N/A	-1.93529	#N/A	#N/A	#N/A	PF00067.17	p450	64	501	463	24	440	1.3e-60
	PIIN_00800	jgi|Pirin1|71628|mRNA:PIIN_00800	2037	432	single	100	fungi – basidiomycetes	Yes	#N/A	#N/A	#N/A	#N/A	#N/A	-1.25149	-1.06635	#N/A	#N/A	PF07250.6	Glyoxal_oxid_N	108	339	243	38	243	8e-28
	PIIN_00802	jgi|Pirin1|71630|mRNA:PIIN_00802	402	46	single	100		No	#N/A	#N/A	#N/A	#N/A	#N/A	-1.03199	#N/A	#N/A	-1.04571	#N/A	#N/A	#N/A	#N/A	#N/A	#N/A	#N/A	#N/A
	PIIN_00812	jgi|Pirin1|71640|mRNA:PIIN_00812	1521	726	single	100		Yes	#N/A	#N/A	#N/A	#N/A	#N/A	#N/A	#N/A	#N/A	#N/A	#N/A	#N/A	#N/A	#N/A	#N/A	#N/A	#N/A	#N/A
	PIIN_00817	jgi|Pirin1|71645|mRNA:PIIN_00817	3078	436	bridge	100	fungi – basidiomycetes	Yes	PS51212|WSC (profile) WSC domain profile :	28 - 119: score=11.629 DWNSVGCYEDDvGARVLPHAQAVSGG-MTVEKCLDACHTSGYAFAGLEWSQECFCGSVLP PTPAT-DGRCNMPCQGDDNEICGGGLGLTVYQYN 137 - 228: score=11.667 GYAYDNCYVDSvANRVLPHQLGVSGG-MTIEKCIDTCKGAGYAYAGVEYAHECFCGDVAP TQVA-DDGRCNMVCEGNNSEICGGGNGLSVYTGT 246 - 337: score=11.540 TWEYDTCYVDSvVNRALPVGVAVSGP-MTIEKCLDACHDAGYGYAGLEYANECYCGATPP TEIAN-DGRCNMACAGNANELCGGGNGLSVYHST 351 - 444: score=12.156 GRSFAGCYKDAvDARV…	#N/A	#N/A	#N/A	#N/A	-1.47711	1.70623	#N/A	PF01822.14	WSC	32	109	82	2	82	3.9e-20
	PIIN_00818	jgi|Pirin1|71646|mRNA:PIIN_00818	1767	74	multiple			Yes	#N/A	#N/A	#N/A	#N/A	#N/A	#N/A	3.78733	#N/A	#N/A	#N/A	#N/A	#N/A	#N/A	#N/A	#N/A	#N/A	#N/A
	PIIN_00821	jgi|Pirin1|71649|mRNA:PIIN_00821	1728	354	single	100	fungi – ascomycetes	Yes	PS51212|WSC (profile) WSC domain profile :	29 - 121: score=11.985 KWATVGCFGDSiNARVVPNQRFPPGGStsMTVERCLDTCRAEGFTVAGLEWGQECWCGGD IPSDE---VQGCDMACKGNPNELCGGGNALNVYRYG 128 - 219: score=11.309 DWTYDNCFVDSrWHRVLPDEISVEGQ-MTIEKCLDGCEAAGYPYSGLEWSQECFCGRSVP TEVAT-DGRCDMKCRGNPDELCGGGNGIQVYHYE	#N/A	#N/A	#N/A	#N/A	#N/A	#N/A	-1.1187	PF01822.14	WSC	33	111	82	2	82	2.3e-19
	PIIN_00825	jgi|Pirin1|71653|mRNA:PIIN_00825	795	18	multiple		fungi – ascomycetes	Yes	PS51212|WSC (profile) WSC domain profile :	30 - 122: score=11.974 GWLSAGCFEDSiNARVLPNQRYPAGGPsaMTVELCVDACRADGFSVAGLEWAQECWCGDD IPSNG---AQSCDMACKGNPNEHCGGGNRINVYQYS 129 - 220: score=11.735 DWTFDNCYTDSiWNRVLPNQLSVSGG-MTIEKCLDACDAAGYAFGGVEWGKECWCGNTGP TEIVQ-DQRCDTRCEGDSSELCGGGNGLSVYHNS	#N/A	#N/A	#N/A	1.94094	#N/A	2.82327	#N/A	PF01822.14	WSC	35	112	82	3	82	3.4e-20
	PIIN_00836	jgi|Pirin1|71664|mRNA:PIIN_00836	771	1062	single	86.51	fungi – basidiomycetes	Yes	#N/A	#N/A	#N/A	#N/A	#N/A	#N/A	#N/A	#N/A	#N/A	#N/A	#N/A	#N/A	#N/A	#N/A	#N/A	#N/A	#N/A
	PIIN_00863	jgi|Pirin1|71691|mRNA:PIIN_00863	975	132	single	100	bacteria – cyanobacteria	Yes	#N/A	#N/A	#N/A	#N/A	#N/A	#N/A	3.06659	#N/A	#N/A	PF02016.10	Peptidase_S66	32	311	284	1	284	9.3e-64
	PIIN_00867	jgi|Pirin1|71695|mRNA:PIIN_00867	516	24	single	87.4	fungi – ascomycetes	Yes	#N/A	#N/A	8.33	#N/A	#N/A	#N/A	#N/A	#N/A	#N/A	PF01476.15	LysM	37	82	44	3	44	6.5e-07
	PIIN_00879	jgi|Pirin1|71707|mRNA:PIIN_00879	657	134	single	100	fungi – basidiomycetes	Yes	PS01186|EGF_2 (pattern) EGF-like domain signature 2 :	138 - 151: [confidence level: (-1)] CaCpaPFnicagh..C	#N/A	#N/A	#N/A	#N/A	#N/A	#N/A	#N/A	#N/A	#N/A	#N/A	#N/A	#N/A	#N/A	#N/A	#N/A
	PIIN_00883	jgi|Pirin1|71711|mRNA:PIIN_00883	2100	296	single	100	fungi – basidiomycetes	Yes	PS00623|GMC_OXRED_1 (pattern) GMC oxidoreductases signature 1 :	119 - 142: [confidence level: (0)] GRvLGGSSaINfeiFnrPaaieyS	#N/A	#N/A	#N/A	#N/A	#N/A	1.36756	#N/A	PF00732.14	GMC_oxred_N	45	172	296	5	128	6.3e-22
	PIIN_00890	jgi|Pirin1|71718|mRNA:PIIN_00890	1185	206	single	100	fungi – ascomycetes	Yes	PS51164|CBM1_2 (profile) CBM1 (carbohydrate binding type-1) domain profile, PS00562|CBM1_1 (pattern) CBM1 (carbohydrate binding type-1) domain signature	20 - 56: score=12.700 AAVGAYGQCGGLNYTGETTCVSGYTCVYSNDWYSQCV, 28 - 55: [confidence level: (0)] CGGlnyt...GettCvsgytCvys..NdWysQC	#N/A	#N/A	#N/A	#N/A	4.66689	#N/A	1.87042	PF00734.13	CBM_1	24	52	29	1	29	3.4e-13
	PIIN_00913	jgi|Pirin1|71743|mRNA:PIIN_00913	636	526	single	100	fungi – basidiomycetes	Yes	#N/A	#N/A	#N/A	#N/A	#N/A	-2.01836	-1.57861	#N/A	-1.07762	PF10342.4	GPI-anchored	34	126	93	6	93	3e-10
	PIIN_00919	jgi|Pirin1|71749|mRNA:PIIN_00919	1782	206	single	100	fungi – ascomycetes	Yes	#N/A	#N/A	#N/A	#N/A	#N/A	#N/A	1.28989	1.93606	#N/A	PF00561.15	Abhydrolase_1	195	278	230	26	80	2.6e-06
	PIIN_00947	jgi|Pirin1|71778|mRNA:PIIN_00947	729	998	single	97.67	fungi – basidiomycetes	Yes	#N/A	#N/A	-3.85	#N/A	#N/A	-1.07675	4.01921	#N/A	1.11031	#N/A	#N/A	#N/A	#N/A	#N/A	#N/A	#N/A	#N/A
	PIIN_00948	jgi|Pirin1|71779|mRNA:PIIN_00948	666	2624	single	100	fungi – basidiomycetes	Yes	#N/A	#N/A	#N/A	#N/A	#N/A	-2.58398	#N/A	#N/A	-1.37156	PF03330.13	DPBB_1	27	122	78	3	78	0.00013
	PIIN_01000	jgi|Pirin1|71834|mRNA:PIIN_01000	2322	390	single	100	fungi – basidiomycetes	Yes	#N/A	#N/A	#N/A	#N/A	#N/A	#N/A	-1.29606	#N/A	#N/A	PF04130.8	Spc97_Spc98	5	611	542	1	541	2.6e-60
	PIIN_01001	jgi|Pirin1|71835|mRNA:PIIN_01001	918	786	single	100	fungi – basidiomycetes	Yes	PS50222|EF_HAND_2 (profile) EF-hand calcium-binding domain profile, PS00018|EF_HAND_1 (pattern) EF-hand calcium-binding domain	47 - 82: score=7.372 [confidence level: R] IDSFDLASFFKLHDLNGDGYWDKAEIEAVYGvHHeY 96 - 131: score=8.683 KADKIVDAVLKRMDTNGNGLIDKAEFEAAGWeGLpS, 109 - 121: [confidence level: (0)] DTNGNGLIDkaEF	#N/A	#N/A	#N/A	#N/A	#N/A	#N/A	#N/A	PB007138	Pfam-B_7138	41	111	340	144	214	1.1e-08
*	PIIN_01005	jgi|Pirin1|71840|mRNA:PIIN_01005	1740	812	single	100	fungi – ascomycetes	Yes	PS00785|5_NUCLEOTIDASE_1 (pattern) 5'-nucleotidase signature 1, PS00786|5_NUCLEOTIDASE_2 (pattern) 5'-nucleotidase signature 2	43 - 55: [confidence level: (0)] VtIVHTnDvHAhL, 125 - 136: [confidence level: (0)] YdvftLGNHEFD	3.46	2.88	#N/A	4.22271	4.45885	1.66786	#N/A	PF00149.23	Metallophos	44	257	200	2	199	1.2e-15
	PIIN_01026	jgi|Pirin1|71859|mRNA:PIIN_01026	1191	764	single	100	fungi – basidiomycetes	Yes	#N/A	#N/A	-2.12	#N/A	#N/A	#N/A	#N/A	#N/A	#N/A	PB005392	Pfam-B_5392	54	140	728	442	536	7.1e-06
	PIIN_01065	jgi|Pirin1|71897|mRNA:PIIN_01065	1194	2254	single	100	fungi – basidiomycetes	Yes	#N/A	#N/A	#N/A	#N/A	#N/A	#N/A	#N/A	#N/A	#N/A	PF04389.12	Peptidase_M28	200	369	179	3	171	1.6e-28
	PIIN_01066	jgi|Pirin1|71898|mRNA:PIIN_01066	1089	6534	single	100	fungi – basidiomycetes	Yes	#N/A	#N/A	#N/A	#N/A	#N/A	-1.08066	#N/A	#N/A	#N/A	PB008938	Pfam-B_8938	83	103	297	208	226	0.0004
	PIIN_01067	jgi|Pirin1|71899|mRNA:PIIN_01067	1095	6258	single	100	fungi – basidiomycetes	Yes	#N/A	#N/A	-2.34	-3.23	-3.4	#N/A	#N/A	#N/A	#N/A	PF11790.3	Glyco_hydro_cc	142	359	239	22	237	3.4e-38
	PIIN_01068	jgi|Pirin1|71900|mRNA:PIIN_01068	219	596	single	100	fungi – basidiomycetes	Yes	#N/A	#N/A	#N/A	#N/A	#N/A	-1.94747	#N/A	#N/A	#N/A	PF08520.5	DUF1748	2	71	70	1	70	1.9e-26
	PIIN_01084	jgi|Pirin1|71916|mRNA:PIIN_01084	3168	1128	single	100	fungi – ascomycetes	No	#N/A	#N/A	#N/A	#N/A	#N/A	#N/A	2.92277	1.73129	#N/A	PF01301.14	Glyco_hydro_35	78	212	319	1	135	6.1e-41
	PIIN_01141	jgi|Pirin1|71974|mRNA:PIIN_01141	921	126	multiple		fungi – basidiomycetes	Yes	#N/A	#N/A	#N/A	#N/A	#N/A	#N/A	3.88872	-4.01574	#N/A	#N/A	#N/A	#N/A	#N/A	#N/A	#N/A	#N/A	#N/A
	PIIN_01169	jgi|Pirin1|72004|mRNA:PIIN_01169	2616	2436	single	100	fungi – basidiomycetes	Yes	#N/A	#N/A	#N/A	#N/A	#N/A	#N/A	-1.28974	#N/A	#N/A	PF07217.6	Het-C	6	582	606	9	597	2.8e-213
	PIIN_01176	jgi|Pirin1|72011|mRNA:PIIN_01176	2022	328	single	100	fungi – basidiomycetes	Yes	PS51212|WSC (profile) WSC domain profile		#N/A	#N/A	#N/A	#N/A	#N/A	-1.72985	#N/A	PF01822.14	WSC	54	130	82	4	82	5e-19
	PIIN_01189	jgi|Pirin1|72024|mRNA:PIIN_01189	1191	2242	single	100	fungi – basidiomycetes	Yes	#N/A	#N/A	#N/A	#N/A	#N/A	#N/A	1.89058	#N/A	#N/A	PF01464.15	SLT	250	337	121	2	99	3.3e-11
	PIIN_01190	jgi|Pirin1|72025|mRNA:PIIN_01190	1281	462	single	100	fungi – basidiomycetes	Yes	#N/A	#N/A	#N/A	#N/A	#N/A	#N/A	5.1252	#N/A	1.22769	PF00150.13	Cellulase	158	395	281	30	280	3.2e-42
	PIIN_01192	jgi|Pirin1|72026|mRNA:PIIN_01192	1239	88	multiple		fungi – basidiomycetes	Yes	PS51164|CBM1_2 (profile) CBM1 (carbohydrate binding type-1) domain profile, PS00562|CBM1_1 (pattern) CBM1 (carbohydrate binding type-1) domain signature	18 - 54: score=11.660 LGVGEWGQCGGINYTGSKTCDSGLVCV, 26 - 53: [confidence level: (0)] CGGinyt...GsktCdsglvCvyi..NdWyyQCYINDWYYQCQ	#N/A	#N/A	#N/A	#N/A	4.17958	-2.34094	#N/A	PF00734.13	CBM_1	22	50	29	1	29	1.5e-13
	PIIN_01237	jgi|Pirin1|72071|mRNA:PIIN_01237	1161	3018	single	100	fungi – basidiomycetes	Yes	PS50231|RICIN_B_LECTIN (profile) Lectin domain of ricin B chain profile	22 - 155: score=21.102 YQGALVIqpIASNAKCLASQNGQTNGSpIVVADCTG-GADQLFTF-QNGQVTM-YGGSMC LDVTDGVNADGtkLQIWQCYQGSANQAWYYNFWDNSLQWTGKGKCMDLTDWSLANGnRIQ IWSCGTptTQNQFWNVT	-4.08	-3.54	-3.99	#N/A	#N/A	#N/A	1.4971	PF00652.17	Ricin_B_lectin	31	152	124	8	124	1.3e-19
	PIIN_01254	jgi|Pirin1|72088|mRNA:PIIN_01254	1119	2726	single	100	fungi – basidiomycetes	No	#N/A	#N/A	#N/A	#N/A	#N/A	#N/A	#N/A	#N/A	#N/A	PF01408.17	GFO_IDH_MocA	4	125	120	1	116	2.6e-27
	PIIN_01255	jgi|Pirin1|72089|mRNA:PIIN_01255	411	72	single	100		Yes	#N/A	#N/A	9.99	4	3.12	#N/A	#N/A	#N/A	#N/A	#N/A	#N/A	#N/A	#N/A	#N/A	#N/A	#N/A	#N/A
	PIIN_01259	jgi|Pirin1|72093|mRNA:PIIN_01259	2148	1200	multiple		fungi – ascomycetes	Yes	#N/A	#N/A	#N/A	#N/A	#N/A	#N/A	#N/A	#N/A	#N/A	PB019505	Pfam-B_19505	29	206	801	11	184	2.5e-14
	PIIN_01374	jgi|Pirin1|72210|mRNA:PIIN_01374	846	244	single	88.53		No	#N/A	#N/A	#N/A	#N/A	#N/A	#N/A	#N/A	#N/A	#N/A	#N/A	#N/A	#N/A	#N/A	#N/A	#N/A	#N/A	#N/A
	PIIN_01375	jgi|Pirin1|72211|mRNA:PIIN_01375	963	128	single	100	fungi – basidiomycetes	Yes	#N/A	#N/A	2.07	2.23	#N/A	#N/A	#N/A	1.53885	#N/A	PF00484.14	Pro_CA	87	243	153	2	135	9.2e-26
*	PIIN_01377	jgi|Pirin1|72213|mRNA:PIIN_01377	1755	2322	single	100	fungi – basidiomycetes	Yes	#N/A	#N/A	7.34	8.03	5.67	5.23809	6.47737	1.54892	2.14624	PF05577.7	Peptidase_S28	82	273	434	3	202	3e-25
	PIIN_01378	jgi|Pirin1|72214|mRNA:PIIN_01378	1380	1114	single	100	fungi – basidiomycetes	Yes	#N/A	#N/A	4.66	7.38	8.65	5.16403	6.2375	#N/A	1.48057	PF00484.14	Pro_CA	112	315	153	2	152	5e-30
*	PIIN_01379	jgi|Pirin1|72215|mRNA:PIIN_01379	627	1512	single	100	fungi – basidiomycetes	Yes	#N/A	#N/A	#N/A	#N/A	#N/A	#N/A	#N/A	#N/A	1.90271	PB005871	Pfam-B_5871	14	200	727	176	362	2.9e-41
	PIIN_01386	jgi|Pirin1|72222|mRNA:PIIN_01386	537	4	single	27.75		Yes	#N/A	#N/A	#N/A	#N/A	#N/A	#N/A	2.45616	#N/A	#N/A	#N/A	#N/A	#N/A	#N/A	#N/A	#N/A	#N/A	#N/A
	PIIN_01453	jgi|Pirin1|72290|mRNA:PIIN_01453	2184	4664	single	100	fungi – basidiomycetes	Yes	#N/A	#N/A	#N/A	#N/A	#N/A	#N/A	#N/A	#N/A	#N/A	#N/A	#N/A	#N/A	#N/A	#N/A	#N/A	#N/A	#N/A
	PIIN_01469	jgi|Pirin1|72305|mRNA:PIIN_01469	1056	110	single	100	fungi – basidiomycetes	Yes	#N/A	#N/A	#N/A	#N/A	#N/A	#N/A	#N/A	-2.33041	#N/A	#N/A	#N/A	#N/A	#N/A	#N/A	#N/A	#N/A	#N/A
	PIIN_01471	jgi|Pirin1|72307|mRNA:PIIN_01471	1062	242	single	100	fungi – basidiomycetes	Yes	#N/A	#N/A	#N/A	#N/A	#N/A	#N/A	2.47167	#N/A	#N/A	PB015795	Pfam-B_15795	38	149	382	131	247	7.3e-06
	PIIN_01472	jgi|Pirin1|72308|mRNA:PIIN_01472	1059	726	single	100	fungi – basidiomycetes	Yes	#N/A	#N/A	#N/A	#N/A	-2.1	#N/A	3.06489	#N/A	#N/A	#N/A	#N/A	#N/A	#N/A	#N/A	#N/A	#N/A	#N/A
	PIIN_01474	jgi|Pirin1|72310|mRNA:PIIN_01474	1050	24	multiple		fungi – ascomycetes	Yes	PS51164|CBM1_2 (profile) CBM1 (carbohydrate binding type-1) domain profile, PS00142|ZINC_PROTEASE (pattern) Neutral zinc metallopeptidases, zinc-binding region signature, PS00562|CBM1_1 (pattern) CBM1 (carbohydrate binding type-1) domain signature :	313 - 348: score=12.045 SGQTLYGQCGGQGWTGPTTCAQG-TCKYSNAWYSQCL, 217 - 226: ILLHEMGHHF, 321 - 347: [confidence level: (0)] CGGqgwt...GpttCaqgt.Ckys..NaWysQC	#N/A	#N/A	#N/A	#N/A	#N/A	-2.02032	#N/A	PF00734.13	CBM_1	317	344	29	1	29	1.8e-10
	PIIN_01478	jgi|Pirin1|72314|mRNA:PIIN_01478	1038	234	single	94.32	fungi – basidiomycetes	Yes	PS51164|CBM1_2 (profile) CBM1 (carbohydrate binding type-1) domain profile, PS00562|CBM1_1 (pattern) CBM1 (carbohydrate binding type-1) domain signature	309 - 344: score=12.192 PGQTLWGQCGGQNWTGPTTCAQG-TCKYSNPWYSQCL, 317 - 343: [confidence level: (0)] CGGqnwt...GpttCaqgt.Ckys..NpWysQC	#N/A	#N/A	#N/A	#N/A	5.15627	#N/A	#N/A	PB000656	Pfam-B_656	26	246	736	96	353	6.3e-44
	PIIN_01482	jgi|Pirin1|72319|mRNA:PIIN_01482	609	1044	single	96.55	fungi – basidiomycetes	Yes	PS00087|SOD_CU_ZN_1 (pattern) Copper/Zinc superoxide dismutase signature , PS00332|SOD_CU_ZN_2 (pattern) Copper/Zinc superoxide dismutase signature 2	73 - 83: [confidence level: (0)] GFHVHTfGDlS, 167 - 178: [confidence level: (0)] GHAGaRlACgiI	#N/A	#N/A	#N/A	#N/A	1.64727	#N/A	#N/A	PF00080.15	Sod_Cu	32	178	142	1	142	6.3e-47
	PIIN_01484	jgi|Pirin1|72321|mRNA:PIIN_01484	924	64	single	70.89	fungi – basidiomycetes	Yes	PS51164|CBM1_2 (profile) CBM1 (carbohydrate binding type-1) domain profile, PS00562|CBM1_1 (pattern) CBM1 (carbohydrate binding type-1) domain signature :	271 - 306: score=12.225 GSQTLYGQCGGQGWTGPTTCASG-TCKVSNQFYSQCL, 279 - 305: [confidence level: (0)] CGGqgwt...GpttCasgt.Ckvs..NqFysQC	3.02	#N/A	#N/A	#N/A	1.39517	#N/A	#N/A	PF03443.9	Glyco_hydro_61	18	207	218	1	191	6.2e-50
	PIIN_01487	jgi|Pirin1|72324|mRNA:PIIN_01487	999	74	multiple		fungi – basidiomycetes	Yes	PS51164|CBM1_2 (profile) CBM1 (carbohydrate binding type-1) domain profile, PS00562|CBM1_1 (pattern) CBM1 (carbohydrate binding type-1) domain signature	296 - 331: score=12.241 GTQTLYGQCGGQGWTGPTTCASG-TCKVSNQFYSQCL, 304 - 330: [confidence level: (0)] CGGqgwt...GpttCasgt.Ckvs..NqFysQC	#N/A	#N/A	#N/A	-1.19646	6.18736	-2.2897	#N/A	PF03443.9	Glyco_hydro_61	20	235	218	1	218	2e-62
	PIIN_01497	jgi|Pirin1|72334|mRNA:PIIN_01497	2202	4457	single	100	fungi – basidiomycetes	No	PS50902|FLAVODOXIN_LIKE (profile) Flavodoxin-like domain profile, PS51384|FAD_FR (profile) Ferredoxin reductase-type FAD binding domain profile	62 - 212: score=31.877 LVIFYGSQTGTAEEYAIRIAKEAKSRyGLASLVCDPEEYDFENLDAiPEDCAVIFVMATY GEGEPTDNAVQLMQNledpdfnFSKGEHRLDGLKYVVFGLGNKTYEHYNLIARKTDAKLE EMGATRLGPRGEGDD---DKAMEEDYLEWKEQMW, 264 - 512: score=12.645 KNPYPAPILATRELfrvggARNCVHIELGIE--DSgIHYQHGDHVGVWPTNPEIevdrll hslglwerrattiniisldpmlakvpfpvpttyetvlrhyidisavagrqtlgilskfap teeskekmiklatdkehyhrivaegclrlgqvlqyvtghdiltpptaqnttawsipfevi vscipRLQPRY…	#N/A	#N/A	#N/A	#N/A	#N/A	#N/A	#N/A	PF00258.20	Flavodoxin_1	64	207	143	1	143	6.5e-32
	PIIN_01498	jgi|Pirin1|72335|mRNA:PIIN_01498	498	86	single	95.18	fungi – basidiomycetes	Yes	#N/A	#N/A	#N/A	#N/A	#N/A	#N/A	1.24019	-2.97032	#N/A	#N/A	#N/A	#N/A	#N/A	#N/A	#N/A	#N/A	#N/A
	PIIN_01508	jgi|Pirin1|72346|mRNA:PIIN_01508	2553	2286	single	100	fungi – basidiomycetes	Yes	#N/A	#N/A	2.88	3	2.27	#N/A	2.09101	3.1966	1.94134	PF12708.2	Pectate_lyase_3	108	332	225	1	224	1.6e-64
	PIIN_01554	jgi|Pirin1|72392|mRNA:PIIN_01554	642	44	single	100	fungi – basidiomycetes	Yes	#N/A	#N/A	#N/A	#N/A	#N/A	#N/A	5.0911	-1.94066	#N/A	PF14273.1	DUF4360	32	213	184	2	184	4.2e-47
	PIIN_01558	jgi|Pirin1|72396|mRNA:PIIN_01558	1311	12384	single	100	fungi – basidiomycetes	Yes	#N/A	#N/A	#N/A	#N/A	#N/A	1.34563	1.3234	#N/A	#N/A	PB004205	Pfam-B_4205	41	182	288	80	212	1.2e-21
	PIIN_01574	jgi|Pirin1|72415|mRNA:PIIN_01574	2784	304	single	100	fungi – ascomycetes	Yes	PS51212|WSC (profile) WSC domain profile		#N/A	#N/A	#N/A	#N/A	#N/A	#N/A	#N/A	PF01822.14	WSC	34	111	82	3	82	1.5e-18
*	PIIN_01577	jgi|Pirin1|72418|mRNA:PIIN_01577	435	120	single	100		Yes	#N/A	#N/A	#N/A	#N/A	#N/A	#N/A	1.46547	#N/A	#N/A	#N/A	#N/A	#N/A	#N/A	#N/A	#N/A	#N/A	#N/A
	PIIN_01660	jgi|Pirin1|72501|mRNA:PIIN_01660	1428	5361	single	100	fungi – basidiomycetes	Yes	#N/A	#N/A	#N/A	#N/A	#N/A	#N/A	1.12331	1.48134	#N/A	PB000515	Pfam-B_515	27	150	955	521	663	0.00089
	PIIN_01676	jgi|Pirin1|72517|mRNA:PIIN_01676	495	70	single	100		Yes	#N/A	#N/A	#N/A	#N/A	#N/A	#N/A	#N/A	-1.46013	#N/A	PB012378	Pfam-B_12378	12	161	547	199	348	2.7e-06
*	PIIN_01719	jgi|Pirin1|72563|mRNA:PIIN_01719	594	440	single	100		No	#N/A	#N/A	#N/A	#N/A	#N/A	#N/A	#N/A	1.17137	#N/A	PB004705	Pfam-B_4705	3	195	575	183	373	2.3e-07
	PIIN_01733	jgi|Pirin1|72578|mRNA:PIIN_01733	1803	3338	single	100	fungi – basidiomycetes	Yes	#N/A	#N/A	#N/A	#N/A	#N/A	1.07177	#N/A	#N/A	#N/A	PF00150.13	Cellulase	49	279	281	4	174	3.8e-12
	PIIN_01737	jgi|Pirin1|72583|mRNA:PIIN_01737	1800	866	single	99.5	fungi – basidiomycetes	No	#N/A	#N/A	#N/A	#N/A	#N/A	#N/A	3.30411	4.18965	1.75048	PF12222.3	PNGaseA	35	442	427	3	409	5.3e-78
	PIIN_01768	jgi|Pirin1|72616|mRNA:PIIN_01768	756	8	single	26.59		Yes	#N/A	#N/A	#N/A	#N/A	#N/A	2.36046	4.00294	4.4757	1.59594	#N/A	#N/A	#N/A	#N/A	#N/A	#N/A	#N/A	#N/A
	PIIN_01794	jgi|Pirin1|72644|mRNA:PIIN_01794	1116	860	single	100	fungi – basidiomycetes	Yes	PS51257|PROKAR_LIPOPROTEIN (profile) Prokaryotic membrane lipoprotein lipid attachment site profile :	1 - 17: score=5.000 MRIF------------------GLPAPLVALFMSC	#N/A	#N/A	#N/A	#N/A	#N/A	#N/A	#N/A	PF02089.10	Palm_thioest	55	339	279	3	270	8.7e-53
	PIIN_01805	jgi|Pirin1|72655|mRNA:PIIN_01805	1812	238	single	87.31	fungi – basidiomycetes	Yes	PS00623|GMC_OXRED_1 (pattern) GMC oxidoreductases signature 1, PS00624|GMC_OXRED_2 (pattern) GMC oxidoreductases signature 2	106 - 129: [confidence level: (0)] GKtLGGGSsINgafWtrGaaaqyD, 307 - 321: [confidence level: (0)] GSinTPaILqrSGVG	#N/A	#N/A	#N/A	#N/A	5.52355	#N/A	#N/A	PF00732.14	GMC_oxred_N	36	348	296	1	295	7.1e-56
	PIIN_01829	jgi|Pirin1|72681|mRNA:PIIN_01829	1260	1866	single	100	fungi – basidiomycetes	Yes	#N/A	#N/A	#N/A	#N/A	#N/A	#N/A	2.428	#N/A	#N/A	PF07470.8	Glyco_hydro_88	86	368	336	51	329	1.6e-13
	PIIN_01831	jgi|Pirin1|72683|mRNA:PIIN_01831	891	1180	single	100		Yes	#N/A	#N/A	-3.04	#N/A	#N/A	-1.59901	-1.52416	#N/A	-1.29535	#N/A	#N/A	#N/A	#N/A	#N/A	#N/A	#N/A	#N/A
	PIIN_01867	jgi|Pirin1|72719|mRNA:PIIN_01867	1152	202	single	99.57	fungi – basidiomycetes	Yes	#N/A	#N/A	#N/A	#N/A	#N/A	1.45152	3.53324	#N/A	#N/A	PF07470.8	Glyco_hydro_88	106	332	336	68	298	1.9e-15
	PIIN_01870	jgi|Pirin1|72722|mRNA:PIIN_01870	1170	144	multiple		fungi – basidiomycetes	Yes	#N/A	#N/A	-3.19	#N/A	#N/A	#N/A	#N/A	-2.97524	#N/A	PF07470.8	Glyco_hydro_88	133	359	336	86	312	2.4e-18
	PIIN_01883	jgi|Pirin1|72735|mRNA:PIIN_01883	687	80	single	98.98	fungi – basidiomycetes	Yes	PS51164|CBM1_2 (profile) CBM1 (carbohydrate binding type-1) domain profile, PS00562|CBM1_1 (pattern) CBM1 (carbohydrate binding type-1) domain signature	18 - 54: score=12.200 TAVPLWGQCGGQGYSGSTVCDAGSYCNAYNPFYSQCI, 26 - 53: [confidence level: (0)] CGGqgys...GstvCdagsyCnay..NpFysQC	#N/A	#N/A	#N/A	#N/A	5.27523	#N/A	1.2954	PF00734.13	CBM_1	22	50	29	1	29	1.1e-10
*	PIIN_01892	jgi|Pirin1|72744|mRNA:PIIN_01892	900	232	single	100	fungi – basidiomycetes	Yes	#N/A	#N/A	#N/A	#N/A	#N/A	#N/A	#N/A	2.14268	#N/A	PF13668.1	Ferritin_2	30	161	137	1	135	1.1e-46
	PIIN_01913	jgi|Pirin1|72765|mRNA:PIIN_01913	1176	148	single	100	fungi – basidiomycetes	Yes	#N/A	#N/A	#N/A	#N/A	#N/A	#N/A	2.23897	-2.00386	#N/A	PF01522.16	Polysacc_deac_1	31	138	124	11	123	5.3e-13
	PIIN_01928	jgi|Pirin1|72780|mRNA:PIIN_01928	426	94	single	100		Yes	#N/A	#N/A	#N/A	#N/A	#N/A	#N/A	#N/A	#N/A	#N/A	#N/A	#N/A	#N/A	#N/A	#N/A	#N/A	#N/A	#N/A
	PIIN_01929	jgi|Pirin1|72781|mRNA:PIIN_01929	198	40	single	100		Yes	#N/A	#N/A	#N/A	#N/A	#N/A	#N/A	#N/A	-2.23009	#N/A	#N/A	#N/A	#N/A	#N/A	#N/A	#N/A	#N/A	#N/A
*	PIIN_01931	jgi|Pirin1|72783|mRNA:PIIN_01931	882	176	multiple		fungi – basidiomycetes	Yes	PS00142|ZINC_PROTEASE (pattern) Neutral zinc metallopeptidases, zinc-binding region signature	205 - 214: TLTHEVGHWL	2.81	#N/A	#N/A	#N/A	#N/A	#N/A	#N/A	PF05572.8	Peptidase_M43	194	283	154	62	149	8.4e-16
	PIIN_01932	jgi|Pirin1|72784|mRNA:PIIN_01932	879	0			fungi – basidiomycetes	Yes	#N/A	#N/A	#N/A	#N/A	#N/A	#N/A	#N/A	#N/A	#N/A	PF05572.8	Peptidase_M43	154	281	154	19	148	6.9e-10
	PIIN_01936	jgi|Pirin1|72788|mRNA:PIIN_01936	876	6	none		fungi – basidiomycetes	Yes	PS00142|ZINC_PROTEASE (pattern) Neutral zinc metallopeptidases, zinc-binding region signature	203 - 212: TLTHEVGHWL	#N/A	#N/A	#N/A	#N/A	-1.25432	-1.04242	#N/A	PF05572.8	Peptidase_M43	164	282	154	34	150	1.3e-14
	PIIN_01941	jgi|Pirin1|72793|mRNA:PIIN_01941	915	310	single	100		Yes	#N/A	#N/A	#N/A	#N/A	#N/A	#N/A	#N/A	#N/A	#N/A	#N/A	#N/A	#N/A	#N/A	#N/A	#N/A	#N/A	#N/A
	PIIN_01972	jgi|Pirin1|72823|mRNA:PIIN_01972	1335	898	single	100	fungi – basidiomycetes	Yes	PS51677|NODB (profile) NodB homology domain profile	145 - 342: score=37.386 GMIGLSVDDGPVsfpDASPRLYDFLRTHNQKVTHFMIGANILNAPTMFMRAfEELGDDIG VHTWTHRHMSLLSNEQLVAELGWTLQIIYDSTeGRVARYWRPPYGDCDNRVRAIAKHVFG LTTVIWNQDSRDWTMAAnppGTTLARIQSDFANWLsGPRtPGLVILEHEIT---ADDVTA FINMYPLIAAAsssgqPWTAV	#N/A	#N/A	#N/A	#N/A	#N/A	#N/A	#N/A	PF01522.16	Polysacc_deac_1	143	261	124	5	118	2.6e-20
	PIIN_01980	jgi|Pirin1|72831|mRNA:PIIN_01980	1572	200	single	100	fungi – basidiomycetes	Yes	#N/A	#N/A	#N/A	#N/A	#N/A	#N/A	2.07466	#N/A	#N/A	PF09284.5	RhgB_N	23	267	249	1	249	3.2e-90
	PIIN_01987	jgi|Pirin1|72838|mRNA:PIIN_01987	1737	1014	single	100	fungi – basidiomycetes	Yes	PS00141|ASP_PROTEASE (pattern) Eukaryotic and viral aspartyl proteases active site	257 - 268: [confidence level: (0)] VLLDSGTTYSYA	#N/A	#N/A	#N/A	#N/A	#N/A	#N/A	#N/A	PF00026.18	Asp	55	365	317	2	309	4.1e-26
*	PIIN_02015	jgi|Pirin1|72867|mRNA:PIIN_02015	834	180	single	100	fungi – basidiomycetes	Yes	#N/A	#N/A	#N/A	#N/A	#N/A	#N/A	3.71658	2.98096	2.06056	PF00188.21	CAP	145	254	124	1	117	2.7e-19
	PIIN_02016	jgi|Pirin1|72868|mRNA:PIIN_02016	2097	1458	single	100	fungi – basidiomycetes	Yes	#N/A	#N/A	#N/A	#N/A	#N/A	1.07213	1.0025	#N/A	1.99032	PF00149.23	Metallophos	81	339	200	2	196	1.2e-09
	PIIN_02019	jgi|Pirin1|72872|mRNA:PIIN_02019	123	199	single	100		Yes	#N/A	#N/A	2.54	#N/A	#N/A	-2.90822	#N/A	#N/A	-1.07939	#N/A	#N/A	#N/A	#N/A	#N/A	#N/A	#N/A	#N/A
	PIIN_02021	jgi|Pirin1|72874|mRNA:PIIN_02021	753	1568	single	100	fungi – basidiomycetes	Yes	#N/A	#N/A	#N/A	#N/A	#N/A	#N/A	1.24594	#N/A	#N/A	PF03330.13	DPBB_1	193	242	78	21	74	1e-07
	PIIN_02025	jgi|Pirin1|72878|mRNA:PIIN_02025	1068	128	single	100	fungi – ascomycetes	Yes	#N/A	#N/A	#N/A	#N/A	#N/A	#N/A	#N/A	#N/A	#N/A	PB002347	Pfam-B_2347	145	254	741	584	693	1.9e-08
	PIIN_02027	jgi|Pirin1|72880|mRNA:PIIN_02027	1026	8	multiple		fungi – basidiomycetes	Yes	#N/A	#N/A	#N/A	#N/A	#N/A	#N/A	-2.3729	-1.49646	-1.53068	PB002347	Pfam-B_2347	41	253	741	492	692	1e-06
	PIIN_02047	jgi|Pirin1|72900|mRNA:PIIN_02047	1695	962	single	100		Yes	#N/A	#N/A	#N/A	#N/A	#N/A	-1.03037	-1.17959	#N/A	#N/A	#N/A	#N/A	#N/A	#N/A	#N/A	#N/A	#N/A	#N/A
	PIIN_02088	jgi|Pirin1|72941|mRNA:PIIN_02088	1449	470	single	100	fungi – basidiomycetes	Yes	#N/A	#N/A	#N/A	#N/A	#N/A	#N/A	#N/A	#N/A	#N/A	#N/A	#N/A	#N/A	#N/A	#N/A	#N/A	#N/A	#N/A
	PIIN_02095	jgi|Pirin1|72948|mRNA:PIIN_02095	1746	252	single	99.43	fungi – basidiomycetes	No	PS50181|FBOX (profile) F-box domain profile	1 - 47: score=11.167 -MSFLSLPTEICINILVQLAYNDLLRLKTVSKAFLVLISSpAVQYRIQ	#N/A	#N/A	#N/A	#N/A	#N/A	-3.32683	#N/A	PF00646.28	F-box	1	39	48	1	39	0.00089
	PIIN_02096	jgi|Pirin1|72949|mRNA:PIIN_02096	1452	372	single	100	fungi – basidiomycetes	Yes	PS00141|ASP_PROTEASE (pattern) Eukaryotic and viral aspartyl proteases active site, S00178|AA_TRNA_LIGASE_I (pattern) Aminoacyl-transfer RNA synthetases class-I signature :	118 - 129: [confidence level: (0)] LILDTGSADTWI, 258 - 267: [confidence level: (-1)] P..GGyFTLGGV	#N/A	#N/A	#N/A	1.12746	1.55143	3.82433	1.51377	PF00026.18	Asp	103	427	317	2	316	4.9e-63
	PIIN_02109	jgi|Pirin1|72962|mRNA:PIIN_02109	1131	80	multiple		fungi – basidiomycetes	Yes	#N/A	#N/A	6.12	#N/A	#N/A	#N/A	6.45883	-2.41672	#N/A	PF00734.13	CBM_1	25	45	29	1	22	3.7e-06
	PIIN_02124	jgi|Pirin1|72978|mRNA:PIIN_02124	1617	600	single	100	fungi – basidiomycetes	Yes	#N/A	#N/A	#N/A	#N/A	#N/A	#N/A	#N/A	#N/A	#N/A	PF12929.2	Mid1	61	493	428	3	413	3.5e-65
	PIIN_02164	jgi|Pirin1|73019|mRNA:PIIN_02164	720	92	single	100	fungi – ascomycetes	Yes	#N/A	#N/A	#N/A	#N/A	#N/A	#N/A	2.40057	-1.1539	#N/A	PF03211.8	Pectate_lyase	30	228	215	4	205	1.5e-58
	PIIN_02169	jgi|Pirin1|73024|mRNA:PIIN_02169	1542	6119	single	100	fungi – basidiomycetes	Yes	PS51677|NODB (profile) NodB homology domain profile	35 - 222: score=25.903 HDFAYTWDDGPYTAHRDINSAFNRNNGKTTFFMNGDnwsciYNEDNVQAIRQSFEQGHML ￼￼￼￼￼￼￼￼￼￼￼￼￼￼￼￼￼￼￼ HDFAYTWDDGPYTAHRDINSAFNRNNGKTTFFMNGDnwsciYNEDNVQAIRQSFEQGHML ASHTWSHAHLTQLSDAQIDYEIQRLDEAFVKIVGVIPKFLRPPYGDIDERTASYIQQKHG KTIVLWSDDSGDSTGG---STQQSINFYNTFAneNPKRPHMALSHETEP--SGYNAMYSG TVDNLASHGVQLV	-4.86	-5.8	-8.83	-4.22803	#N/A	#N/A	#N/A	PF01522.16	Polysacc_deac_1	38	150	124	10	117	2e-21
	PIIN_02172	jgi|Pirin1|73027|mRNA:PIIN_02172	1374	18644	single	100	fungi – basidiomycetes	Yes	PS51677|NODB (profile) NodB homology domain profile	34 - 221: score=25.826 HDFAYTWDDGPYTAHNDITNAFNQVNGKTTYFMNGDnwscIYDQANVQAIRAsFDAGHQI ASHTWSHAHLTQLSEAQIDVEIQRLDEAFLKIVGVVPKFLRPPYGDIDERTASYIQQRHG KTIVLWSDDSGDSTGG---STQQSINFYNAFAneNPKRPHMTLSHETSP--SGYNAMYAG TVGTLSRGGVRLV	-2.75	-2.37	-2.92	#N/A	2.95353	#N/A	1.64753	PF01522.16	Polysacc_deac_1	37	148	124	10	116	4.9e-21
	PIIN_02227	jgi|Pirin1|73080|mRNA:PIIN_02227	444	160	single	100		Yes	#N/A	#N/A	#N/A	#N/A	#N/A	#N/A	2.31898	#N/A	3.32395	#N/A	#N/A	#N/A	#N/A	#N/A	#N/A	#N/A	#N/A
	PIIN_02230	jgi|Pirin1|73083|mRNA:PIIN_02230	741	458	single	100	fungi – basidiomycetes	Yes	#N/A	#N/A	#N/A	#N/A	#N/A	#N/A	-1.24917	#N/A	#N/A	PB004104	Pfam-B_4104	129	244	510	395	510	1.6e-83
	PIIN_02251	jgi|Pirin1|73106|mRNA:PIIN_02251	3459	1962	single	100	fungi – basidiomycetes	Yes	PS00108|PROTEIN_KINASE_ST (pattern) Serine/Threonine protein kinases active-site signature	834 - 846: [confidence level: (0)] IvHrDIKpqNILV	#N/A	#N/A	#N/A	#N/A	#N/A	#N/A	#N/A	PF00069.20	Pkinase	722	1015	260	5	260	7e-41
	PIIN_02280	jgi|Pirin1|73135|mRNA:PIIN_02280	1152	316	single	100		Yes	#N/A	#N/A	#N/A	#N/A	#N/A	#N/A	#N/A	#N/A	#N/A	#N/A	#N/A	#N/A	#N/A	#N/A	#N/A	#N/A	#N/A
	PIIN_02334	jgi|Pirin1|73189|mRNA:PIIN_02334	2598	1274	single	100	fungi – basidiomycetes	Yes	PS00137|SUBTILASE_HIS (pattern) Serine proteases, subtilase family, histidine active site, PS00138|SUBTILASE_SER (pattern) Serine proteases, subtilase family, serine active site	219 - 229: [confidence level: (0)] HGTrCAGeIAA, 389 - 399: [confidence level: (0)] GTSaAaPlAVG	#N/A	#N/A	#N/A	#N/A	#N/A	#N/A	#N/A	PB017520	Pfam-B_17520	132	176	410	70	114	2.4e-07
	PIIN_02335	jgi|Pirin1|73190|mRNA:PIIN_02335	1605	13584	single	99.88	fungi – basidiomycetes	Yes	PS50213|FAS1 (profile) FAS1/BIgH3 domain profile	56 - 234: score=11.737 NQTIYKYLSQQIEFTKLVKIIDwEKSYISVLNSTdDNITFFAPNNKALTPPkrrRDHQRS SLSLAhiyaelerleakaqrheggdddddeekkkrfKKIVHALLKYHTLPTSLDKPALYr natyetalkakdgsfddqpRRVTASNDLIGRLFINF-------WAKVEWLSVSAANGYIY TTNHPL 237 - 376: score=11.094 PPSIMDELFLIDDFSTLSSALQKVGLDDALQWRwkksssetqgdgPVVSLFAPNNWAFKR LPARLRLWLFSPagEKALKKLLQFHIVPNYILHSDWV--HKVEDDDESAFDIDGQD--WY DEVRAIVTGSPDPTTLINQLRKQF	-2.6	#N/A	#N/A	#N/A	#N/A	#N/A	#N/A	PF02469.17	Fasciclin	69	236	128	3	128	5.7e-10
	PIIN_02344	jgi|Pirin1|73199|mRNA:PIIN_02344	636	194	single	99.37	fungi – basidiomycetes	Yes	#N/A	#N/A	#N/A	#N/A	#N/A	#N/A	#N/A	#N/A	#N/A	PB004242	Pfam-B_4242	1	180	306	26	205	8.7e-16
	PIIN_02346	jgi|Pirin1|73201|mRNA:PIIN_02346	174	1864	single	100	fungi – ascomycetes	No	PS01309|UPF0057 (pattern) Uncharacterized protein family UPF0057 signature	12 - 27: [confidence level: (0)] IlAILLPPLGVflerG	#N/A	#N/A	#N/A	-2.38944	-1.9925	-1.2234	#N/A	PF01679.12	Pmp3	6	56	51	1	51	1.5e-26
	PIIN_02364	jgi|Pirin1|73219|mRNA:PIIN_02364	1869	10094	single	100	fungi – basidiomycetes	Yes	PS51677|NODB (profile) NodB homology domain profile :	163 - 371: score=36.160 ERWGLTFDDGPSDHTPKLLTYLQSIDTLATFFLVGSRVVSRPDIVQTQLLLNHELSVHTW SHsKPLTSLTTAQVVAELGWTRQAIKDVTGVTPLTFRAPFGDYDDRIRAIAHAMNLTPIi wsrvnapngTPLTVDTEDFQVPAgQQSASDSINQFRNTLaivegddNVTSGIISLEHDLF QETVDLAigETLPNALsrPGPDERGWTLG	#N/A	#N/A	#N/A	2.35308	3.36982	#N/A	#N/A	PF01522.16	Polysacc_deac_1	159	279	124	3	122	3.5e-27
	PIIN_02381	jgi|Pirin1|73236|mRNA:PIIN_02381	1662	922	single	100	fungi – basidiomycetes	Yes	PS00014|ER_TARGET (pattern) Endoplasmic reticulum targeting sequence	550 - 553: KEEL	#N/A	#N/A	#N/A	#N/A	#N/A	#N/A	#N/A	PF12999.2	PRKCSH-like	12	183	176	2	175	2.7e-54
	PIIN_02410	jgi|Pirin1|73266|mRNA:PIIN_02410	402	268	single	99.25		Yes	#N/A	#N/A	#N/A	#N/A	-2.36	#N/A	#N/A	#N/A	#N/A	#N/A	#N/A	#N/A	#N/A	#N/A	#N/A	#N/A	#N/A
	PIIN_02441	jgi|Pirin1|73297|mRNA:PIIN_02441	408	12	multiple			No	#N/A	#N/A	#N/A	#N/A	#N/A	#N/A	-1.66783	#N/A	-2.52575	#N/A	#N/A	#N/A	#N/A	#N/A	#N/A	#N/A	#N/A
	PIIN_02485	jgi|Pirin1|73340|mRNA:PIIN_02485	2241	352	single	100	fungi – ascomycetes	Yes	#N/A	#N/A	#N/A	#N/A	#N/A	#N/A	#N/A	#N/A	#N/A	PB019505	Pfam-B_19505	31	265	801	6	244	3.6e-28
*	PIIN_02492	jgi|Pirin1|73346|mRNA:PIIN_02492	2730	6626	single	100	fungi – basidiomycetes	Yes	PS00136|SUBTILASE_ASP (pattern) Serine proteases, subtilase family, aspartic acid active site, PS00387|PPASE (pattern) Inorganic pyrophosphatase signature, PS00137|SUBTILASE_HIS (pattern) Serine proteases, subtilase family, histidine active site, PS00138|SUBTILASE_SER (pattern) Serine proteases, subtilase family, serine active site	165 - 176: [confidence level: (0)] IGVIDTGIdykH, 209 - 215: [confidence level: (-1)] DDDPMDC, 218 - 228: [confidence level: (0)] HGThVTGtIAA, 524 - 534: [confidence level: (0)] GTSmAtPfVAG	#N/A	#N/A	#N/A	3.12479	3.30449	1.28673	#N/A	PF00082.17	Peptidase_S8	164	591	282	1	281	1.2e-51
	PIIN_02519	jgi|Pirin1|73373|mRNA:PIIN_02519	945	4528	single	100	fungi – basidiomycetes	Yes	#N/A	#N/A	#N/A	#N/A	#N/A	#N/A	1.64656	#N/A	#N/A	#N/A	#N/A	#N/A	#N/A	#N/A	#N/A	#N/A	#N/A
	PIIN_02532	jgi|Pirin1|73386|mRNA:PIIN_02532	390	104	single	100	fungi – basidiomycetes	Yes	PS50842|EXPANSIN_EG45 (profile) Expansin, family-45 endoglucanase-like domain profile	42 - 129: score=8.971 IASCGCSAkSTHFPTAALNALAFGSTQNYGPGCGSCYRLKPLntflsSPPWYPPAsevsS VVIKVTDLCPKwSAWCEATEDTPNRSAS-------------------------------- --	#N/A	2.85	2.22	1.16697	2.31957	2.49034	#N/A	PF03330.13	DPBB_1	56	112	78	1	50	3.4e-05
	PIIN_02550	jgi|Pirin1|73404|mRNA:PIIN_02550	1140	1522	single	100	fungi – basidiomycetes	Yes	#N/A	#N/A	#N/A	#N/A	#N/A	#N/A	#N/A	#N/A	#N/A	PF12955.2	DUF3844	274	370	103	1	102	4.4e-31
*	PIIN_02570	jgi|Pirin1|73425|mRNA:PIIN_02570	801	82	single	76.15		Yes	#N/A	#N/A	17.84	10.86	7.87	5.36772	6.34774	4.86993	2.54021	#N/A	#N/A	#N/A	#N/A	#N/A	#N/A	#N/A	#N/A
*	PIIN_02571	jgi|Pirin1|73426|mRNA:PIIN_02571	408	42	multiple		bacteria – proteobacteria	Yes	#N/A	#N/A	13.74	2.51	#N/A	#N/A	4.1431	6.31554	2.58504	#N/A	#N/A	#N/A	#N/A	#N/A	#N/A	#N/A	#N/A
*	PIIN_02572	jgi|Pirin1|73427|mRNA:PIIN_02572	495	6	single	16.16		Yes	#N/A	#N/A	22.79	#N/A	#N/A	#N/A	#N/A	1.65109	#N/A	#N/A	#N/A	#N/A	#N/A	#N/A	#N/A	#N/A	#N/A
	PIIN_02586	jgi|Pirin1|73441|mRNA:PIIN_02586	2910	1956	single	100	fungi – basidiomycetes	Yes	PS00129|GLYCOSYL_HYDROL_F31_1 (pattern) Glycosyl hydrolases family 31 active site	526 - 533: [confidence level: (-1)] FIWnDMNE	#N/A	#N/A	#N/A	#N/A	#N/A	#N/A	#N/A	PF13802.1	Gal_mutarotas_2	249	323	68	3	68	1.3e-18
	PIIN_02598	jgi|Pirin1|73453|mRNA:PIIN_02598	2250	1244	single	100	fungi – basidiomycetes	Yes	#N/A	#N/A	#N/A	#N/A	#N/A	1.54822	1.53053	#N/A	#N/A	PF07217.6	Het-C	5	576	606	8	582	7.9e-190
	PIIN_02623	jgi|Pirin1|73480|mRNA:PIIN_02623	762	802	single	100	fungi – basidiomycetes	Yes	PS51352|THIOREDOXIN_2 (profile) Thioredoxin domain profile, PS00014|ER_TARGET (pattern) Endoplasmic reticulum targeting sequence	16 - 134: score=13.382 VSAGLFSKDSGVTMLDEK---GFKKVMKEERTALVAFVAPWCGHCKNMSPEYSKAAKSLT P-LIPFYAVDCDDAKNRQLCGEQGVKGYPTI------KG----F---PRgGKGVAH--DY PGDRKAKPIAEWASSEVP, 250 - 253: KEEL	#N/A	#N/A	#N/A	#N/A	#N/A	#N/A	#N/A	PF00085.15	Thioredoxin	28	130	104	3	102	2.2e-23
	PIIN_02634	jgi|Pirin1|73491|mRNA:PIIN_02634	966	414	single	100	fungi – basidiomycetes	No	#N/A	#N/A	#N/A	#N/A	#N/A	#N/A	#N/A	#N/A	#N/A	PF01501.15	Glyco_transf_8	63	278	250	6	247	4.8e-18
	PIIN_02644	jgi|Pirin1|73501|mRNA:PIIN_02644	723	406	single	98.06		Yes	#N/A	#N/A	#N/A	#N/A	#N/A	#N/A	#N/A	#N/A	#N/A	#N/A	#N/A	#N/A	#N/A	#N/A	#N/A	#N/A	#N/A
	PIIN_02649	jgi|Pirin1|73506|mRNA:PIIN_02649	411	2	single	44.53		Yes	#N/A	#N/A	7.72	3.18	#N/A	1.68705	3.62688	4.17102	1.19942	#N/A	#N/A	#N/A	#N/A	#N/A	#N/A	#N/A	#N/A
	PIIN_02661	jgi|Pirin1|73518|mRNA:PIIN_02661	1212	1224	single	99.5	fungi – basidiomycetes	Yes	#N/A	#N/A	#N/A	#N/A	#N/A	#N/A	#N/A	#N/A	#N/A	PF00149.23	Metallophos	60	146	200	2	82	3.4e-08
	PIIN_02672	jgi|Pirin1|73529|mRNA:PIIN_02672	2526	1014	single	99.68	fungi – basidiomycetes	Yes	#N/A	#N/A	#N/A	#N/A	#N/A	#N/A	#N/A	#N/A	#N/A	PF01532.15	Glyco_hydro_47	44	476	452	3	451	7.1e-136
	PIIN_02697	jgi|Pirin1|73555|mRNA:PIIN_02697	615	324	single	100		No	#N/A	#N/A	#N/A	#N/A	#N/A	#N/A	#N/A	#N/A	#N/A	#N/A	#N/A	#N/A	#N/A	#N/A	#N/A	#N/A	#N/A
	PIIN_02716	jgi|Pirin1|73574|mRNA:PIIN_02716	2466	338	single	100	fungi – basidiomycetes	Yes	#N/A	#N/A	#N/A	#N/A	#N/A	#N/A	#N/A	#N/A	#N/A	PF07250.6	Glyoxal_oxid_N	277	516	243	35	243	5.3e-47
	PIIN_02752	jgi|Pirin1|73611|mRNA:PIIN_02752	1419	86	multiple		fungi – basidiomycetes	Yes	PS51164|CBM1_2 (profile) CBM1 (carbohydrate binding type-1) domain profile, PS00656|GLYCOSYL_HYDROL_F6_2 (pattern) Glycosyl hydrolases family 6 signature 2 :	21 - 58: score=12.315 QT AGQWGQCGGNGYTGPTQCPSGWVCTPVSPpWYYQCL, 243 - 252: [confidence level: (0)] IAVIEPDSLA	#N/A	#N/A	#N/A	2.49993	9.52148	#N/A	3.40402	PF00734.13	CBM_1	25	54	29	1	29	5.7e-08
	PIIN_02777	jgi|Pirin1|73636|mRNA:PIIN_02777	1167	220	single	100		Yes	#N/A	#N/A	#N/A	#N/A	#N/A	-1.96277	-2.69565	#N/A	-1.03346	#N/A	#N/A	#N/A	#N/A	#N/A	#N/A	#N/A	#N/A
	PIIN_02782	jgi|Pirin1|73641|mRNA:PIIN_02782	1767	4146	single	100	fungi – basidiomycetes	Yes	PS00803|CALRETICULIN_1 (pattern) Calreticulin family signature 1, PS00805|CALRETICULIN_REPEAT (pattern) Calreticulin family repeated motif signature	137 - 152: [confidence level: (0)] KyQKggnCGGGYIKLL, 273 - 285: [confidence level: (-1)] IqDpEakKPEDWD	#N/A	#N/A	#N/A	#N/A	#N/A	#N/A	#N/A	PF00262.13	Calreticulin	53	421	367	3	367	1.8e-155
	PIIN_02800	jgi|Pirin1|73659|mRNA:PIIN_02800	1236	382	single	100	metazoa	No	#N/A	#N/A	#N/A	#N/A	#N/A	1.74386	3.80639	#N/A	1.18996	#N/A	#N/A	#N/A	#N/A	#N/A	#N/A	#N/A	#N/A
	PIIN_02807	jgi|Pirin1|73666|mRNA:PIIN_02807	1884	512	single	100	fungi – basidiomycetes	No	#N/A	#N/A	#N/A	#N/A	#N/A	#N/A	#N/A	#N/A	#N/A	PF10300.4	DUF3808	7	261	468	23	217	4e-26
*	PIIN_02839	jgi|Pirin1|73698|mRNA:PIIN_02839	1935	716	single	100	fungi – basidiomycetes	Yes	#N/A	#N/A	#N/A	#N/A	2.08	1.85833	3.42862	2.55773	1.82648	PB000193	Pfam-B_193	20	269	1401	585	835	1.2e-11
*	PIIN_02849	jgi|Pirin1|73708|mRNA:PIIN_02849	519	1938	single	100	fungi – basidiomycetes	Yes	#N/A	#N/A	#N/A	#N/A	#N/A	3.39518	2.85487	1.82817	#N/A	#N/A	#N/A	#N/A	#N/A	#N/A	#N/A	#N/A	#N/A
	PIIN_02856	jgi|Pirin1|73715|mRNA:PIIN_02856	1608	552	single	100	fungi – basidiomycetes	No	#N/A	#N/A	#N/A	#N/A	#N/A	#N/A	#N/A	#N/A	#N/A	PF04577.9	DUF563	356	486	207	100	206	7.5e-19
	PIIN_02877	jgi|Pirin1|73737|mRNA:PIIN_02877	1518	116	single	97.63	fungi – ascomycetes	No	PS00086|CYTOCHROME_P450 (pattern) Cytochrome P450 cysteine heme-iron ligand signature	430 - 439: [confidence level: (0)] FGwGTRACPG	#N/A	#N/A	#N/A	#N/A	#N/A	#N/A	#N/A	PF00067.17	p450	33	487	463	2	458	4.1e-70
	PIIN_02884	jgi|Pirin1|73744|mRNA:PIIN_02884	924	3395	single	100		Yes	#N/A	#N/A	#N/A	#N/A	-2.13	-1.58762	#N/A	#N/A	#N/A	PB003960	Pfam-B_3960	13	156	518	329	472	2.2e-05
	PIIN_02898	jgi|Pirin1|73758|mRNA:PIIN_02898	1341	508	single	100	fungi – basidiomycetes	Yes	#N/A	#N/A	#N/A	#N/A	#N/A	#N/A	#N/A	#N/A	#N/A	PB002859	Pfam-B_2859	318	386	1008	932	997	8.7e-05
	PIIN_02900	jgi|Pirin1|73760|mRNA:PIIN_02900	1500	36	multiple		fungi – basidiomycetes	Yes	#N/A	#N/A	#N/A	#N/A	#N/A	#N/A	-1.98095	-3.66761	-2.89224	#N/A	#N/A	#N/A	#N/A	#N/A	#N/A	#N/A	#N/A
	PIIN_02901	jgi|Pirin1|73761|mRNA:PIIN_02901	1419	4	multiple		fungi – basidiomycetes	Yes	#N/A	#N/A	#N/A	#N/A	#N/A	-2.53963	-3.35885	-3.88413	-3.49692	#N/A	#N/A	#N/A	#N/A	#N/A	#N/A	#N/A	#N/A
	PIIN_02918	jgi|Pirin1|73778|mRNA:PIIN_02918	435	724	single	100		No	#N/A	#N/A	#N/A	#N/A	#N/A	#N/A	#N/A	#N/A	#N/A	#N/A	#N/A	#N/A	#N/A	#N/A	#N/A	#N/A	#N/A
	PIIN_02919	jgi|Pirin1|73779|mRNA:PIIN_02919	1839	90	multiple		fungi – basidiomycetes	Yes	PS51212|WSC (profile) WSC domain profile	39 - 131: score=11.968 NWNALACYTDNtLARTLTGAQLASDS-MTTAMCQDFCYSNGFRYAGTEWSRECYCDSEFR NNGAPADSGCDMKCSGSPQEICGGGVRLSVYENS 143 - 235: score=12.576 GWTSQGCYTDSvANRALPTQVYVDGD-MTIAKCTAKCFSLGYPLAGVEFAHECFCADSVG SSGGPVTTGCDMKCTGNPSETCGGADRLNVFKYA 248 - 340: score=11.209 LDSATGCYTDAvTNRALGLRVYVNGP-MTVPKCTAKCFSLNYGYAGLEFADECYCSHSIG SSGVQATDGCTMPCSGDMSTICGGPDRITIYKYQ 356 - 447: score=11.366 NFVSQGCYVDSvQARL…	2	#N/A	#N/A	-1.63426	-3.23426	-1.36531	-1.63936	PF01822.14	WSC	43	121	82	2	82	6.7e-19
	PIIN_02924	jgi|Pirin1|73785|mRNA:PIIN_02924	1695	322	single	100	fungi – basidiomycetes	No	#N/A	#N/A	#N/A	#N/A	#N/A	#N/A	3.3587	#N/A	#N/A	PF00067.17	p450	50	541	463	7	456	1e-66
	PIIN_02932	jgi|Pirin1|73793|mRNA:PIIN_02932	1530	13708	single	100	fungi – basidiomycetes	Yes	PS51352|THIOREDOXIN_2 (profile) Thioredoxin domain profile, PS00194|THIOREDOXIN_1 (pattern) Thioredoxin family active site	3 - 129: score=15.533 LSLSFTVLLASLTRVlaAAESDVldltatNFESVVNPADLILVEFFAPWCGHCKNLAPQY EEAATTLKAKNIPLAKVDCVDQSE--LCQTHGVSGYPTL----------KVF---RKGTP TDYQ----GPRKADGIvSYMVKQSLP 341 - 472: score=15.791 YSEGRIAPSLKSqpiPETQDE-PVftlVTKEFDQvvfdESKDVFVEFYAPWCGHCKRLKP TWDQLGEKYAAvkDKLVIAKMDATENDIPP-SAPFRVAGFPTL-----------KF--KP AGGREFI--DYEGDRSFESLVEFVEKNAK, 44 - 62: [confidence level: (0)] LVeFFapWCGHCKnLapq…	#N/A	#N/A	#N/A	#N/A	1.41218	#N/A	#N/A	PF00085.15	Thioredoxin	25	125	104	2	103	3.5e-30
	PIIN_02934	jgi|Pirin1|73795|mRNA:PIIN_02934	1410	330	single	100	fungi – basidiomycetes	Yes	#N/A	#N/A	-2.05	#N/A	#N/A	#N/A	#N/A	3.02972	#N/A	#N/A	#N/A	#N/A	#N/A	#N/A	#N/A	#N/A	#N/A
	PIIN_02992	jgi|Pirin1|73853|mRNA:PIIN_02992	2001	564	single	100	fungi – basidiomycetes	Yes	PS00018|EF_HAND_1 (pattern) EF-hand calcium-binding domain	214 - 226: [confidence level: (-1)] DASNSNVIAtnDF	2.06	3.03	2	1.41636	1.7603	#N/A	#N/A	PF02128.10	Peptidase_M36	238	606	378	9	378	1.5e-103
	PIIN_03013	jgi|Pirin1|73874|mRNA:PIIN_03013	1122	4592	single	100	fungi – basidiomycetes	Yes	#N/A	#N/A	#N/A	#N/A	#N/A	-1.50571	-2.0465	#N/A	#N/A	PB018684	Pfam-B_18684	90	335	615	72	312	2.8e-24
	PIIN_03024	jgi|Pirin1|73885|mRNA:PIIN_03024	2223	5126	single	100	fungi – basidiomycetes	No	#N/A	#N/A	#N/A	#N/A	#N/A	#N/A	#N/A	#N/A	#N/A	PB001132	Pfam-B_1132	169	265	465	200	291	1.3e-12
	PIIN_03026	jgi|Pirin1|73887|mRNA:PIIN_03026	2700	1478	single	100	fungi – basidiomycetes	No	PS50213|FAS1 (profile) FAS1/BIgH3 domain profile :	27 - 106: score=12.792 STTLVDLLSADADYTQLLRLLQRTRLIPTLNKLNGSTLFAPTNDAVRRFsPWNEYLSLSD DaltdniNEQVRQTLL YHLL---------------------------------------- ----------------- 205 - 337: score=20.849 PSSLAAIIRDTPSLSYLSKILPESQMDDLEKQP-GLTVFLPEDDGWDELHPIIRLYLESP faHADLKWILGMHMADGKLGYSTRFgDSTKLRTIEGNKLRINVTSdSILVSGAEVRQKDI YASNGVLHTVSNLL 343 - 491: score=12.563 LQLNAEKYLLALNCSTFVGLLRSVNLTSLVTDInAEYTILAPRDDVLEIA…	#N/A	#N/A	#N/A	#N/A	#N/A	#N/A	#N/A	PF02469.17	Fasciclin	39	112	128	2	69	4.5e-08
	PIIN_03039	jgi|Pirin1|73901|mRNA:PIIN_03039	2532	190	multiple		fungi – basidiomycetes	Yes	PS51164|CBM1_2 (profile) CBM1 (carbohydrate binding type-1) domain profile, PS00562|CBM1_1 (pattern) CBM1 (carbohydrate binding type-1) domain signature , PS00107|PROTEIN_KINASE_ATP (pattern) Protein kinases ATP-binding region signature	19 - 55: score=12.773 AQQSVWGQCGGINWTGPTQCVSGSVCTYVNDWYYQCL, 27 - 54: [confidence level: (0)] CGGinwt...GptqCvsgsvCtyv..NdWyyQC, 509 - 531: [confidence level: (-1)] LGQGWGSGTAeYpylsdpl...........SAIK	#N/A	#N/A	#N/A	#N/A	6.14673	#N/A	#N/A	PF00734.13	CBM_1	24	51	29	2	29	9.6e-14
	PIIN_03051	jgi|Pirin1|73912|mRNA:PIIN_03051	477	786	single	100	fungi – basidiomycetes	Yes	#N/A	#N/A	#N/A	#N/A	#N/A	-1.29391	#N/A	#N/A	#N/A	#N/A	#N/A	#N/A	#N/A	#N/A	#N/A	#N/A	#N/A
	PIIN_03075	jgi|Pirin1|73936|mRNA:PIIN_03075	360	126	single	100		Yes	#N/A	#N/A	89.6	#N/A	#N/A	#N/A	3.02542	1.28704	#N/A	#N/A	#N/A	#N/A	#N/A	#N/A	#N/A	#N/A	#N/A
	PIIN_03078	jgi|Pirin1|73939|mRNA:PIIN_03078	2049	908	bridge	99.9		Yes	#N/A	#N/A	#N/A	#N/A	#N/A	-2.32172	-1.36753	-1.83595	-1.55474	PB000903	Pfam-B_903	139	644	1060	677	868	6e-05
*	PIIN_03088	jgi|Pirin1|73949|mRNA:PIIN_03088	690	626	multiple			Yes	PS01186|EGF_2 (pattern) EGF-like domain signature 2	41 - 54: [confidence level: (-1)] CaCnsPYesamtn..C	4.4	4.9	3.83	2.09496	4.58286	#N/A	#N/A	PF05730.6	CFEM	87	145	66	5	65	1.5e-05
	PIIN_03127	jgi|Pirin1|73988|mRNA:PIIN_03127	1572	1502	single	100	fungi – basidiomycetes	Yes	PS00014|ER_TARGET (pattern) Endoplasmic reticulum targeting sequence	520 - 523: HDEL	#N/A	#N/A	#N/A	#N/A	#N/A	#N/A	#N/A	PF07915.8	PRKCSH	153	280	81	1	81	5.3e-11
	PIIN_03166	jgi|Pirin1|74028|mRNA:PIIN_03166	2133	310	single	100	fungi – ascomycetes	Yes	#N/A	#N/A	#N/A	#N/A	#N/A	#N/A	1.67648	#N/A	#N/A	#N/A	#N/A	#N/A	#N/A	#N/A	#N/A	#N/A	#N/A
	PIIN_03167	jgi|Pirin1|74029|mRNA:PIIN_03167	1905	3658	single	100		Yes	#N/A	#N/A	#N/A	#N/A	#N/A	#N/A	#N/A	#N/A	#N/A	#N/A	#N/A	#N/A	#N/A	#N/A	#N/A	#N/A	#N/A
	PIIN_03186	jgi|Pirin1|74048|mRNA:PIIN_03186	1155	13182	single	100	fungi – basidiomycetes	Yes	#N/A	#N/A	#N/A	#N/A	#N/A	#N/A	#N/A	#N/A	1.08246	PB001184	Pfam-B_1184	28	135	1012	699	801	3e-06
	PIIN_03188	jgi|Pirin1|74050|mRNA:PIIN_03188	711	26	multiple		fungi – basidiomycetes	Yes	#N/A	#N/A	5.49	9.89	6.5	6.89841	9.37293	#N/A	2.20836	PF14273.1	DUF4360	54	235	184	2	184	3.6e-46
*	PIIN_03190	jgi|Pirin1|74052|mRNA:PIIN_03190	645	12	multiple		fungi – basidiomycetes	Yes	#N/A	#N/A	#N/A	5.22	4.07	7.6365	9.04084	3.34608	4.48269	PF14273.1	DUF4360	33	214	184	2	184	8.7e-47
	PIIN_03217	jgi|Pirin1|74079|mRNA:PIIN_03217	1200	38	multiple			Yes	#N/A	#N/A	#N/A	#N/A	#N/A	#N/A	#N/A	-1.93357	#N/A	PB001529	Pfam-B_1529	39	86	1085	50	97	0.00047
*	PIIN_03222	jgi|Pirin1|74084|mRNA:PIIN_03222	2067	506	single	100		Yes	#N/A	#N/A	#N/A	#N/A	#N/A	3.17196	5.29109	#N/A	1.65324	#N/A	#N/A	#N/A	#N/A	#N/A	#N/A	#N/A	#N/A
	PIIN_03263	jgi|Pirin1|74125|mRNA:PIIN_03263	657	858	single	100	fungi – basidiomycetes	Yes	#N/A	#N/A	#N/A	#N/A	#N/A	-2.93016	-1.82456	#N/A	-1.28659	#N/A	#N/A	#N/A	#N/A	#N/A	#N/A	#N/A	#N/A
*	PIIN_03271	jgi|Pirin1|74133|mRNA:PIIN_03271	777	128	single	100	fungi – basidiomycetes	Yes	#N/A	#N/A	2	#N/A	2.07	2.89026	4.44423	3.40497	1.47121	#N/A	#N/A	#N/A	#N/A	#N/A	#N/A	#N/A	#N/A
	PIIN_03283	jgi|Pirin1|74144|mRNA:PIIN_03283	1596	3644	single	100		Yes	#N/A	#N/A	#N/A	#N/A	#N/A	#N/A	1.50978	#N/A	1.40071	#N/A	#N/A	#N/A	#N/A	#N/A	#N/A	#N/A	#N/A
	PIIN_03297	jgi|Pirin1|74158|mRNA:PIIN_03297	912	102	multiple			Yes	#N/A	#N/A	3.16	#N/A	#N/A	2.12851	#N/A	1.40428	#N/A	#N/A	#N/A	#N/A	#N/A	#N/A	#N/A	#N/A	#N/A
	PIIN_03314	jgi|Pirin1|74175|mRNA:PIIN_03314	2673	1822	single	100	fungi – basidiomycetes	Yes	PS50215|ADAM_MEPRO (profile) ADAM type metalloprotease domain profile, PS00142|ZINC_PROTEASE (pattern) Neutral zinc metallopeptidases, zinc-binding region signature	344 - 512: score=10.851 QIIYIGVAADCTYTQSNGGN-TNATQSILRTFNTVSLLYKStFNISLGIVELQISDPTcp tsdptnpwNVPCGSVSLNERLSLFSAWRGQKFDalsnpASDPTGLWHLMSGCPSGGtsas QEVGVAWLGTVCMKKatgNAPSVvsGTGVSTAGRTEWQVISHEIGHNLGA---------- ------------------------------------------, 501 - 510: VISHEIGHNL	#N/A	#N/A	#N/A	#N/A	#N/A	#N/A	#N/A	PF01562.14	Pep_M12B_propep	62	113	131	25	67	8.4e-06
	PIIN_03354	jgi|Pirin1|74215|mRNA:PIIN_03354	609	352	single	90.15	fungi – basidiomycetes	Yes	#N/A	#N/A	#N/A	#N/A	#N/A	#N/A	#N/A	#N/A	#N/A	#N/A	#N/A	#N/A	#N/A	#N/A	#N/A	#N/A	#N/A
	PIIN_03428	jgi|Pirin1|74289|mRNA:PIIN_03428	1131	1302	single	100	fungi – basidiomycetes	Yes	#N/A	#N/A	#N/A	#N/A	#N/A	#N/A	#N/A	#N/A	#N/A	PF01793.11	Glyco_transf_15	59	339	331	49	331	1.4e-138
*	PIIN_03459	jgi|Pirin1|74320|mRNA:PIIN_03459	666	24725	single	100	fungi – ascomycetes	Yes	#N/A	#N/A	#N/A	#N/A	#N/A	#N/A	2.14722	#N/A	1.33656	#N/A	#N/A	#N/A	#N/A	#N/A	#N/A	#N/A	#N/A
*	PIIN_03461	jgi|Pirin1|74322|mRNA:PIIN_03461	1437	2934	single	100	fungi – basidiomycetes	Yes	#N/A	#N/A	#N/A	#N/A	#N/A	3.01537	4.47311	3.6327	2.23164	#N/A	#N/A	#N/A	#N/A	#N/A	#N/A	#N/A	#N/A
	PIIN_03467	jgi|Pirin1|74328|mRNA:PIIN_03467	1122	1454	single	100	fungi – basidiomycetes	Yes	#N/A	#N/A	#N/A	#N/A	#N/A	#N/A	2.05433	#N/A	#N/A	#N/A	#N/A	#N/A	#N/A	#N/A	#N/A	#N/A	#N/A
	PIIN_03474	jgi|Pirin1|74335|mRNA:PIIN_03474	450	298	single	80.67	fungi – basidiomycetes	Yes	#N/A	#N/A	#N/A	#N/A	#N/A	#N/A	#N/A	#N/A	#N/A	#N/A	#N/A	#N/A	#N/A	#N/A	#N/A	#N/A	#N/A
	PIIN_03487	jgi|Pirin1|74348|mRNA:PIIN_03487	1116	546	single	100	fungi – basidiomycetes	No	#N/A	#N/A	#N/A	#N/A	#N/A	#N/A	#N/A	#N/A	#N/A	PB010075	Pfam-B_10075	91	317	552	99	324	7.7e-09
	PIIN_03529	jgi|Pirin1|74390|mRNA:PIIN_03529	1875	444	single	99.89		Yes	#N/A	#N/A	#N/A	#N/A	#N/A	#N/A	#N/A	#N/A	#N/A	PB000974	Pfam-B_974	1	191	403	27	217	2.5e-102
	PIIN_03544	jgi|Pirin1|74405|mRNA:PIIN_03544	1809	1086	single	100	euglenozoa	No	#N/A	#N/A	#N/A	#N/A	#N/A	#N/A	#N/A	#N/A	#N/A	#N/A	#N/A	#N/A	#N/A	#N/A	#N/A	#N/A	#N/A
	PIIN_03550	jgi|Pirin1|74411|mRNA:PIIN_03550	921	508	single	100	fungi – basidiomycetes	Yes	#N/A	#N/A	#N/A	#N/A	#N/A	#N/A	#N/A	#N/A	#N/A	PB002859	Pfam-B_2859	221	304	1008	925	1008	3.6e-46
	PIIN_03565	jgi|Pirin1|74426|mRNA:PIIN_03565	1035	1422	single	100		No	#N/A	#N/A	#N/A	#N/A	#N/A	#N/A	1.04178	#N/A	#N/A	#N/A	#N/A	#N/A	#N/A	#N/A	#N/A	#N/A	#N/A
	PIIN_03583	jgi|Pirin1|74444|mRNA:PIIN_03583	1116	15278	single	100	fungi – basidiomycetes	Yes	PS50213|FAS1 (profile) FAS1/BIgH3 domain profile	24 - 165: score=11.209 YAEGLTQALNGAGLTSLATALGaaPASLLSALQQ-GNHTVFAPTNDALSGVNPTQL---- ---PNIADILAYHVTAGVVDTDKLNeTPTVVRSSLGSAPAVELPAnqtqvlvvgkanngt vfLENNGRNVQVAANATYANLRVLAINRVL 168 - 302: score=21.216 PANISTVAAQTSEISALVGAVTsaAPQVLTALVGVKGLTLFAPNNAAIQAVasQLPNLN- ----QTTLTNVLLNHVINGTAVYSTGVtDGGSAISAGGEELKFAVNSsgafvTSGNSTAK IVQTNIL TSNGVIHLIDSVL	-4.97	-2.06	#N/A	#N/A	-1.37697	-1.34478	#N/A	PF02469.17	Fasciclin	37	165	128	3	126	1.8e-11
	PIIN_03653	jgi|Pirin1|74512|mRNA:PIIN_03653	1758	2036	single	100	fungi – basidiomycetes	Yes	PS00079|MULTICOPPER_OXIDASE1 (pattern) Multicopper oxidases signature 1, PS00080|MULTICOPPER_OXIDASE2 (pattern) Multicopper oxidases signature 2 :	475 - 495: [confidence level: (0)] GtWfFhChVEwhLeAGLaytF, 480 - 491: [confidence level: (0)] HCHvewHleaGL	3.83	2.32	#N/A	#N/A	-1.6533	#N/A	#N/A	PF07732.10	Cu-oxidase_3	26	141	118	2	116	4.2e-36
	PIIN_03654	jgi|Pirin1|74513|mRNA:PIIN_03654	2211	800	single	100	fungi – basidiomycetes	Yes	#N/A	#N/A	-2	#N/A	#N/A	#N/A	1.27267	#N/A	#N/A	PF07470.8	Glyco_hydro_88	120	338	336	77	295	2.8e-14
	PIIN_03655	jgi|Pirin1|74514|mRNA:PIIN_03655	2133	11390	single	100	fungi – basidiomycetes	Yes	PS51677|NODB (profile) NodB homology domain profile	37 - 225: score=13.781 HDFAFTWDDGPYEWTEEIVDEFDCMAGKTTLFVSGTtggcIYSPdNVSRLRYAFEAGHQI ASHAWRDVDMNSMTNAQIDEQIQRLDEAIIKILGVRPKVFRAPATLTSSSVISYIQSKHG KTIVTSDAPSNDAAQG--ATGSSVYAFFQSLAAG-GASTRRISQST-ETSQAAlDGMDQG SvEVLATAGIRLV	#N/A	#N/A	#N/A	-1.46088	#N/A	#N/A	#N/A	PF01522.16	Polysacc_deac_1	39	151	124	9	116	1.4e-16
	PIIN_03657	jgi|Pirin1|74516|mRNA:PIIN_03657	1428	294	single	100	fungi – ascomycetes	No	PS00086|CYTOCHROME_P450 (pattern) Cytochrome P450 cysteine heme-iron ligand signature	412 - 421: [confidence level: (0)] FGfGRRLCPG	#N/A	#N/A	#N/A	#N/A	#N/A	#N/A	#N/A	PF00067.17	p450	43	397	463	2	367	1.9e-42
	PIIN_03665	jgi|Pirin1|74524|mRNA:PIIN_03665	84	0				No	#N/A	#N/A	#N/A	#N/A	#N/A	#N/A	#N/A	#N/A	#N/A	#N/A	#N/A	#N/A	#N/A	#N/A	#N/A	#N/A	#N/A
	PIIN_03676	jgi|Pirin1|74535|mRNA:PIIN_03676	654	680	single	100	fungi – ascomycetes	Yes	#N/A	#N/A	2.42	#N/A	#N/A	-2.10043	#N/A	#N/A	#N/A	#N/A	#N/A	#N/A	#N/A	#N/A	#N/A	#N/A	#N/A
	PIIN_03683	jgi|Pirin1|74542|mRNA:PIIN_03683	1419	932	single	100	fungi – ascomycetes	Yes	PS51212|WSC (profile) WSC domain profile	41 - 136: score=10.031 41 - 136: score=10.031 TYYSRGCYDELKSGQHALQHEITSTLtsISATTCVVGCQLAGYSIAGVMNGNQCFCDNAM SPDAPELdAEQCDSACSGNSLEVCGGVWHYDIYYTS 156 - 248: score=10.408 NWVNLGCYVDQvSCRSLPDWMFAAD-NMTPELCAATCKDEGYAVAGIEWGRECYCGNTIY NPTLAPLSECNQACSGDSTKACGDQDRILFYTVD 366 - 458: score=9.857 GYIHQGCYNENPWWRSINQYSFSSNSMTPSMCSDKCFSKGFKYAALEKGTDCYCGNNCPT SQAP-SSHCNKPCKGDSQWIGGgNSGKITVYKSV	#N/A	#N/A	-2.14	#N/A	1.46627	#N/A	#N/A	PF01822.14	WSC	46	126	82	3	82	1.1e-13
	PIIN_03685	jgi|Pirin1|74544|mRNA:PIIN_03685	1074	10	single	14.99		Yes	#N/A	#N/A	#N/A	#N/A	#N/A	#N/A	#N/A	1.86126	#N/A	#N/A	#N/A	#N/A	#N/A	#N/A	#N/A	#N/A	#N/A
	PIIN_03687	jgi|Pirin1|74546|mRNA:PIIN_03687	597	20	single	80.57		Yes	#N/A	#N/A	#N/A	#N/A	#N/A	#N/A	#N/A	#N/A	#N/A	#N/A	#N/A	#N/A	#N/A	#N/A	#N/A	#N/A	#N/A
	PIIN_03691	jgi|Pirin1|74550|mRNA:PIIN_03691	624	2	none		fungi – basidiomycetes	Yes	#N/A	#N/A	#N/A	#N/A	#N/A	#N/A	5.16498	#N/A	-1.47042	#N/A	#N/A	#N/A	#N/A	#N/A	#N/A	#N/A	#N/A
	PIIN_03692	jgi|Pirin1|74551|mRNA:PIIN_03692	855	972	single	100	fungi – basidiomycetes	Yes	#N/A	#N/A	-2.47	#N/A	#N/A	-1.26966	#N/A	#N/A	#N/A	#N/A	#N/A	#N/A	#N/A	#N/A	#N/A	#N/A	#N/A
	PIIN_03716	jgi|Pirin1|74576|mRNA:PIIN_03716	630	250	single	100	fungi – basidiomycetes	Yes	#N/A	#N/A	#N/A	#N/A	#N/A	#N/A	#N/A	#N/A	#N/A	#N/A	#N/A	#N/A	#N/A	#N/A	#N/A	#N/A	#N/A
	PIIN_03735	jgi|Pirin1|74594|mRNA:PIIN_03735	2370	108	multiple		fungi – basidiomycetes	Yes	#N/A	#N/A	#N/A	#N/A	#N/A	#N/A	5.14173	#N/A	#N/A	PB007268	Pfam-B_7268	65	157	141	4	96	1e-08
	PIIN_03736	jgi|Pirin1|74595|mRNA:PIIN_03736	1065	58	single	78.5	fungi – basidiomycetes	Yes	#N/A	#N/A	#N/A	#N/A	#N/A	2.00999	10.4624	#N/A	3.54003	PF10503.4	Esterase_phd	42	239	220	9	203	5.5e-23
	PIIN_03737	jgi|Pirin1|74596|mRNA:PIIN_03737	663	58	multiple		fungi – ascomycetes	Yes	PS51164|CBM1_2 (profile) CBM1 (carbohydrate binding type-1) domain profile, PS00562|CBM1_1 (pattern) CBM1 (carbohydrate binding type-1) domain signature	47 - 82: score=10.481 NLSPLWGTCGGGAWYGPTECAAG-VCVYYNEWESQCL 120 - 156: score=8.075 [confidence level: R] AGQVLWGTCGGGAWYGPTTCAEG-VCVYYNGrWIRNSP, 55 - 81: [confidence level: (0)] CGGgawy...GpteCaagv.Cvyy..NeWesQC	2.19	#N/A	#N/A	#N/A	2.98208	#N/A	#N/A	PF00734.13	CBM_1	51	77	29	1	28	7.5e-06
	PIIN_03738	jgi|Pirin1|74597|mRNA:PIIN_03738	2370	1922	single	100	fungi – basidiomycetes	Yes	#N/A	#N/A	#N/A	#N/A	#N/A	#N/A	5.80926	-2.10409	#N/A	PB007268	Pfam-B_7268	63	161	141	2	100	3.1e-11
	PIIN_03774	jgi|Pirin1|74634|mRNA:PIIN_03774	609	20	multiple			No	#N/A	#N/A	#N/A	#N/A	#N/A	#N/A	#N/A	#N/A	#N/A	#N/A	#N/A	#N/A	#N/A	#N/A	#N/A	#N/A	#N/A
	PIIN_03794	jgi|Pirin1|74655|mRNA:PIIN_03794	1251	88	single	89.61	fungi – basidiomycetes	Yes	#N/A	#N/A	#N/A	#N/A	#N/A	1.00207	1.84848	#N/A	#N/A	#N/A	#N/A	#N/A	#N/A	#N/A	#N/A	#N/A	#N/A
	PIIN_03801	jgi|Pirin1|74662|mRNA:PIIN_03801	2124	1122	single	100	fungi – basidiomycetes	Yes	#N/A	#N/A	#N/A	#N/A	#N/A	#N/A	1.43881	#N/A	#N/A	PB019269	Pfam-B_19269	226	283	309	182	245	0.00031
	PIIN_03806	jgi|Pirin1|74667|mRNA:PIIN_03806	2001	7192	single	100	metazoa	Yes	#N/A	#N/A	#N/A	#N/A	#N/A	1.6899	1.89464	#N/A	1.61987	PB019269	Pfam-B_19269	262	331	309	177	246	0.00022
	PIIN_03861	jgi|Pirin1|74721|mRNA:PIIN_03861	729	6	none			Yes	#N/A	#N/A	#N/A	#N/A	#N/A	#N/A	#N/A	#N/A	#N/A	#N/A	#N/A	#N/A	#N/A	#N/A	#N/A	#N/A	#N/A
	PIIN_03862	jgi|Pirin1|74722|mRNA:PIIN_03862	405	2	single	41.23		Yes	#N/A	#N/A	#N/A	#N/A	#N/A	#N/A	4.0979	#N/A	#N/A	#N/A	#N/A	#N/A	#N/A	#N/A	#N/A	#N/A	#N/A
	PIIN_03863	jgi|Pirin1|74723|mRNA:PIIN_03863	393	424	single	100		Yes	#N/A	#N/A	#N/A	#N/A	#N/A	#N/A	4.53692	#N/A	#N/A	#N/A	#N/A	#N/A	#N/A	#N/A	#N/A	#N/A	#N/A
	PIIN_03864	jgi|Pirin1|74724|mRNA:PIIN_03864	501	80	single	77.64		Yes	#N/A	#N/A	5.59	#N/A	#N/A	#N/A	4.67014	-3.23918	#N/A	#N/A	#N/A	#N/A	#N/A	#N/A	#N/A	#N/A	#N/A
	PIIN_03873	jgi|Pirin1|74733|mRNA:PIIN_03873	1080	7186	single	100	fungi – basidiomycetes	Yes	#N/A	#N/A	#N/A	#N/A	#N/A	#N/A	#N/A	#N/A	#N/A	#N/A	#N/A	#N/A	#N/A	#N/A	#N/A	#N/A	#N/A
	PIIN_03889	jgi|Pirin1|74749|mRNA:PIIN_03889	984	1220	single	100	fungi – basidiomycetes	No	PS00061|ADH_SHORT (pattern) Short-chain dehydrogenases/reductases family signature	193 - 221: [confidence level: (0)] SfagevpspmLatYSGSKAFLaAWSkALA	#N/A	#N/A	#N/A	-2.12065	-1.54	#N/A	#N/A	PF00106.20	adh_short	56	224	167	3	166	1.2e-22
	PIIN_03934	jgi|Pirin1|74794|mRNA:PIIN_03934	1965	2094	single	100	fungi – basidiomycetes	No	#N/A	#N/A	#N/A	#N/A	#N/A	#N/A	#N/A	#N/A	#N/A	PF00732.14	GMC_oxred_N	24	335	296	1	295	3e-52
	PIIN_03945	jgi|Pirin1|74805|mRNA:PIIN_03945	1203	960	single	100		Yes	#N/A	#N/A	#N/A	#N/A	#N/A	#N/A	#N/A	#N/A	#N/A	#N/A	#N/A	#N/A	#N/A	#N/A	#N/A	#N/A	#N/A
	PIIN_03949	jgi|Pirin1|74809|mRNA:PIIN_03949	906	4244	single	92.27	fungi – basidiomycetes	Yes	#N/A	#N/A	#N/A	#N/A	#N/A	#N/A	2.19694	#N/A	1.40296	PF01464.15	SLT	168	250	121	5	99	7.7e-09
	PIIN_03971	jgi|Pirin1|74831|mRNA:PIIN_03971	1140	244	single	100		No	#N/A	#N/A	#N/A	#N/A	#N/A	1.55335	2.33328	#N/A	#N/A	#N/A	#N/A	#N/A	#N/A	#N/A	#N/A	#N/A	#N/A
	PIIN_03979	jgi|Pirin1|74839|mRNA:PIIN_03979	825	1936	single	100	fungi – ascomycetes	Yes	PS51212|WSC (profile) WSC domain profile	54 - 156: score=8.965 GYSLIGCYDELNYPVRVLNHQVPWDKVSVSSCVNACFnagpytglfGPHYLFAGVINGDQ CWCDNVMNVKAVKVdQGRCNHLCENGPNEYCGGSREYQLYYRS 179 - 271: score=10.976 YYAFKGCWPDNpHSRVLNGLSYSSEH-MTPLYCAHICWAQRFIYSGVEYGRECWCGNTLN VGSAAPVQECNQACEGDSTFACGAPNYIGIYQGT	#N/A	#N/A	#N/A	#N/A	1.49444	-2.7936	1.36496	PF01822.14	WSC	58	146	82	2	82	2e-12
	PIIN_03988	jgi|Pirin1|74848|mRNA:PIIN_03988	636	78	multiple			No	#N/A	#N/A	#N/A	#N/A	#N/A	#N/A	#N/A	#N/A	#N/A	#N/A	#N/A	#N/A	#N/A	#N/A	#N/A	#N/A	#N/A
	PIIN_03991	jgi|Pirin1|74851|mRNA:PIIN_03991	1188	410	single	100	fungi – ascomycetes	Yes	PS51164|CBM1_2 (profile) CBM1 (carbohydrate binding type-1) domain profile	18 - 53: score=9.663 NAVSEWGQCDGIGY-GTKACDSGLVCVYINDWYSQCQ	#N/A	#N/A	#N/A	#N/A	5.32897	#N/A	#N/A	PF00734.13	CBM_1	22	49	29	1	29	6e-07
	PIIN_03992	jgi|Pirin1|74852|mRNA:PIIN_03992	1410	118	multiple		fungi – ascomycetes	Yes	PS51164|CBM1_2 (profile) CBM1 (carbohydrate binding type-1) domain profile	18 - 53: score=9.515 NAVSEWGQCGGLGY-GDRPCDSGLVCVYFHEWYSQCQ	#N/A	#N/A	#N/A	#N/A	3.07137	2.05979	#N/A	PF00734.13	CBM_1	22	49	29	1	29	6.3e-06
	PIIN_03995	jgi|Pirin1|74855|mRNA:PIIN_03995	1161	102	multiple		fungi – ascomycetes	Yes	PS51164|CBM1_2 (profile) CBM1 (carbohydrate binding type-1) domain profile, PS00562|CBM1_1 (pattern) CBM1 (carbohydrate binding type-1) domain signature	21 - 57: score=11.636 LGVAEWGQCGGLTYTGSKTCDAGLVCTYQNDYYSQCL, 29 - 56: [confidence level: (0)] CGGltyt...GsktCdaglvCtyq..NdYysQC	#N/A	#N/A	#N/A	1.20172	6.59547	#N/A	1.20405	PF00734.13	CBM_1	25	53	29	1	29	3.6e-11
	PIIN_03996	jgi|Pirin1|74856|mRNA:PIIN_03996	1188	390	single	100	fungi – ascomycetes	Yes	PS51164|CBM1_2 (profile) CBM1 (carbohydrate binding type-1) domain profile, PS00591|GLYCOSYL_HYDROL_F10 (pattern) Glycosyl hydrolases family 10 active site	21 - 57: score=11.914 ￼￼￼￼￼￼￼￼￼￼￼￼￼￼￼￼ LGVPEWGQCNGIGYTGSKTCDSGL TCVYINDWYSQCQ, 323 - 333: [confidence level: (0)] GVEVaITELDI	#N/A	#N/A	#N/A	#N/A	7.31381	-2.45694	#N/A	PF00734.13	CBM_1	25	53	29	1	29	5.2e-12
	PIIN_03998	jgi|Pirin1|74858|mRNA:PIIN_03998	1728	358	multiple		fungi – basidiomycetes	Yes	PS51164|CBM1_2 (profile) CBM1 (carbohydrate binding type-1) domain profile	25 - 61: score=10.711 EWGQPYPQCDGIGYTGSKSCDSGL TCVYINDWYSQCQ	-2.1	#N/A	#N/A	#N/A	-1.47716	#N/A	#N/A	PF00734.13	CBM_1	29	57	29	1	29	1.8e-10
	PIIN_04007	jgi|Pirin1|74867|mRNA:PIIN_04007	1545	978	single	100	fungi – basidiomycetes	Yes	PS00018|EF_HAND_1 (pattern) EF-hand calcium-binding domain	368 - 380: [confidence level: (-1)] DDDPDRQLSseDV	#N/A	#N/A	#N/A	#N/A	#N/A	#N/A	#N/A	PB005753	Pfam-B_5753	190	316	288	155	283	1.2e-32
	PIIN_04017	jgi|Pirin1|74877|mRNA:PIIN_04017	1332	656	single	100	fungi – basidiomycetes	Yes	PS00136|SUBTILASE_ASP (pattern) Serine proteases, subtilase family, aspartic acid active site , PS00137|SUBTILASE_HIS (pattern) Serine proteases, subtilase family, histidine active site , PS00138|SUBTILASE_SER (pattern) Serine proteases, subtilase family, serine active site	160 - 171: [confidence level: (0)] IYIIDTGVyaeH, 195 - 205: [confidence level: (0)] HGThCAGsAAG, 348 - 358: [confidence level: (0)] GTSmAtPhVAG	#N/A	#N/A	-2.66	-1.51331	#N/A	-1.08873	-1.40871	PF05922.11	Inhibitor_I9	40	115	82	1	80	6.3e-05
	PIIN_04019	jgi|Pirin1|74879|mRNA:PIIN_04019	783	344	single	100		Yes	#N/A	#N/A	#N/A	#N/A	#N/A	#N/A	#N/A	#N/A	#N/A	#N/A	#N/A	#N/A	#N/A	#N/A	#N/A	#N/A	#N/A
	PIIN_04031	jgi|Pirin1|74891|mRNA:PIIN_04031	1383	682	single	99.13	fungi – ascomycetes	Yes	#N/A	#N/A	#N/A	#N/A	#N/A	#N/A	-1.95622	-1.64479	#N/A	PF07995.6	GSDH	102	333	331	52	266	2.5e-08
	PIIN_04040	jgi|Pirin1|74900|mRNA:PIIN_04040	231	128	single	61.04	fungi – basidiomycetes	No	#N/A	#N/A	#N/A	#N/A	#N/A	#N/A	1.02608	#N/A	#N/A	PB016333	Pfam-B_16333	1	72	73	1	71	2.6e-14
	PIIN_04068	jgi|Pirin1|74929|mRNA:PIIN_04068	2283	782	single	100	fungi – basidiomycetes	Yes	PS00138|SUBTILASE_SER (pattern) Serine proteases, subtilase family, serine active site	231 - 241: [confidence level: (0)] GTSaSpPqKTG	-4.57	-3.25	-2.75	#N/A	#N/A	-1.70369	#N/A	PF00503.15	G-alpha	569	750	389	214	389	9.3e-61
	PIIN_04080	jgi|Pirin1|74941|mRNA:PIIN_04080	1527	799	single	100		Yes	#N/A	#N/A	#N/A	#N/A	#N/A	#N/A	#N/A	#N/A	#N/A	#N/A	#N/A	#N/A	#N/A	#N/A	#N/A	#N/A	#N/A
*	PIIN_04084	jgi|Pirin1|74945|mRNA:PIIN_04084	2994	586	single	99.83	fungi – basidiomycetes	Yes	#N/A	#N/A	#N/A	#N/A	#N/A	#N/A	5.70856	#N/A	1.70558	PB003515	Pfam-B_3515	114	343	916	691	915	5.9e-22
	PIIN_04104	jgi|Pirin1|74965|mRNA:PIIN_04104	510	42	single	92.35		Yes	#N/A	#N/A	4.31	3.42	2.34	#N/A	-2.19688	#N/A	-1.00666	PB002661	Pfam-B_2661	13	94	469	85	164	0.00059
	PIIN_04111	jgi|Pirin1|74972|mRNA:PIIN_04111	2256	12216	single	100	fungi – basidiomycetes	Yes	#N/A	#N/A	#N/A	#N/A	#N/A	1.82313	2.71754	1.25421	1.50031	PF00933.16	Glyco_hydro_3	62	324	299	8	298	2.1e-81
*	PIIN_04114	jgi|Pirin1|74975|mRNA:PIIN_04114	1026	4538	bridge	100	fungi – basidiomycetes	Yes	#N/A	#N/A	#N/A	#N/A	#N/A	#N/A	2.77283	1.5974	#N/A	PB000715	Pfam-B_715	56	157	813	454	556	5.6e-08
	PIIN_04124	jgi|Pirin1|74985|mRNA:PIIN_04124	534	88	single	100	fungi – basidiomycetes	Yes	#N/A	#N/A	#N/A	#N/A	#N/A	#N/A	-1.21844	#N/A	#N/A	#N/A	#N/A	#N/A	#N/A	#N/A	#N/A	#N/A	#N/A
	PIIN_04163	jgi|Pirin1|75024|mRNA:PIIN_04163	2541	1352	single	100	fungi – basidiomycetes	Yes	PS00298|HSP90 (pattern) Heat shock hsp90 proteins family signature, PS00867|CPSASE_2 (pattern) Carbamoyl-phosphate synthase subdomain signature 2	50 - 59: [confidence level: (0)] YsHREVFLRE, 663 - 670: [confidence level: (0)] VLEINPRS	#N/A	#N/A	#N/A	1.35978	3.20998	#N/A	#N/A	PF13589.1	HATPase_c_3	54	171	137	4	92	1.6e-08
	PIIN_04202	jgi|Pirin1|75063|mRNA:PIIN_04202	1440	56	multiple		fungi – basidiomycetes	No	#N/A	#N/A	#N/A	#N/A	#N/A	#N/A	#N/A	-1.16765	-1.40072	PF00295.12	Glyco_hydro_28	135	348	326	87	318	5.5e-20
	PIIN_04204	jgi|Pirin1|75065|mRNA:PIIN_04204	390	0				Yes	#N/A	#N/A	#N/A	#N/A	#N/A	#N/A	#N/A	#N/A	#N/A	#N/A	#N/A	#N/A	#N/A	#N/A	#N/A	#N/A	#N/A
*	PIIN_04206	jgi|Pirin1|75067|mRNA:PIIN_04206	264	852	single	100		Yes	#N/A	#N/A	#N/A	#N/A	#N/A	#N/A	1.96497	#N/A	#N/A	#N/A	#N/A	#N/A	#N/A	#N/A	#N/A	#N/A	#N/A
*	PIIN_04207	jgi|Pirin1|75068|mRNA:PIIN_04207	753	394	single	100		Yes	#N/A	#N/A	#N/A	#N/A	#N/A	1.85608	3.01428	#N/A	1.32969	#N/A	#N/A	#N/A	#N/A	#N/A	#N/A	#N/A	#N/A
	PIIN_04209	jgi|Pirin1|75070|mRNA:PIIN_04209	333	18	multiple			Yes	#N/A	#N/A	#N/A	#N/A	#N/A	-1.00139	#N/A	-1.98029	#N/A	#N/A	#N/A	#N/A	#N/A	#N/A	#N/A	#N/A	#N/A
*	PIIN_04219	jgi|Pirin1|75080|mRNA:PIIN_04219	351	292	single	100		Yes	#N/A	#N/A	2.4	#N/A	#N/A	#N/A	4.45445	#N/A	2.13564	#N/A	#N/A	#N/A	#N/A	#N/A	#N/A	#N/A	#N/A
*	PIIN_04220	jgi|Pirin1|75081|mRNA:PIIN_04220	462	15487	single	100		Yes	#N/A	#N/A	#N/A	#N/A	#N/A	#N/A	3.53315	#N/A	3.03412	#N/A	#N/A	#N/A	#N/A	#N/A	#N/A	#N/A	#N/A
	PIIN_04252	jgi|Pirin1|75113|mRNA:PIIN_04252	747	354	single	97.86		Yes	#N/A	#N/A	#N/A	#N/A	#N/A	#N/A	#N/A	#N/A	#N/A	#N/A	#N/A	#N/A	#N/A	#N/A	#N/A	#N/A	#N/A
	PIIN_04258	jgi|Pirin1|75119|mRNA:PIIN_04258	984	2922	single	100	fungi – basidiomycetes	Yes	#N/A	#N/A	#N/A	#N/A	#N/A	#N/A	#N/A	#N/A	#N/A	#N/A	#N/A	#N/A	#N/A	#N/A	#N/A	#N/A	#N/A
	PIIN_04270	jgi|Pirin1|75131|mRNA:PIIN_04270	3090	500	single	100	fungi – basidiomycetes	Yes	PS51469|SUN (profile) SUN domain profile :	519 - 528: [confidence level: (0)] FNaGPRICLG	#N/A	#N/A	#N/A	1.5351	1.7363	#N/A	#N/A	PB001421	Pfam-B_1421	82	486	1050	400	649	0.00061
*	PIIN_04291	jgi|Pirin1|75152|mRNA:PIIN_04291	426	72	multiple			Yes	#N/A	#N/A	#N/A	#N/A	#N/A	#N/A	#N/A	1.64102	#N/A	#N/A	#N/A	#N/A	#N/A	#N/A	#N/A	#N/A	#N/A
	PIIN_04301	jgi|Pirin1|75162|mRNA:PIIN_04301	258	20	single	100		Yes	#N/A	#N/A	#N/A	#N/A	#N/A	1.21103	#N/A	#N/A	#N/A	#N/A	#N/A	#N/A	#N/A	#N/A	#N/A	#N/A	#N/A
	PIIN_04310	jgi|Pirin1|75171|mRNA:PIIN_04310	1824	1712	single	99.67	fungi – basidiomycetes	No	#N/A	#N/A	#N/A	#N/A	#N/A	#N/A	3.43053	#N/A	1.72609	PF00067.17	p450	83	374	463	6	293	1.6e-10
	PIIN_04321	jgi|Pirin1|75182|mRNA:PIIN_04321	1173	122	single	100	fungi – ascomycetes	Yes	#N/A	#N/A	#N/A	#N/A	#N/A	#N/A	5.72612	-1.51843	#N/A	PF00544.14	Pec_lyase_C	123	302	201	19	201	8.8e-20
	PIIN_04356	jgi|Pirin1|75217|mRNA:PIIN_04356	756	10	multiple		fungi – basidiomycetes	Yes	#N/A	#N/A	#N/A	#N/A	#N/A	-1.07925	6.90511	#N/A	-1.16376	PF03443.9	Glyco_hydro_61	20	204	218	1	218	1.1e-48
	PIIN_04357	jgi|Pirin1|75218|mRNA:PIIN_04357	870	56	multiple		fungi – basidiomycetes	Yes	#N/A	#N/A	#N/A	#N/A	#N/A	#N/A	5.09404	#N/A	#N/A	PF03443.9	Glyco_hydro_61	20	170	218	1	159	1.5e-33
	PIIN_04362	jgi|Pirin1|75223|mRNA:PIIN_04362	1182	1374	single	100	fungi – basidiomycetes	Yes	#N/A	#N/A	#N/A	#N/A	#N/A	#N/A	#N/A	#N/A	#N/A	PF12697.2	Abhydrolase_6	65	348	228	1	227	2.3e-25
	PIIN_04363	jgi|Pirin1|75224|mRNA:PIIN_04363	612	1926	single	91.67	fungi – basidiomycetes	Yes	PS50213|FAS1 (profile) FAS1/BIgH3 domain profile	46 - 201: score=13.229 GPVLSDMLALESQASIFFSYAResavASGALSGLGEYggNQYTVLVPTNKAIMALsrkph ￼￼￼￼￼￼￼￼￼￼￼￼￼￼￼￼￼￼￼ GPVLSDMLALESQASIFFSYAResavASGALSGLGEYggNQYTVLVPTNKAIMALsrkph qlNSNDDVEITDEeadrrsAEKVQRWISAHIIPAAVELKDGAQGVHQTLLDGKSLTFTHL KtskspewTNWKVDDHAILAERKASNGIMYLIDGAV	#N/A	#N/A	#N/A	#N/A	#N/A	#N/A	#N/A	PF02469.17	Fasciclin	74	199	128	17	124	9.2e-09
	PIIN_04364	jgi|Pirin1|75225|mRNA:PIIN_04364	1101	114	multiple		bacteria – actinobacteria	Yes	PS00591|GLYCOSYL_HYDROL_F10 (pattern) Glycosyl hydrolases family 10 active site	278 - 288: [confidence level: (0)] GVWVaVTELDI	#N/A	#N/A	#N/A	#N/A	5.10312	#N/A	#N/A	PF00331.15	Glyco_hydro_10	51	363	320	4	319	3e-101
	PIIN_04374	jgi|Pirin1|75235|mRNA:PIIN_04374	1653	322	single	100	fungi – basidiomycetes	Yes	PS00136|SUBTILASE_ASP (pattern) Serine proteases, subtilase family, aspartic acid active site, PS00137|SUBTILASE_HIS (pattern) Serine proteases, subtilase family, histidine active site, PS00138|SUBTILASE_SER (pattern) Serine proteases, subtilase family, serine active site	196 - 207: [confidence level: (0)] IYVLDSGIntaH, 231 - 241: [confidence level: (0)] HGThVAGtAGG, 384 - 394: [confidence level: (0)] GTSmAaPhVAG	#N/A	#N/A	#N/A	#N/A	1.71348	-1.75784	#N/A	PF05922.11	Inhibitor_I9	80	146	82	2	78	0.0002
	PIIN_04385	jgi|Pirin1|75246|mRNA:PIIN_04385	867	196	single	100	fungi – basidiomycetes	Yes	#N/A	#N/A	#N/A	#N/A	#N/A	#N/A	-3.33475	#N/A	#N/A	PB002370	Pfam-B_2370	17	220	804	530	703	0.00032
	PIIN_04392	jgi|Pirin1|75254|mRNA:PIIN_04392	3099	906	single	100	fungi – basidiomycetes	Yes	PS01182|GLYCOSYL_HYDROL_F35 (pattern) Glycosyl hydrolases family 35 putative active site	199 - 211: [confidence level: (0)] GGPIIavQaENEF	#N/A	#N/A	#N/A	#N/A	#N/A	#N/A	#N/A	PF01301.14	Glyco_hydro_35	61	392	319	1	315	9.1e-83
	PIIN_04393	jgi|Pirin1|75255|mRNA:PIIN_04393	474	374	single	100	fungi – basidiomycetes	Yes	PS50231|RICIN_B_LECTIN (profile) Lectin domain of ricin B chain profile	56 - 157: score=14.957 SQAVVNTtlgqltMYNGTMCFDVTRGVDRDGtqVQLWQCFPGSRKQLWAVNYNNDTVTWL GHNKCLDLAENSYDPYnrVQVRTCEQGRQSQGFVITNETQSS------------------ -------------------	-2	-2.26	-2.52	-1.53563	2.04512	2.17969	-1.81167	PF00652.17	Ricin_B_lectin	29	148	124	11	124	8.7e-17
	PIIN_04397	jgi|Pirin1|75259|mRNA:PIIN_04397	2616	2308	single	100	fungi – basidiomycetes	Yes	#N/A	#N/A	#N/A	#N/A	#N/A	-1.11572	#N/A	#N/A	#N/A	#N/A	#N/A	#N/A	#N/A	#N/A	#N/A	#N/A	#N/A
	PIIN_04400	jgi|Pirin1|75262|mRNA:PIIN_04400	255	86	single	100	fungi – ascomycetes	Yes	#N/A	#N/A	3.96	2.31	#N/A	#N/A	#N/A	-1.68438	#N/A	#N/A	#N/A	#N/A	#N/A	#N/A	#N/A	#N/A	#N/A
	PIIN_04403	jgi|Pirin1|75265|mRNA:PIIN_04403	1044	196	single	100	fungi – basidiomycetes	Yes	#N/A	#N/A	#N/A	#N/A	#N/A	#N/A	#N/A	#N/A	#N/A	PF08045.6	CDC14	25	121	257	138	218	6.4e-18
	PIIN_04409	jgi|Pirin1|75271|mRNA:PIIN_04409	1197	6261	single	100	fungi – basidiomycetes	Yes	#N/A	#N/A	#N/A	#N/A	#N/A	#N/A	1.60335	1.12328	1.16695	PF13668.1	Ferritin_2	32	165	137	3	132	3.8e-32
	PIIN_04436	jgi|Pirin1|75299|mRNA:PIIN_04436	1332	58	multiple		fungi – basidiomycetes	No	PS51257|PROKAR_LIPOPROTEIN (profile) Prokaryotic membrane lipoprotein lipid attachment site profile	1 - 26: score=5.000 MRST---------ASLRAACALSYYILVTYIAVAC	-2.43	-3.39	-2.76	#N/A	-1.06667	-2.71983	-1.73159	PF13896.1	Glyco_transf_49	195	386	317	116	305	1.7e-30
	PIIN_04526	jgi|Pirin1|75389|mRNA:PIIN_04526	1062	5668	single	100	fungi – basidiomycetes	Yes	#N/A	#N/A	#N/A	2.17	#N/A	4.31932	7.39397	#N/A	1.77497	PB002131	Pfam-B_2131	46	233	752	502	681	2.8e-35
	PIIN_04527	jgi|Pirin1|75390|mRNA:PIIN_04527	1104	5046	single	100	fungi – basidiomycetes	Yes	#N/A	#N/A	#N/A	#N/A	#N/A	-1.23769	#N/A	#N/A	#N/A	PB002131	Pfam-B_2131	57	250	752	503	682	8.3e-39
	PIIN_04536	jgi|Pirin1|75399|mRNA:PIIN_04536	1029	2046	single	100	fungi – ascomycetes	Yes	#N/A	#N/A	4.71	6.7	6.75	6.41997	8.4232	5.94867	6.36638	PF11327.3	DUF3129	18	192	184	1	184	1.2e-54
*	PIIN_04539	jgi|Pirin1|75402|mRNA:PIIN_04539	840	1168	single	100	fungi – ascomycetes	Yes	#N/A	#N/A	2.49	3.1	2.4	3.29006	2.92371	2.48908	2.65401	PF11327.3	DUF3129	21	194	184	2	184	2.4e-52
	PIIN_04543	jgi|Pirin1|75406|mRNA:PIIN_04543	480	608	single	100	fungi – basidiomycetes	Yes	#N/A	#N/A	#N/A	#N/A	#N/A	-3.2373	-2.45482	-2.94801	#N/A	#N/A	#N/A	#N/A	#N/A	#N/A	#N/A	#N/A	#N/A
	PIIN_04546	jgi|Pirin1|75409|mRNA:PIIN_04546	1047	1254	single	100	fungi – basidiomycetes	No	#N/A	#N/A	#N/A	#N/A	#N/A	#N/A	#N/A	#N/A	#N/A	PF11566.3	PI31_Prot_N	27	167	155	13	150	7.5e-18
	PIIN_04556	jgi|Pirin1|75419|mRNA:PIIN_04556	684	582	single	100	fungi – basidiomycetes	Yes	#N/A	#N/A	#N/A	#N/A	#N/A	#N/A	#N/A	#N/A	#N/A	#N/A	#N/A	#N/A	#N/A	#N/A	#N/A	#N/A	#N/A
	PIIN_04572	jgi|Pirin1|75436|mRNA:PIIN_04572	3090	15140	single	100	fungi – basidiomycetes	Yes	#N/A	#N/A	#N/A	#N/A	#N/A	#N/A	#N/A	#N/A	1.60804	#N/A	#N/A	#N/A	#N/A	#N/A	#N/A	#N/A	#N/A
	PIIN_04585	jgi|Pirin1|75449|mRNA:PIIN_04585	1644	4064	single	100	fungi – basidiomycetes	Yes	PS00012|PHOSPHOPANTETHEINE (pattern) Phosphopantetheine attachment site	198 - 213: [confidence level: (-1)] LVGYSSTDGTGWRDPL	#N/A	#N/A	#N/A	-1.25555	#N/A	#N/A	#N/A	PF03198.9	Glyco_hydro_72	28	330	315	17	312	2.1e-95
	PIIN_04591	jgi|Pirin1|75455|mRNA:PIIN_04591	360	42	single	84.44		No	#N/A	#N/A	#N/A	#N/A	#N/A	#N/A	3.35883	-1.09353	#N/A	#N/A	#N/A	#N/A	#N/A	#N/A	#N/A	#N/A	#N/A
	PIIN_04620	jgi|Pirin1|75486|mRNA:PIIN_04620	2697	3160	single	97.52		Yes	#N/A	#N/A	#N/A	#N/A	#N/A	#N/A	#N/A	#N/A	#N/A	PB012551	Pfam-B_12551	478	500	350	320	342	0.00031
	PIIN_04637	jgi|Pirin1|75503|mRNA:PIIN_04637	936	364	single	100	fungi – ascomycetes	Yes	PS51164|CBM1_2 (profile) CBM1 (carbohydrate binding type-1) domain profile, PS00562|CBM1_1 (pattern) CBM1 (carbohydrate binding type-1) domain signature	275 - 310: score=12.004 SGQTLYGQCGGQGWTGPTTCASG-TCKVSNQFYSQCL, 283 - 309: [confidence level: (0)] CGGqgwt...GpttCasgt.Ckvs..NqFysQC	2.05	#N/A	#N/A	#N/A	4.98087	#N/A	#N/A	PF03443.9	Glyco_hydro_61	28	228	218	17	218	1.1e-61
*	PIIN_04661	jgi|Pirin1|75527|mRNA:PIIN_04661	447	24	single	100		Yes	#N/A	#N/A	3.97	2.23	#N/A	3.06927	3.46891	3.98774	2.26723	#N/A	#N/A	#N/A	#N/A	#N/A	#N/A	#N/A	#N/A
	PIIN_04663	jgi|Pirin1|75529|mRNA:PIIN_04663	450	0				Yes	#N/A	#N/A	44.4	18.67	#N/A	#N/A	#N/A	#N/A	#N/A	#N/A	#N/A	#N/A	#N/A	#N/A	#N/A	#N/A	#N/A
	PIIN_04664	jgi|Pirin1|75530|mRNA:PIIN_04664	1011	8	multiple		fungi – ascomycetes	Yes	PS51164|CBM1_2 (profile) CBM1 (carbohydrate binding type-1) domain profile, PS00562|CBM1_1 (pattern) CBM1 (carbohydrate binding type-1) domain signature	18 - 54: score=12.847 AAVPLYGQCGGSGYTGETTCVSGATCVYSNEWYSQCL, 26 - 53: [confidence level: (0)] CGGsgyt...GettCvsgatCvys..NeWysQC	#N/A	#N/A	#N/A	#N/A	8.06769	-2.14651	3.29796	PF00734.13	CBM_1	22	50	29	1	29	3.5e-13
	PIIN_04673	jgi|Pirin1|75539|mRNA:PIIN_04673	669	3696	single	100	fungi – basidiomycetes	Yes	#N/A	#N/A	#N/A	#N/A	#N/A	-1.41248	#N/A	#N/A	#N/A	PF10342.4	GPI-anchored	24	117	93	2	93	2.9e-08
*	PIIN_04685	jgi|Pirin1|75550|mRNA:PIIN_04685	1287	930	single	100	fungi – basidiomycetes	Yes	#N/A	#N/A	#N/A	2.17	2.09	2.63033	3.50112	#N/A	#N/A	PF04389.12	Peptidase_M28	229	412	179	2	178	1.5e-34
	PIIN_04706	jgi|Pirin1|75571|mRNA:PIIN_04706	1197	92	multiple		fungi – ascomycetes	Yes	PS51164|CBM1_2 (profile) CBM1 (carbohydrate binding type-1) domain profile, PS00562|CBM1_1 (pattern) CBM1 (carbohydrate binding type-1) domain signature	18 - 53: score=11.816 AGVPLYGQCGGIGYTGSTTCDQG-VCTYSNDWYSQCL, 26 - 52: [confidence level: (0)] CGGigyt...GsttCdqgv.Ctys..NdWysQC	#N/A	#N/A	#N/A	#N/A	8.60676	#N/A	2.21105	PF00734.13	CBM_1	22	49	29	1	29	1.1e-09
	PIIN_04707	jgi|Pirin1|75572|mRNA:PIIN_04707	1155	150	single	100	fungi – ascomycetes	Yes	#N/A	#N/A	3.49	2.71	2.31	1.13186	7.55735	-3.17022	1.03061	PF03664.8	Glyco_hydro_62	73	352	271	2	270	7.3e-82
	PIIN_04708	jgi|Pirin1|75573|mRNA:PIIN_04708	1287	32	multiple		fungi – ascomycetes	Yes	PS51164|CBM1_2 (profile) CBM1 (carbohydrate binding type-1) domain profile	21 - 57: score=11.914 LGVPEWGQCNGIGYTGSKTCDSGL TCVYINDWYSQCQ	#N/A	#N/A	#N/A	#N/A	8.31461	-1.59147	#N/A	PF00734.13	CBM_1	25	53	29	1	29	5.7e-12
	PIIN_04734	jgi|Pirin1|75599|mRNA:PIIN_04734	930	280	single	100	plant	Yes	PS00178|AA_TRNA_LIGASE_I (pattern) Aminoacyl-transfer RNA synthetases class-I signature, PS00503|PECTINESTERASE_2 (pattern) Pectinesterase signature 2	29 - 38: [confidence level: (-1)] P..SGaITVGTG, 76 - 185: [confidence level: (0)] IlGSVDFIFG	#N/A	#N/A	#N/A	#N/A	3.7975	-2.18236	2.13897	PF01095.14	Pectinesterase	53	191	298	29	160	1.1e-14
	PIIN_04747	jgi|Pirin1|75612|mRNA:PIIN_04747	906	81	single	89.29	fungi – ascomycetes	Yes	PS51164|CBM1_2 (profile) CBM1 (carbohydrate binding type-1) domain profile, PS00120|LIPASE_SER (pattern) Lipases, serine active site, PS00562|CBM1_1 (pattern) CBM1 (carbohydrate binding type-1) domain signature	265 - 301: score=13.191 NCSAIWGQCGGQGYNGPTCCQSGSTCKYSNPWYSQCL, 108 - 117: LVLVGYSQGG, 273 - 300: [confidence level: (0)] CGGqgyn...GptcCqsgstCkys..NpWysQC	3.92	#N/A	#N/A	#N/A	8.24857	#N/A	1.26398	PF01083.17	Cutinase	25	232	179	2	178	3.1e-50
	PIIN_04767	jgi|Pirin1|75632|mRNA:PIIN_04767	1857	1046	single	100	fungi – basidiomycetes	Yes	#N/A	#N/A	#N/A	#N/A	#N/A	#N/A	#N/A	#N/A	#N/A	PF14845.1	Glycohydro_20b2	20	212	128	1	128	9.7e-15
	PIIN_04817	jgi|Pirin1|75681|mRNA:PIIN_04817	1182	836	single	98.82	fungi – basidiomycetes	No	#N/A	#N/A	#N/A	#N/A	#N/A	#N/A	#N/A	#N/A	#N/A	PB001620	Pfam-B_1620	113	185	529	103	174	4.3e-14
	PIIN_04842	jgi|Pirin1|75706|mRNA:PIIN_04842	1338	3338	single	100	fungi – ascomycetes	Yes	PS51212|WSC (profile) WSC domain profile	81 - 181: score=9.482 AYTLLGCYASVSSTTGNEVLTVQVPWnqTSIQTCVAACAtseASPYAYAGVLAGEQCICD NTLGDGAVTVgQGHCNSACAGsnGAEKWCGGPTSFQIYYLP 351 - 444: score=8.838 DFKEQGCFDTD-PALGAFAMWTAQAIdgdLSVDKCTSACANAGFANAAVA-PTECLCSND PPAPLNVAdRRDCDVICP-LGGGVCGGLWRVNVYTHG	#N/A	#N/A	#N/A	#N/A	#N/A	#N/A	#N/A	PF01822.14	WSC	85	171	82	2	82	5.7e-10
	PIIN_04904	jgi|Pirin1|75771|mRNA:PIIN_04904	1050	154	single	100		No	PS00036|BZIP_BASIC (pattern) Basic-leucine zipper (bZIP) domain signature	111 - 125: [confidence level: (-1)] Kpd.SNNnASRNqRNK	#N/A	#N/A	#N/A	#N/A	1.35034	#N/A	#N/A	#N/A	#N/A	#N/A	#N/A	#N/A	#N/A	#N/A	#N/A
	PIIN_04905	jgi|Pirin1|75772|mRNA:PIIN_04905	1215	356	single	100	fungi – basidiomycetes	Yes	#N/A	#N/A	#N/A	#N/A	#N/A	#N/A	#N/A	#N/A	#N/A	#N/A	#N/A	#N/A	#N/A	#N/A	#N/A	#N/A	#N/A
*	PIIN_04931	jgi|Pirin1|75798|mRNA:PIIN_04931	1407	4446	single	100	fungi – basidiomycetes	Yes	PS00579|RIBOSOMAL_L29 (pattern) Ribosomal protein L29 signature	127 - 141: [confidence level: (-1)] STLSIDnLKSDLAVL	7.8	11.87	8.85	5.56711	5.04939	1.21533	1.56981	PF04389.12	Peptidase_M28	206	379	179	2	171	2.7e-25
*	PIIN_04932	jgi|Pirin1|75799|mRNA:PIIN_04932	1206	2226	single	99.92	fungi – basidiomycetes	Yes	#N/A	#N/A	19.51	26.88	23.17	6.73474	6.85756	2.23901	2.49316	PF04389.12	Peptidase_M28	202	372	179	2	168	4.4e-25
*	PIIN_04941	jgi|Pirin1|75807|mRNA:PIIN_04941	1221	6362	single	100	fungi – basidiomycetes	Yes	#N/A	#N/A	#N/A	4.76	5.04	2.56576	4.01045	#N/A	#N/A	PF04389.12	Peptidase_M28	210	382	179	4	172	8.7e-31
	PIIN_04945	jgi|Pirin1|75811|mRNA:PIIN_04945	750	1020	single	78.67	fungi – basidiomycetes	No	#N/A	#N/A	#N/A	#N/A	#N/A	#N/A	#N/A	#N/A	#N/A	PF04573.7	SPC22	143	247	175	72	172	1.7e-30
	PIIN_04967	jgi|Pirin1|75832|mRNA:PIIN_04967	1134	636	single	100	fungi – basidiomycetes	Yes	#N/A	#N/A	#N/A	#N/A	#N/A	#N/A	#N/A	#N/A	#N/A	PB001474	Pfam-B_1474	44	277	832	13	256	1.3e-36
	PIIN_05013	jgi|Pirin1|75878|mRNA:PIIN_05013	831	3532	single	98.44	fungi – basidiomycetes	Yes	#N/A	#N/A	#N/A	#N/A	#N/A	#N/A	#N/A	#N/A	#N/A	PF01161.15	PBP	55	202	146	4	145	3.1e-12
	PIIN_05014	jgi|Pirin1|75879|mRNA:PIIN_05014	1005	56	multiple		bacteria – actinobacteria	Yes	#N/A	#N/A	#N/A	#N/A	#N/A	1.52936	2.19507	3.67191	1.61646	#N/A	#N/A	#N/A	#N/A	#N/A	#N/A	#N/A	#N/A
	PIIN_05015	jgi|Pirin1|75880|mRNA:PIIN_05015	1650	190	single	100		Yes	#N/A	#N/A	2.1	#N/A	#N/A	-5.25179	-3.51039	-6.0232	-5.44	PB017275	Pfam-B_17275	227	339	138	43	138	2.7e-19
	PIIN_05021	jgi|Pirin1|75886|mRNA:PIIN_05021	285	27164	single	84.91		No	#N/A	#N/A	#N/A	#N/A	#N/A	-2.13437	2.3576	#N/A	1.69151	#N/A	#N/A	#N/A	#N/A	#N/A	#N/A	#N/A	#N/A
	PIIN_05022	jgi|Pirin1|75887|mRNA:PIIN_05022	738	496	single	100	fungi – basidiomycetes	Yes	#N/A	#N/A	#N/A	#N/A	#N/A	-1.10643	#N/A	#N/A	#N/A	PF03330.13	DPBB_1	56	146	78	4	78	8.5e-07
	PIIN_05051	jgi|Pirin1|75916|mRNA:PIIN_05051	378	36	single	91.27		No	#N/A	#N/A	#N/A	#N/A	#N/A	#N/A	#N/A	#N/A	#N/A	#N/A	#N/A	#N/A	#N/A	#N/A	#N/A	#N/A	#N/A
	PIIN_05052	jgi|Pirin1|75917|mRNA:PIIN_05052	1383	688	single	100	fungi – basidiomycetes	No	PS50005|TPR (profile) TPR repeat profile, PS50293|TPR_REGION (profile) TPR repeat region circular profile	181 - 214: score=8.762 AKLIFKMGNLMARNNNPDKAVEFWKEALKIRDMD, 181 - 214: score=9.193 AKLIFKMGNLMARNNNPDKAVEFWKEALKIRDMD	#N/A	#N/A	#N/A	#N/A	#N/A	#N/A	#N/A	PF13181.1	TPR_8	183	212	34	3	32	0.014
	PIIN_05056	jgi|Pirin1|75921|mRNA:PIIN_05056	1005	174	multiple		bacteria – actinobacteria	Yes	PS00012|PHOSPHOPANTETHEINE (pattern) Phosphopantetheine attachment site	246 - 261: [confidence level: (-1)] GTGAKSTVMINLVTKM	#N/A	#N/A	#N/A	#N/A	#N/A	#N/A	#N/A	PF00734.13	CBM_1	25	48	29	6	29	1.9e-05
	PIIN_05057	jgi|Pirin1|75922|mRNA:PIIN_05057	3504	132	multiple		bacteria – actinobacteria	Yes	PS51164|CBM1_2 (profile) CBM1 (carbohydrate binding type-1) domain profile	23 - 61: score=10.915 EAIPLWQQCGGITYSGPShpHCVDGAICQEWNPYYFQCI	#N/A	#N/A	#N/A	#N/A	2.83952	1.27451	#N/A	PF00734.13	CBM_1	27	57	29	1	29	2.3e-09
	PIIN_05063	jgi|Pirin1|75928|mRNA:PIIN_05063	855	1464	single	100	fungi – basidiomycetes	Yes	#N/A	#N/A	#N/A	#N/A	#N/A	#N/A	1.38874	#N/A	#N/A	#N/A	#N/A	#N/A	#N/A	#N/A	#N/A	#N/A	#N/A
	PIIN_05094	jgi|Pirin1|75958|mRNA:PIIN_05094	891	76	single	50.28		Yes	#N/A	#N/A	#N/A	#N/A	#N/A	#N/A	6.67821	#N/A	#N/A	#N/A	#N/A	#N/A	#N/A	#N/A	#N/A	#N/A	#N/A
*	PIIN_05098	jgi|Pirin1|75962|mRNA:PIIN_05098	348	1294	single	100		Yes	#N/A	#N/A	2.42	2.96	2.72	#N/A	2.64276	1.76834	2.17112	#N/A	#N/A	#N/A	#N/A	#N/A	#N/A	#N/A	#N/A
	PIIN_05108	jgi|Pirin1|75972|mRNA:PIIN_05108	744	2368	single	100	fungi – basidiomycetes	Yes	#N/A	#N/A	#N/A	#N/A	#N/A	-1.78519	#N/A	#N/A	#N/A	PF11937.3	DUF3455	77	247	180	2	180	1.6e-24
	PIIN_05125	jgi|Pirin1|75989|mRNA:PIIN_05125	2565	232	single	100	fungi – basidiomycetes	Yes	PS51164|CBM1_2 (profile) CBM1 (carbohydrate binding type-1) domain profile, PS00562|CBM1_1 (pattern) CBM1 (carbohydrate binding type-1) domain signature , PS00238|OPSIN (pattern) Visual pigments (opsins) retinal binding site	19 - 55: score=12.651 NAVAEWGQCGGLNYSGSTTCDAGLTCVYSNDWYSQCL, 27 - 54: [confidence level: (0)] CGGlnys...GsttCdagltCvys..NdWysQC, 282 - 298: [confidence level: (-1)] AGvTwSKISAfpDAgtY	#N/A	#N/A	#N/A	#N/A	6.90369	4.59998	2.26503	PF00734.13	CBM_1	23	51	29	1	29	1.6e-12
	PIIN_05148	jgi|Pirin1|76011|mRNA:PIIN_05148	630	1002	single	100	fungi – basidiomycetes	Yes	#N/A	#N/A	#N/A	#N/A	#N/A	-3.09569	-1.00686	#N/A	-1.99205	#N/A	#N/A	#N/A	#N/A	#N/A	#N/A	#N/A	#N/A
	PIIN_05185	jgi|Pirin1|76047|mRNA:PIIN_05185	1464	44	multiple		fungi – basidiomycetes	Yes	PS00178|AA_TRNA_LIGASE_I (pattern) Aminoacyl-transfer RNA synthetases class-I signature	248 - 257: [confidence level: (0)] P..GGqFTLGGT	#N/A	#N/A	#N/A	#N/A	#N/A	1.15357	#N/A	PF00026.18	Asp	94	427	317	2	316	1.8e-47
	PIIN_05186	jgi|Pirin1|76048|mRNA:PIIN_05186	1488	2152	single	100	fungi – basidiomycetes	Yes	#N/A	#N/A	#N/A	#N/A	#N/A	-1.17755	#N/A	#N/A	#N/A	PF00026.18	Asp	92	428	317	1	316	5.4e-63
	PIIN_05200	jgi|Pirin1|76061|mRNA:PIIN_05200	951	250	single	99.05	fungi – basidiomycetes	No	#N/A	#N/A	#N/A	#N/A	2.19	1.01084	2.00575	-1.54118	#N/A	#N/A	#N/A	#N/A	#N/A	#N/A	#N/A	#N/A	#N/A
	PIIN_05207	jgi|Pirin1|76068|mRNA:PIIN_05207	3348	1206	single	100	fungi – basidiomycetes	No	#N/A	#N/A	#N/A	#N/A	#N/A	#N/A	#N/A	#N/A	#N/A	PF10296.4	DUF2404	304	394	91	1	91	4.8e-29
*	PIIN_05217	jgi|Pirin1|76078|mRNA:PIIN_05217	174	4	single	47.13		Yes	#N/A	#N/A	#N/A	#N/A	#N/A	#N/A	#N/A	2.74593	#N/A	#N/A	#N/A	#N/A	#N/A	#N/A	#N/A	#N/A	#N/A
	PIIN_05220	jgi|Pirin1|76081|mRNA:PIIN_05220	1791	1046	single	100		Yes	#N/A	#N/A	#N/A	#N/A	#N/A	1.17649	1.45654	#N/A	#N/A	#N/A	#N/A	#N/A	#N/A	#N/A	#N/A	#N/A	#N/A
*	PIIN_05242	jgi|Pirin1|76103|mRNA:PIIN_05242	1029	13148	single	100	fungi – basidiomycetes	Yes	#N/A	#N/A	39.39	52.41	46.16	8.37936	9.52772	4.33411	5.45411	PF14521.1	Aspzincin_M35	206	336	148	3	148	2.8e-38
	PIIN_05255	jgi|Pirin1|76116|mRNA:PIIN_05255	1047	216	single	100	fungi – ascomycetes	Yes	#N/A	#N/A	#N/A	#N/A	#N/A	#N/A	#N/A	#N/A	#N/A	PF07859.8	Abhydrolase_3	80	313	211	3	209	8.8e-21
	PIIN_05265	jgi|Pirin1|76126|mRNA:PIIN_05265	2784	1208	single	98.46		Yes	#N/A	#N/A	#N/A	#N/A	#N/A	1.15093	#N/A	#N/A	#N/A	#N/A	#N/A	#N/A	#N/A	#N/A	#N/A	#N/A	#N/A
	PIIN_05278	jgi|Pirin1|76139|mRNA:PIIN_05278	525	2834	single	100	fungi – basidiomycetes	Yes	#N/A	#N/A	#N/A	#N/A	#N/A	#N/A	2.08411	#N/A	#N/A	PF01476.15	LysM	28	54	44	1	27	0.0074
	PIIN_05281	jgi|Pirin1|76142|mRNA:PIIN_05281	780	262	single	100	fungi – basidiomycetes	Yes	PS51367|THAUMATIN_2 (profile) Thaumatin family profile	17 - 259: score=25.929 ARTFTVYNACPFTIWPAVFTDlnvgsaVPDVPTGWEAPAWSVRTFYVPDNWRAGRIWGEY SSTVLSrrncdfskPAAQSCLTGACNGGLLCDMrtgTGIPPASVAEWTLEGDSGTDHYDV SLVDGYNLPMRITNNKG---CPVVECAQDLGPDCPAPLKGPfdssGfpvGCKSACFANld gnqANSPNCCSGQYntPQTCPASgvAYYSYFHGRCPTAYAYAYDDVNALKTCAGSkrADY TL TFCP--	#N/A	#N/A	#N/A	#N/A	4.45411	#N/A	1.79172	PF00314.12	Thaumatin	24	259	213	1	213	3e-56
	PIIN_05329	jgi|Pirin1|76191|mRNA:PIIN_05329	1224	1612	single	100	fungi – basidiomycetes	No	#N/A	#N/A	-3.16	-3.22	-3.51	-1.14346	#N/A	#N/A	-1.1032	#N/A	#N/A	#N/A	#N/A	#N/A	#N/A	#N/A	#N/A
*	PIIN_05338	jgi|Pirin1|76198|mRNA:PIIN_05338	456	6324	single	100	fungi – basidiomycetes	Yes	#N/A	#N/A	-2.54	#N/A	#N/A	#N/A	#N/A	#N/A	4.39362	#N/A	#N/A	#N/A	#N/A	#N/A	#N/A	#N/A	#N/A
	PIIN_05372	jgi|Pirin1|76233|mRNA:PIIN_05372	1128	390	single	96.37	fungi – basidiomycetes	Yes	#N/A	#N/A	#N/A	#N/A	#N/A	#N/A	2.95927	#N/A	#N/A	PB004511	Pfam-B_4511	28	222	680	476	679	8.6e-42
	PIIN_05404	jgi|Pirin1|76266|mRNA:PIIN_05404	1506	310	single	100	fungi – basidiomycetes	No	PS00086|CYTOCHROME_P450 (pattern) Cytochrome P450 cysteine heme-iron ligand signature	441 - 450: [confidence level: (0)] FGfGRRICPG	#N/A	#N/A	#N/A	#N/A	#N/A	#N/A	#N/A	PF00067.17	p450	46	484	463	2	448	6.8e-66
	PIIN_05408	jgi|Pirin1|76269|mRNA:PIIN_05408	1515	302	single	100	fungi – basidiomycetes	No	PS00086|CYTOCHROME_P450 (pattern) Cytochrome P450 cysteine heme-iron ligand signature	441 - 450: [confidence level: (0)] FGfGRRICPG	#N/A	#N/A	#N/A	#N/A	2.51435	-2.9997	#N/A	PF00067.17	p450	46	478	463	2	442	5.2e-70
	PIIN_05412	jgi|Pirin1|76273|mRNA:PIIN_05412	1500	622	single	100	fungi – basidiomycetes	No	PS00086|CYTOCHROME_P450 (pattern) Cytochrome P450 cysteine heme-iron ligand signature	424 - 433: [confidence level: (0)] FGfGTRACAG	-2.19	#N/A	#N/A	#N/A	#N/A	#N/A	#N/A	PF00067.17	p450	33	481	463	1	459	3.4e-69
	PIIN_05416	jgi|Pirin1|76277|mRNA:PIIN_05416	1395	48	multiple		fungi – ascomycetes	No	#N/A	#N/A	#N/A	#N/A	#N/A	#N/A	#N/A	-1.27653	-1.51302	PF00067.17	p450	42	396	463	2	367	4.2e-49
	PIIN_05418	jgi|Pirin1|76281|mRNA:PIIN_05418	1536	374	single	100	fungi – basidiomycetes	No	PS00086|CYTOCHROME_P450 (pattern) Cytochrome P450 cysteine heme-iron ligand signature	431 - 440: [confidence level: (0)] FGfGRRICPG	-2.26	#N/A	#N/A	#N/A	#N/A	#N/A	#N/A	PF00067.17	p450	48	469	463	2	443	1e-55
	PIIN_05427	jgi|Pirin1|76290|mRNA:PIIN_05427	1464	114	multiple		fungi – ascomycetes	Yes	PS00122|CARBOXYLESTERASE_B_1 (pattern) Carboxylesterases type-B serine active site	193 - 208: [confidence level: (0)] FGGdpnqIiLgGySAG	#N/A	#N/A	#N/A	#N/A	2.13213	#N/A	1.25376	PF00135.23	COesterase	9	354	535	7	360	1.5e-77
	PIIN_05431	jgi|Pirin1|76294|mRNA:PIIN_05431	984	274	single	100	fungi – ascomycetes	No	#N/A	#N/A	#N/A	#N/A	#N/A	#N/A	#N/A	#N/A	#N/A	PB000360	Pfam-B_360	26	233	944	38	245	2.2e-43
	PIIN_05432	jgi|Pirin1|76295|mRNA:PIIN_05432	1119	16	multiple		fungi – ascomycetes	No	PS00599|AA_TRANSFER_CLASS_2 (pattern) Aminotransferases class-II pyridoxal-phosphate attachment site	351 - 360: [confidence level: (-1)] TITKSYSSKA	#N/A	#N/A	#N/A	#N/A	#N/A	#N/A	#N/A	PB000360	Pfam-B_360	27	244	944	25	242	2.4e-45
	PIIN_05443	jgi|Pirin1|76306|mRNA:PIIN_05443	1458	318	single	100	fungi – basidiomycetes	Yes	#N/A	#N/A	#N/A	#N/A	#N/A	-1.16349	#N/A	1.0513	#N/A	PB018844	Pfam-B_18844	71	233	649	122	283	0.0003
*	PIIN_05452	jgi|Pirin1|76315|mRNA:PIIN_05452	1236	6410	bridge	100	fungi – basidiomycetes	Yes	#N/A	#N/A	#N/A	-2.07	-2.01	#N/A	1.38258	1.13883	#N/A	PB005800	Pfam-B_5800	53	204	771	484	636	0.00066
	PIIN_05468	jgi|Pirin1|76332|mRNA:PIIN_05468	2898	3106	single	100	fungi – basidiomycetes	Yes	PS00136|SUBTILASE_ASP (pattern) Serine proteases, subtilase family, aspartic acid active site, PS00137|SUBTILASE_HIS (pattern) Serine proteases, subtilase family, histidine active site, PS00678|WD_REPEATS_1 (pattern) Trp-Asp (WD) repeats signature, PS00138|SUBTILASE_SER (pattern) Serine proteases, subtilase family, serine active site	174 - 185: [confidence level: (0)] IGIIDSGIdylN, 240 - 250: [confidence level: (0)] HGThVAGiIAA, 329 - 343: [confidence level: (-1)] TASLtnDgQMGAWNT, 548 - 558: [confidence level: (0)] GTSmAtPfVAG	#N/A	#N/A	#N/A	#N/A	1.30786	#N/A	#N/A	PF00082.17	Peptidase_S8	174	615	282	2	281	1.2e-47
	PIIN_05502	jgi|Pirin1|76365|mRNA:PIIN_05502	1425	586	single	100	fungi – basidiomycetes	Yes	PS00512|ALPHA_GALACTOSIDASE (pattern) Alpha-galactosidase signature	83 - 99: [confidence level: (0)] GYeyViMDDc.Whapa...RS	#N/A	#N/A	#N/A	#N/A	#N/A	#N/A	#N/A	PF02065.13	Melibiase	42	136	394	35	130	2e-15
	PIIN_05506	jgi|Pirin1|76369|mRNA:PIIN_05506	540	14	multiple			Yes	#N/A	#N/A	#N/A	#N/A	#N/A	#N/A	#N/A	#N/A	#N/A	#N/A	#N/A	#N/A	#N/A	#N/A	#N/A	#N/A	#N/A
	PIIN_05519	jgi|Pirin1|76382|mRNA:PIIN_05519	981	70	multiple		fungi – basidiomycetes	Yes	#N/A	#N/A	#N/A	#N/A	#N/A	1.04129	4.98393	#N/A	#N/A	PF00657.17	Lipase_GDSL	37	309	234	1	233	8.8e-17
	PIIN_05547	jgi|Pirin1|76411|mRNA:PIIN_05547	1761	252	single	100	fungi – ascomycetes	Yes	PS00562|CBM1_1 (pattern) CBM1 (carbohydrate binding type-1) domain signature	559 - 585: [confidence level: (0)] CGGqdyt...GcknCvdst.Ctfs..NqWysQC	#N/A	#N/A	#N/A	#N/A	5.60017	#N/A	#N/A	PF04616.9	Glyco_hydro_43	26	286	286	1	286	1e-35
	PIIN_05555	jgi|Pirin1|76419|mRNA:PIIN_05555	1884	852	single	100	bacteria – actinobacteria	Yes	PS00659|GLYCOSYL_HYDROL_F5 (pattern) Glycosyl hydrolases family 5 signature	209 - 218: [confidence level: (0)] VGADLYNEVR	#N/A	#N/A	#N/A	#N/A	#N/A	#N/A	#N/A	PF00150.13	Cellulase	81	392	281	9	276	3.4e-25
	PIIN_05593	jgi|Pirin1|76457|mRNA:PIIN_05593	399	298	single	92.73	fungi – basidiomycetes	No	#N/A	#N/A	#N/A	#N/A	#N/A	#N/A	#N/A	#N/A	#N/A	PF09435.5	DUF2015	6	127	128	9	128	1.6e-27
	PIIN_05622	jgi|Pirin1|76487|mRNA:PIIN_05622	2256	2018	single	100	bacteria – actinobacteria	Yes	#N/A	#N/A	#N/A	#N/A	#N/A	#N/A	-1.04123	#N/A	#N/A	#N/A	#N/A	#N/A	#N/A	#N/A	#N/A	#N/A	#N/A
	PIIN_05633	jgi|Pirin1|76498|mRNA:PIIN_05633	2148	1162	single	99.35	fungi – basidiomycetes	No	PS50235|USP_3 (profile) Ubiquitin specific protease (USP) domain profile, PS00973|USP_2 (pattern) Ubiquitin specific protease (USP) domain signature 2	97 - 512: score=26.141 PGLVNIsGTYCFLNSTLQAMASLSYLQPYLDsthakadLADVPTPVLDALVAQMHSLNSP --, 457 - 474: [confidence level: (0)] YrLaSVvcHyGahsy..GHYSSRHTSLRPTELIHALSTPTPGFkrgtlfASREHQDAQELFQLITETLKEEARAVDTE TTKDRGLGGLGTPHQVYLQRPAREPGKGVFEGLTANRRSCVMCGYTeAVMHFTFDNLQLT IP-------RVSQCRIEDCLEDFTRMEILTDCICRKCsmTATLRKLEadairiatpvdgv etssrkkrtkdvkklaakvkealetgrieedikgvtlekvisksSTKQAMIARAPPVLAL HLNRSAFYGHYAAK…	#N/A	#N/A	#N/A	#N/A	#N/A	#N/A	#N/A	PF00443.24	UCH	98	570	269	3	269	7.3e-36
*	PIIN_05670	jgi|Pirin1|76535|mRNA:PIIN_05670	783	34	multiple		fungi – ascomycetes	Yes	#N/A	#N/A	22.42	#N/A	#N/A	#N/A	6.24929	#N/A	#N/A	PF13278.1	DUF4066	54	222	166	2	165	9.9e-28
*	PIIN_05674	jgi|Pirin1|76539|mRNA:PIIN_05674	729	10	multiple		fungi – ascomycetes	Yes	#N/A	#N/A	#N/A	#N/A	#N/A	#N/A	7.86415	2.42491	2.37176	PF13278.1	DUF4066	36	204	166	1	166	4.3e-26
	PIIN_05676	jgi|Pirin1|76541|mRNA:PIIN_05676	1194	1532	single	98.74	fungi – basidiomycetes	Yes	#N/A	#N/A	#N/A	#N/A	#N/A	#N/A	#N/A	#N/A	#N/A	PF07946.9	DUF1682	62	389	321	3	321	9.1e-73
	PIIN_05690	jgi|Pirin1|76555|mRNA:PIIN_05690	1518	240	single	89.46	fungi – basidiomycetes	Yes	#N/A	#N/A	#N/A	#N/A	#N/A	#N/A	#N/A	#N/A	#N/A	PF00644.15	PARP	351	482	206	46	154	1e-05
	PIIN_05699	jgi|Pirin1|76564|mRNA:PIIN_05699	942	76	multiple		fungi – ascomycetes	Yes	#N/A	#N/A	#N/A	#N/A	#N/A	#N/A	7.14652	#N/A	#N/A	PF03443.9	Glyco_hydro_61	21	211	218	1	209	1.3e-49
	PIIN_05707	jgi|Pirin1|76572|mRNA:PIIN_05707	1374	84	multiple		fungi – basidiomycetes	Yes	#N/A	#N/A	#N/A	#N/A	#N/A	#N/A	4.7042	-2.42322	2.96318	PF00295.12	Glyco_hydro_28	142	370	326	63	284	5.8e-37
	PIIN_05721	jgi|Pirin1|76586|mRNA:PIIN_05721	2703	1134	single	99.48	fungi – basidiomycetes	Yes	PS00014|ER_TARGET (pattern) Endoplasmic reticulum targeting sequence :	897 - 900: HDEL	#N/A	#N/A	#N/A	#N/A	#N/A	#N/A	#N/A	PB012252	Pfam-B_12252	69	161	104	3	99	0.00018
	PIIN_05723	jgi|Pirin1|76588|mRNA:PIIN_05723	255	0				Yes	#N/A	#N/A	#N/A	#N/A	#N/A	#N/A	#N/A	#N/A	#N/A	PF01476.15	LysM	50	73	44	6	29	0.00028
	PIIN_05738	jgi|Pirin1|76603|mRNA:PIIN_05738	1623	1100	single	100	fungi – basidiomycetes	Yes	PS00120|LIPASE_SER (pattern) Lipases, serine active site	218 - 227: VTLVGHSSGG	#N/A	#N/A	#N/A	#N/A	#N/A	#N/A	#N/A	PF00135.23	COesterase	72	500	535	54	510	1.5e-63
	PIIN_05757	jgi|Pirin1|76622|mRNA:PIIN_05757	657	292	single	98.17	fungi – basidiomycetes	Yes	#N/A	#N/A	#N/A	#N/A	#N/A	-2.6649	-1.07591	#N/A	#N/A	#N/A	#N/A	#N/A	#N/A	#N/A	#N/A	#N/A	#N/A
	PIIN_05767	jgi|Pirin1|76632|mRNA:PIIN_05767	477	3226	single	100	fungi – basidiomycetes	Yes	#N/A	#N/A	#N/A	-2.22	-2.43	#N/A	1.17712	#N/A	#N/A	#N/A	#N/A	#N/A	#N/A	#N/A	#N/A	#N/A	#N/A
	PIIN_05769	jgi|Pirin1|76634|mRNA:PIIN_05769	1359	476	single	100		No	#N/A	#N/A	#N/A	#N/A	#N/A	#N/A	-1.76722	-1.33051	#N/A	#N/A	#N/A	#N/A	#N/A	#N/A	#N/A	#N/A	#N/A
	PIIN_05778	jgi|Pirin1|76643|mRNA:PIIN_05778	795	28	multiple		fungi – basidiomycetes	Yes	#N/A	#N/A	#N/A	#N/A	#N/A	#N/A	#N/A	#N/A	#N/A	PB002859	Pfam-B_2859	199	251	1008	931	983	4.9e-06
	PIIN_05779	jgi|Pirin1|76644|mRNA:PIIN_05779	1095	130	single	100	fungi – basidiomycetes	Yes	#N/A	#N/A	#N/A	#N/A	#N/A	#N/A	#N/A	#N/A	#N/A	#N/A	#N/A	#N/A	#N/A	#N/A	#N/A	#N/A	#N/A
	PIIN_05780	jgi|Pirin1|76645|mRNA:PIIN_05780	1152	156	single	100	fungi – basidiomycetes	Yes	#N/A	#N/A	#N/A	#N/A	#N/A	#N/A	#N/A	#N/A	#N/A	PB002859	Pfam-B_2859	251	308	1008	932	986	0.00065
	PIIN_05825	jgi|Pirin1|76690|mRNA:PIIN_05825	1134	588	single	100	fungi – ascomycetes	Yes	PS51212|WSC (profile) WSC domain profile	44 - 144: score=9.785 TYFYRGCYDELKGINHTGGKNALNHDitsslpsVTLESCVAGCAAKNYKLAGVMNGKTCA CDNAISSKAPKLdDKECSLPCTGNAGEICGGVWHYSTYYTN 164 - 261: score=11.120 SYVHLGCFVDRvQYRTLGGASFSSA-NMTPTACTKFCRDQKYRLAGVEHGNECWCGVHLV SPELASpvlstSSDCAQACSGDSTSVCGDDDRINVYGAV 280 - 372: score=11.250 QYLSVGCYSDSYEKRLLDGYSFEADDMTATKCAVNCFSKDYKYAGLELGKQCFCGNTVDD SQEVDGSKCDTPCAGDRAHSCGGGLRVDLYKSL	2.5	3.31	2.97	1.56556	3.09089	#N/A	1.44698	PF01822.14	WSC	47	134	82	1	82	2.6e-15
	PIIN_05833	jgi|Pirin1|76698|mRNA:PIIN_05833	1380	644	single	85.51	fungi – basidiomycetes	Yes	#N/A	#N/A	#N/A	#N/A	#N/A	#N/A	#N/A	#N/A	#N/A	#N/A	#N/A	#N/A	#N/A	#N/A	#N/A	#N/A	#N/A
*	PIIN_05848	jgi|Pirin1|76713|mRNA:PIIN_05848	348	534	single	95.98		Yes	#N/A	#N/A	#N/A	#N/A	#N/A	#N/A	4.02195	1.70716	4.76286	#N/A	#N/A	#N/A	#N/A	#N/A	#N/A	#N/A	#N/A
	PIIN_05851	jgi|Pirin1|76716|mRNA:PIIN_05851	381	0				Yes	#N/A	#N/A	18.39	8.64	#N/A	#N/A	#N/A	#N/A	#N/A	#N/A	#N/A	#N/A	#N/A	#N/A	#N/A	#N/A	#N/A
	PIIN_05859	jgi|Pirin1|76724|mRNA:PIIN_05859	675	46	multiple		fungi – ascomycetes	Yes	PS00776|GLYCOSYL_HYDROL_F11_1 (pattern) Glycosyl hydrolases family 11 active site signature 1	114 - 124: [confidence level: (0)] PLvEYYIVEnF	#N/A	#N/A	#N/A	#N/A	3.89813	#N/A	#N/A	PF00457.12	Glyco_hydro_11	54	223	183	3	183	1.6e-53
	PIIN_05861	jgi|Pirin1|76726|mRNA:PIIN_05861	702	16	multiple		fungi – ascomycetes	Yes	#N/A	#N/A	#N/A	#N/A	#N/A	#N/A	4.50795	#N/A	#N/A	PF00457.12	Glyco_hydro_11	53	231	183	2	182	4.5e-61
	PIIN_05862	jgi|Pirin1|76727|mRNA:PIIN_05862	702	4	none		fungi – ascomycetes	Yes	#N/A	#N/A	#N/A	#N/A	#N/A	#N/A	5.71925	#N/A	#N/A	PF00457.12	Glyco_hydro_11	53	231	183	2	182	7.6e-57
	PIIN_05863	jgi|Pirin1|76728|mRNA:PIIN_05863	702	0			fungi – ascomycetes	Yes	PS00776|GLYCOSYL_HYDROL_F11_1 (pattern) Glycosyl hydrolases family 11 active site signature 1	126 - 136: [confidence level: (0)] PLiEYYIVEnY	#N/A	#N/A	#N/A	#N/A	#N/A	#N/A	#N/A	PF00457.12	Glyco_hydro_11	53	232	183	2	183	3.8e-78
	PIIN_05864	jgi|Pirin1|76729|mRNA:PIIN_05864	396	134	multiple			Yes	#N/A	#N/A	#N/A	#N/A	#N/A	-1.47961	1.80847	-2.50624	#N/A	#N/A	#N/A	#N/A	#N/A	#N/A	#N/A	#N/A	#N/A
	PIIN_05865	jgi|Pirin1|76730|mRNA:PIIN_05865	354	540	single	100		Yes	#N/A	#N/A	2.47	3.61	3.08	#N/A	#N/A	#N/A	#N/A	#N/A	#N/A	#N/A	#N/A	#N/A	#N/A	#N/A	#N/A
	PIIN_05871	jgi|Pirin1|76736|mRNA:PIIN_05871	111	0				Yes	#N/A	#N/A	3.28	3.16	2.61	#N/A	#N/A	#N/A	#N/A	#N/A	#N/A	#N/A	#N/A	#N/A	#N/A	#N/A	#N/A
	PIIN_05872	jgi|Pirin1|76737|mRNA:PIIN_05872	402	18	multiple			Yes	#N/A	#N/A	14.1	7.61	4.79	2.2844	#N/A	#N/A	#N/A	#N/A	#N/A	#N/A	#N/A	#N/A	#N/A	#N/A	#N/A
	PIIN_05873	jgi|Pirin1|76738|mRNA:PIIN_05873	327	2	none			Yes	#N/A	#N/A	9.73	5.51	3.62	#N/A	#N/A	#N/A	#N/A	#N/A	#N/A	#N/A	#N/A	#N/A	#N/A	#N/A	#N/A
*	PIIN_05875	jgi|Pirin1|76740|mRNA:PIIN_05875	258	4	none			Yes	#N/A	#N/A	6.37	4.7	2.78	1.7552	#N/A	2.09607	#N/A	#N/A	#N/A	#N/A	#N/A	#N/A	#N/A	#N/A	#N/A
*	PIIN_05879	jgi|Pirin1|76744|mRNA:PIIN_05879	303	2	single	48.84		Yes	#N/A	#N/A	6.63	#N/A	#N/A	1.38237	1.20791	1.23161	#N/A	#N/A	#N/A	#N/A	#N/A	#N/A	#N/A	#N/A	#N/A
	PIIN_05886	jgi|Pirin1|76751|mRNA:PIIN_05886	864	16	multiple		fungi – basidiomycetes	Yes	PS51164|CBM1_2 (profile) CBM1 (carbohydrate binding type-1) domain profile , PS00776|GLYCOSYL_HYDROL_F11_1 (pattern) Glycosyl hydrolases family 11 active site signat, PS00562|CBM1_1 (pattern) CBM1 (carbohydrate binding type-1) domain signature	251 - 287: score=12.765 NCAAKWAQCGGQGFSGPTCCQSGSTCKYSNAWYSQCL, 115 - 125: [confidence level: (0)] PLiEYYIVEsY, 259 - 286: [confidence level: (0)] CGGqgfs...GptcCqsgstCkys..NaWysQC	#N/A	#N/A	#N/A	#N/A	9.08437	#N/A	2.61034	PF00457.12	Glyco_hydro_11	41	221	183	1	183	6e-79
	PIIN_05887	jgi|Pirin1|76752|mRNA:PIIN_05887	906	23	Nfill	83.77	fungi – ascomycetes	Yes	PS00776|GLYCOSYL_HYDROL_F11_1 (pattern) Glycosyl hydrolases family 11 active site signature 1	115 - 125: [confidence level: (0)] PLiEYYIVEsY	#N/A	#N/A	#N/A	#N/A	6.09064	2.04256	1.23302	PF00457.12	Glyco_hydro_11	42	204	183	2	166	9.1e-70
	PIIN_05889	jgi|Pirin1|76754|mRNA:PIIN_05889	879	16	multiple		fungi – ascomycetes	Yes	PS51164|CBM1_2 (profile) CBM1 (carbohydrate binding type-1) domain profile, PS00776|GLYCOSYL_HYDROL_F11_1 (pattern) Glycosyl hydrolases family 11 active site signature 1, PS00777|GLYCOSYL_HYDROL_F11_2 (pattern) Glycosyl hydrolases family 11 active site signature 2, PS00562|CBM1_1 (pattern) CBM1 (carbohydrate binding type-1) domain signature	256 - 292: score=13.158 NCAAKWGQCGGQGYSGPTCCQSGSTCKYSNAWYSQCL, 118 - 128: [confidence level: (0)] PLiEYYVVEsY, 209 - 220: [confidence level: (0)] MatEGYFSSGsA, 264 - 291: [confidence level: (0)] CGGqgys...GptcCqsgstCkys..NaWysQC	#N/A	#N/A	#N/A	4.2978	12.41	#N/A	#N/A	PF00457.12	Glyco_hydro_11	44	224	183	1	183	6.3e-79
	PIIN_05909	jgi|Pirin1|76774|mRNA:PIIN_05909	2259	778	single	100	fungi – basidiomycetes	Yes	#N/A	#N/A	2.32	3.72	2.64	1.60744	1.55246	-2.07728	-1.11028	PB000193	Pfam-B_193	17	179	1401	579	737	4.2e-11
	PIIN_05912	jgi|Pirin1|76777|mRNA:PIIN_05912	1653	104	multiple		fungi – ascomycetes	Yes	#N/A	#N/A	#N/A	#N/A	#N/A	#N/A	#N/A	#N/A	#N/A	PF00561.15	Abhydrolase_1	111	321	230	1	80	9.1e-10
	PIIN_05932	jgi|Pirin1|76797|mRNA:PIIN_05932	375	208	single	100		Yes	#N/A	#N/A	#N/A	2.76	2.4	-2.4406	1.83505	-2.80416	#N/A	#N/A	#N/A	#N/A	#N/A	#N/A	#N/A	#N/A	#N/A
	PIIN_05933	jgi|Pirin1|76798|mRNA:PIIN_05933	381	12	single	89.76		Yes	#N/A	#N/A	#N/A	#N/A	#N/A	#N/A	3.07928	1.71912	1.0284	#N/A	#N/A	#N/A	#N/A	#N/A	#N/A	#N/A	#N/A
	PIIN_05945	jgi|Pirin1|76810|mRNA:PIIN_05945	1716	234	multiple		fungi – basidiomycetes	Yes	#N/A	#N/A	#N/A	#N/A	#N/A	#N/A	1.09954	#N/A	#N/A	PB011613	Pfam-B_11613	26	279	495	247	484	1.7e-82
	PIIN_05969	jgi|Pirin1|76834|mRNA:PIIN_05969	1314	222	single	100	fungi – basidiomycetes	Yes	PS51257|PROKAR_LIPOPROTEIN (profile) Prokaryotic membrane lipoprotein lipid attachment site profile	1 - 15: score=5.000 MKLL--------------------AAALTFIAAAC	#N/A	#N/A	#N/A	#N/A	1.28558	#N/A	#N/A	PF00150.13	Cellulase	85	369	281	24	264	1.9e-18
	PIIN_05974	jgi|Pirin1|76839|mRNA:PIIN_05974	792	508	single	100	fungi – basidiomycetes	Yes	#N/A	#N/A	#N/A	#N/A	#N/A	#N/A	#N/A	-1.26707	#N/A	PF02585.12	PIG-L	37	159	128	1	126	4.6e-19
	PIIN_05984	jgi|Pirin1|76849|mRNA:PIIN_05984	2172	914	single	100		Yes	#N/A	#N/A	#N/A	2.3	2.7	-1.90728	-1.7649	-2.59187	-1.5624	#N/A	#N/A	#N/A	#N/A	#N/A	#N/A	#N/A	#N/A
*	PIIN_06047	jgi|Pirin1|76911|mRNA:PIIN_06047	279	56	single	98.92		Yes	#N/A	#N/A	#N/A	#N/A	#N/A	#N/A	3.05738	#N/A	5.81602	#N/A	#N/A	#N/A	#N/A	#N/A	#N/A	#N/A	#N/A
	PIIN_06049	jgi|Pirin1|76913|mRNA:PIIN_06049	3573	588	single	100	fungi – basidiomycetes	No	#N/A	#N/A	#N/A	#N/A	#N/A	#N/A	1.15578	1.63819	#N/A	#N/A	#N/A	#N/A	#N/A	#N/A	#N/A	#N/A	#N/A
	PIIN_06051	jgi|Pirin1|76915|mRNA:PIIN_06051	645	18	multiple			Yes	#N/A	#N/A	#N/A	#N/A	-4.87	-3.2177	-2.67904	1.92804	-2.87547	#N/A	#N/A	#N/A	#N/A	#N/A	#N/A	#N/A	#N/A
	PIIN_06064	jgi|Pirin1|76928|mRNA:PIIN_06064	1086	84	multiple		fungi – basidiomycetes	Yes	PS51164|CBM1_2 (profile) CBM1 (carbohydrate binding type-1) domain profile, PS00562|CBM1_1 (pattern) CBM1 (carbohydrate binding type-1) domain signature	325 - 360: score=11.996 AGQTLYGQCGGQNWTGPTTCSQG-TCKYSNPWYSQCL, 333 - 359: [confidence level: (0)] CGGqnwt...GpttCsqgt.Ckys..NpWysQC	4.11	3.49	2.67	#N/A	6.70122	-1.70519	#N/A	PF10503.4	Esterase_phd	42	240	220	9	205	6e-18
	PIIN_06066	jgi|Pirin1|76930|mRNA:PIIN_06066	264	0				Yes	PS51257|PROKAR_LIPOPROTEIN (profile) Prokaryotic membrane lipoprotein lipid attachment site profile	1 - 20: score=5.000 MRLF---------------TTSLYALALAGTAAAC	#N/A	#N/A	#N/A	#N/A	#N/A	#N/A	#N/A	#N/A	#N/A	#N/A	#N/A	#N/A	#N/A	#N/A	#N/A
	PIIN_06067	jgi|Pirin1|76931|mRNA:PIIN_06067	519	0			fungi – ascomycetes	Yes	PS51257|PROKAR_LIPOPROTEIN (profile) Prokaryotic membrane lipoprotein lipid attachment site profile, PS51164|CBM1_2 (profile) CBM1 (carbohydrate binding type-1) domain profile	1 - 20: score=5.000 MRLF---------------TTSLYALALAGTAAAC, 71 - 118: score=8.942 GYSKLWQQCGGIGWTGPIACSEG-VCTYLNGissnsshplssrYYSLVQ	6.74	#N/A	#N/A	#N/A	#N/A	#N/A	#N/A	PF00734.13	CBM_1	75	99	29	1	26	8e-09
	PIIN_06069	jgi|Pirin1|76933|mRNA:PIIN_06069	321	0				Yes	PS51164|CBM1_2 (profile) CBM1 (carbohydrate binding type-1) domain profile	67 - 106: score=8.558 GATSLWGQCGGIGFTGPHVCSEG-VCTFLNGtppsglfSFS---	#N/A	#N/A	#N/A	#N/A	#N/A	#N/A	#N/A	PF00734.13	CBM_1	71	95	29	1	26	1.1e-08
	PIIN_06077	jgi|Pirin1|76942|mRNA:PIIN_06077	1272	494	single	100	fungi – ascomycetes	No	PS01174|LIPASE_GDXG_SER (pattern) Lipolytic enzymes "G-D-X-G" family, putative serine active site	200 - 212: [confidence level: (0)] IvLAGDSCGAaIC	#N/A	#N/A	#N/A	#N/A	#N/A	#N/A	#N/A	PF07859.8	Abhydrolase_3	125	293	211	1	157	5e-18
	PIIN_06087	jgi|Pirin1|76952|mRNA:PIIN_06087	372	231	single	100	fungi – basidiomycetes	No	#N/A	#N/A	#N/A	#N/A	#N/A	#N/A	#N/A	#N/A	#N/A	#N/A	#N/A	#N/A	#N/A	#N/A	#N/A	#N/A	#N/A
	PIIN_06097	jgi|Pirin1|76962|mRNA:PIIN_06097	540	2922	single	97.96	fungi – basidiomycetes	No	#N/A	#N/A	#N/A	#N/A	#N/A	#N/A	#N/A	#N/A	#N/A	PF00173.23	Cyt-b5	74	169	76	2	75	1.9e-11
	PIIN_06103	jgi|Pirin1|76968|mRNA:PIIN_06103	606	524	single	83	fungi – basidiomycetes	No	PS51324|ERV_ALR (profile) ERV/ALR sulfhydryl oxidase domain profile	72 - 172: score=30.507 NETAKAQLGRATWKLLHTMTLRYPEKPTEDEREALKSYFYLSSRLYPCGECAAEFQLLLK ENPPQ-TSSRKAASLWLCHVHNLVNKRLGKDIFDCNTLGDTY	#N/A	#N/A	#N/A	#N/A	#N/A	#N/A	#N/A	PF04777.8	Evr1_Alr	81	167	95	1	88	2.4e-28
	PIIN_06108	jgi|Pirin1|76973|mRNA:PIIN_06108	900	206	single	100	fungi – ascomycetes	Yes	#N/A	#N/A	#N/A	2.28	#N/A	2.25126	1.88311	#N/A	-1.08462	PF01975.12	SurE	25	223	197	2	180	7.9e-35
	PIIN_06120	jgi|Pirin1|76985|mRNA:PIIN_06120	486	40	single	83.13	fungi – basidiomycetes	Yes	#N/A	#N/A	2.05	#N/A	#N/A	#N/A	5.50371	#N/A	#N/A	PB001838	Pfam-B_1838	18	153	835	554	698	6.9e-33
	PIIN_06126	jgi|Pirin1|76991|mRNA:PIIN_06126	1965	10386	single	100	fungi – basidiomycetes	Yes	PS00297|HSP70_1 (pattern) Heat shock hsp70 proteins family signature 1, PS00329|HSP70_2 (pattern) Heat shock hsp70 proteins family signature 2, PS01036|HSP70_3 (pattern) Heat shock hsp70 proteins family signature 3 PS01036|HSP70_3 (pattern) Heat shock hsp70 proteins family signature 3, PS00014|ER_TARGET (pattern) Endoplasmic reticulum targeting sequence	37 - 44: [confidence level: (0)] IDLGTTyS, 224 - 237: [confidence level: (0)] VYDLGGGTfdvSLL, 361 - 375: [confidence level: (0)] IvLvGGsTRIPkVqQ, 651 - 654: HDEL	#N/A	#N/A	#N/A	#N/A	#N/A	#N/A	#N/A	PF00012.15	HSP70	34	639	602	1	601	2.4e-265
	PIIN_06133	jgi|Pirin1|76998|mRNA:PIIN_06133	189	48	single	100		Yes	#N/A	#N/A	#N/A	#N/A	#N/A	#N/A	4.59911	#N/A	#N/A	PB001838	Pfam-B_1838	17	59	835	553	595	1.7e-05
	PIIN_06155	jgi|Pirin1|77020|mRNA:PIIN_06155	993	50	multiple		fungi – ascomycetes	Yes	PS51164|CBM1_2 (profile) CBM1 (carbohydrate binding type-1) domain profile , PS00562|CBM1_1 (pattern) CBM1 (carbohydrate binding type-1) domain signature	295 - 330: score=11.906 AGQTLYGQCGGQGWTGPTTCAQG-TCKVLNPFYSQCT, 303 - 329: [confidence level: (0)] CGGqgwt...GpttCaqgt.Ckvl..NpFysQC	4.83	#N/A	#N/A	#N/A	7.80046	#N/A	#N/A	PF03443.9	Glyco_hydro_61	42	236	218	35	218	1.7e-56
	PIIN_06156	jgi|Pirin1|77021|mRNA:PIIN_06156	1371	92	multiple		fungi – ascomycetes	Yes	PS51164|CBM1_2 (profile) CBM1 (carbohydrate binding type-1) domain profile, PS00562|CBM1_1 (pattern) CBM1 (carbohydrate binding type-1) domain signature	341 - 376: score=11.840 AGQTLYGQCGGQGWTGPTTCAQG-TCKVLNPFYSQCS, 349 - 375: [confidence level: (0)] CGGqgwt...GpttCaqgt.Ckvl..NpFysQC	4.85	#N/A	#N/A	#N/A	#N/A	2.24944	#N/A	PF03443.9	Glyco_hydro_61	59	279	218	29	218	1e-34
	PIIN_06162	jgi|Pirin1|77028|mRNA:PIIN_06162	1191	26	multiple		fungi – basidiomycetes	Yes	#N/A	#N/A	#N/A	#N/A	#N/A	#N/A	6.30299	#N/A	#N/A	PF00657.17	Lipase_GDSL	72	357	234	3	233	2.4e-09
	PIIN_06164	jgi|Pirin1|77030|mRNA:PIIN_06164	1179	328	single	100	fungi – basidiomycetes	Yes	#N/A	#N/A	#N/A	#N/A	#N/A	#N/A	1.83397	-2.55412	#N/A	PF00657.17	Lipase_GDSL	67	353	234	2	233	3.4e-11
	PIIN_06172	jgi|Pirin1|77038|mRNA:PIIN_06172	1188	212	multiple		fungi – basidiomycetes	Yes	#N/A	#N/A	#N/A	#N/A	#N/A	#N/A	1.7222	-2.54768	1.50974	PF00657.17	Lipase_GDSL	70	355	234	3	232	1.8e-09
	PIIN_06215	jgi|Pirin1|77081|mRNA:PIIN_06215	432	0			fungi – basidiomycetes	Yes	#N/A	#N/A	#N/A	#N/A	#N/A	#N/A	#N/A	#N/A	#N/A	PF09362.5	DUF1996	58	143	233	63	152	1.1e-08
	PIIN_06222	jgi|Pirin1|77088|mRNA:PIIN_06222	1290	4	none		fungi – ascomycetes	Yes	PS00675|SIGMA54_INTERACT_1 (pattern) Sigma-54 interaction domain ATP-binding region A signature	224 - 237: [confidence level: (0)] IILyGETGTGKssF	#N/A	#N/A	#N/A	#N/A	#N/A	4.12008	#N/A	#N/A	#N/A	#N/A	#N/A	#N/A	#N/A	#N/A	#N/A
	PIIN_06233	jgi|Pirin1|77099|mRNA:PIIN_06233	2424	3024	single	100	fungi – basidiomycetes	Yes	#N/A	#N/A	#N/A	#N/A	#N/A	-1.9622	#N/A	#N/A	#N/A	#N/A	#N/A	#N/A	#N/A	#N/A	#N/A	#N/A	#N/A
	PIIN_06236	jgi|Pirin1|77102|mRNA:PIIN_06236	1554	82	multiple			Yes	#N/A	#N/A	#N/A	#N/A	#N/A	#N/A	#N/A	-1.20546	-1.13068	#N/A	#N/A	#N/A	#N/A	#N/A	#N/A	#N/A	#N/A
	PIIN_06260	jgi|Pirin1|77126|mRNA:PIIN_06260	1011	66	multiple		fungi – ascomycetes	Yes	PS51164|CBM1_2 (profile) CBM1 (carbohydrate binding type-1) domain profile, PS00562|CBM1_1 (pattern) CBM1 (carbohydrate binding type-1) domain signature	300 - 336: score=12.822 NCAAKWAQCGGQGYSGPTCCQSGSTCQFSNTWYSQCL, 308 - 335: [confidence level: (0)] CGGqgys...GptcCqsgstCqfs..NtWysQC	#N/A	#N/A	#N/A	#N/A	8.73351	#N/A	1.46827	PB001838	Pfam-B_1838	19	245	835	555	791	8.2e-53
	PIIN_06273	jgi|Pirin1|77139|mRNA:PIIN_06273	687	534	single	100	fungi – basidiomycetes	Yes	#N/A	#N/A	#N/A	#N/A	#N/A	-1.53507	#N/A	#N/A	#N/A	PF09430.5	DUF2012	41	155	123	5	123	7.6e-24
	PIIN_06285	jgi|Pirin1|77151|mRNA:PIIN_06285	273	0				No	#N/A	#N/A	#N/A	#N/A	#N/A	#N/A	#N/A	#N/A	#N/A	#N/A	#N/A	#N/A	#N/A	#N/A	#N/A	#N/A	#N/A
	PIIN_06296	jgi|Pirin1|77162|mRNA:PIIN_06296	918	348	single	100	fungi – ascomycetes	Yes	PS51164|CBM1_2 (profile) CBM1 (carbohydrate binding type-1) domain profile, PS01140|GLYCOSYL_HYDROL_F45 (pattern) Glycosyl hydrolases family 45 active site, PS00562|CBM1_1 (pattern) CBM1 (carbohydrate binding type-1) domain signature	269 - 304: score=12.028 SGQTLYGQCGGQGYNGPTTCASG-TCKYSNQWYSQCL, 29 - 40: [confidence level: (0)] TTRYWDcckpsC, 277 - 303: [confidence level: (0)] CGGqgyn...GpttCasgt.Ckys..NqWysQC	#N/A	#N/A	#N/A	#N/A	3.59916	#N/A	#N/A	PF02015.11	Glyco_hydro_45	27	223	201	2	201	6.1e-81
	PIIN_06300	jgi|Pirin1|77166|mRNA:PIIN_06300	345	0				Yes	#N/A	#N/A	#N/A	#N/A	#N/A	#N/A	#N/A	#N/A	#N/A	#N/A	#N/A	#N/A	#N/A	#N/A	#N/A	#N/A	#N/A
	PIIN_06304	jgi|Pirin1|77170|mRNA:PIIN_06304	1074	186	single	100	fungi – basidiomycetes	Yes	PS00142|ZINC_PROTEASE (pattern) Neutral zinc metallopeptidases, zinc-binding region signature	05 - 114: GESHEVTHQL	#N/A	#N/A	-3.44	-4.67997	-4.74518	-4.68404	-4.91897	PF14521.1	Aspzincin_M35	220	351	148	2	148	2.2e-32
	PIIN_06305	jgi|Pirin1|77171|mRNA:PIIN_06305	240	16	single	100	fungi – basidiomycetes	Yes	#N/A	#N/A	#N/A	#N/A	#N/A	1.73178	2.45644	2.85928	#N/A	#N/A	#N/A	#N/A	#N/A	#N/A	#N/A	#N/A	#N/A
	PIIN_06319	jgi|Pirin1|77185|mRNA:PIIN_06319	1332	1704	single	100	fungi – basidiomycetes	Yes	#N/A	#N/A	#N/A	#N/A	#N/A	#N/A	#N/A	#N/A	#N/A	PF03345.9	DDOST_48kD	28	442	423	1	421	3.6e-108
	PIIN_06332	jgi|Pirin1|77198|mRNA:PIIN_06332	2238	1460	single	95.98	fungi – basidiomycetes	Yes	#N/A	#N/A	#N/A	#N/A	#N/A	#N/A	#N/A	#N/A	#N/A	PF13517.1	VCBS	59	127	61	1	60	2.2e-07
	PIIN_06350	jgi|Pirin1|77215|mRNA:PIIN_06350	1233	152	single	93.11	fungi – basidiomycetes	No	PS51164|CBM1_2 (profile) CBM1 (carbohydrate binding type-1) domain profile, PS00591|GLYCOSYL_HYDROL_F10 (pattern) Glycosyl hydrolases family 10 active site	22 - 59: score=8.730 KRILVPSLISGqIGWMGATTCVSGASCVYSNDWYSQCL, 318 - 328: [confidence level: (0)] GVDVaITELDI	2.78	2.21	#N/A	#N/A	1.16739	#N/A	#N/A	PF00734.13	CBM_1	34	55	29	8	29	6.9e-08
	PIIN_06353	jgi|Pirin1|77218|mRNA:PIIN_06353	1200	72	multiple		fungi – basidiomycetes	Yes	PS51164|CBM1_2 (profile) CBM1 (carbohydrate binding type-1) domain profile, PS00562|CBM1_1 (pattern) CBM1 (carbohydrate binding type-1) domain signature, PS00591|GLYCOSYL_HYDROL_F10 (pattern) Glycosyl hydrolases family 10 active site :	16 - 52: score=12.962 AAQPLWGQCGGIGWTGDTTCVSGAACVFSNDWYSQCL, 24 - 51: [confidence level: (0)] CGGigwt...GdttCvsgaaCvfs..NdWysQC, 312 - 322: [confidence level: (0)] GVDVaITELDI	3.39	2.08	#N/A	#N/A	#N/A	#N/A	#N/A	PF00734.13	CBM_1	20	48	29	1	29	2.7e-14
	PIIN_06354	jgi|Pirin1|77219|mRNA:PIIN_06354	1041	1170	single	100	fungi – basidiomycetes	Yes	#N/A	#N/A	3.3	#N/A	#N/A	#N/A	1.17638	2.64815	#N/A	PF06283.6	ThuA	27	275	217	1	216	1.2e-50
	PIIN_06358	jgi|Pirin1|77222|mRNA:PIIN_06358	1764	382	single	100		Yes	PS50181|FBOX (profile) F-box domain profile :	4 - 51: score=11.326 4 - 51: score=11.326 TPTLDSLPLLVILEICDHLDLKDLVSFSQVSSSLFSLSKSsKSYWLSA	#N/A	#N/A	#N/A	#N/A	#N/A	#N/A	#N/A	PF00646.28	F-box	5	48	48	1	44	9e-06
	PIIN_06360	jgi|Pirin1|77224|mRNA:PIIN_06360	1290	44	multiple		fungi – basidiomycetes	Yes	PS51164|CBM1_2 (profile) CBM1 (carbohydrate binding type-1) domain profile, PS00562|CBM1_1 (pattern) CBM1 (carbohydrate binding type-1) domain signature, PS00591|GLYCOSYL_HYDROL_F10 (pattern) Glycosyl hydrolases family 10 active site	18 - 54: score=12.037 AAVGMWQQCGGINYTGDTTCVSGAMCYKYNDWYFQCI, 26 - 53: [confidence level: (0)] CGGinyt...GdttCvsgamCyky..NdWyfQC, 338 - 348: [confidence level: (0)] GVDVaITELDI	#N/A	#N/A	#N/A	#N/A	5.70186	#N/A	#N/A	PF00734.13	CBM_1	23	50	29	2	29	1.1e-12
*	PIIN_06398	jgi|Pirin1|77263|mRNA:PIIN_06398	2154	74	multiple			Yes	#N/A	#N/A	#N/A	6.67	7.33	4.64244	9.78662	#N/A	4.43121	#N/A	#N/A	#N/A	#N/A	#N/A	#N/A	#N/A	#N/A
	PIIN_06405	jgi|Pirin1|77270|mRNA:PIIN_06405	915	46	multiple		fungi – basidiomycetes	Yes	#N/A	#N/A	#N/A	#N/A	#N/A	#N/A	6.58412	1.31746	#N/A	PF00657.17	Lipase_GDSL	30	238	234	2	186	5.2e-07
*	PIIN_06410	jgi|Pirin1|77275|mRNA:PIIN_06410	519	20	multiple		plant	Yes	#N/A	#N/A	#N/A	#N/A	#N/A	#N/A	#N/A	#N/A	1.98227	#N/A	#N/A	#N/A	#N/A	#N/A	#N/A	#N/A	#N/A
	PIIN_06440	jgi|Pirin1|77303|mRNA:PIIN_06440	1497	226	single	100	fungi – ascomycetes	No	PS00086|CYTOCHROME_P450 (pattern) Cytochrome P450 cysteine heme-iron ligand signature	430 - 439: [confidence level: (0)] FGgGSTLCPG	#N/A	#N/A	#N/A	#N/A	-1.63734	#N/A	#N/A	PF00067.17	p450	286	486	463	266	459	4e-30
*	PIIN_06443	jgi|Pirin1|77306|mRNA:PIIN_06443	408	106	single	100		Yes	#N/A	#N/A	4.87	3.25	#N/A	3.59452	3.65492	1.03587	#N/A	#N/A	#N/A	#N/A	#N/A	#N/A	#N/A	#N/A	#N/A
	PIIN_06451	jgi|Pirin1|77314|mRNA:PIIN_06451	297	144	single	100		Yes	#N/A	#N/A	#N/A	#N/A	#N/A	#N/A	#N/A	#N/A	#N/A	#N/A	#N/A	#N/A	#N/A	#N/A	#N/A	#N/A	#N/A
	PIIN_06461	jgi|Pirin1|77324|mRNA:PIIN_06461	1149	5456	single	100	fungi – ascomycetes	Yes	PS50007|PIPLC_X_DOMAIN (profile) Phosphatidylinositol-specific phospholipase X-box domain profile	57 - 162: score=9.072 ------IQNMNIPGTHDsltwnVPALTSPFTQTQELSLFDQ-LNYGARFVDLRIGLLDNK -IRMYHSSyLLDETAELEDIFWGMYYWLDQNPTETVLVSVKVDNgnntaALQQQ------ ------------------------------------	#N/A	#N/A	#N/A	#N/A	1.55674	#N/A	#N/A	PF00388.14	PI-PLC-X	60	191	146	1	139	5.9e-05
	PIIN_06486	jgi|Pirin1|77349|mRNA:PIIN_06486	1140	1268	single	99.47	fungi – basidiomycetes	Yes	#N/A	#N/A	#N/A	#N/A	#N/A	#N/A	#N/A	#N/A	#N/A	PF00722.16	Glyco_hydro_16	96	183	185	10	97	2.7e-08
	PIIN_06491	jgi|Pirin1|77354|mRNA:PIIN_06491	927	3496	single	100	fungi – basidiomycetes	Yes	PS01186|EGF_2 (pattern) EGF-like domain signature 2	89 - 200: [confidence level: (-1)] ChCvwGWipnh....C	#N/A	#N/A	#N/A	#N/A	#N/A	#N/A	#N/A	PB002347	Pfam-B_2347	65	249	741	516	694	5e-09
	PIIN_06495	jgi|Pirin1|77358|mRNA:PIIN_06495	591	142	single	100	fungi – basidiomycetes	Yes	#N/A	#N/A	2.12	#N/A	#N/A	#N/A	-3.054	1.66038	-2.16493	PF01185.13	Hydrophobin	112	193	82	1	81	4.4e-17
	PIIN_06504	jgi|Pirin1|77367|mRNA:PIIN_06504	1161	8358	single	100	fungi – basidiomycetes	Yes	#N/A	#N/A	#N/A	#N/A	#N/A	#N/A	1.11532	#N/A	#N/A	PF10282.4	Lactonase	7	330	345	2	333	4.3e-37
	PIIN_06517	jgi|Pirin1|77380|mRNA:PIIN_06517	3909	2205	single	100	fungi – basidiomycetes	Yes	PS51212|WSC (profile) WSC domain profile	57 - 148: score=12.432 TWAYLGCYTDGAARSLPAFGTVSAT-MTVDTCVALCDSQNYLYAGLEYSQECYCDNSIQN GGAAAADGCNMMCAGDATQTCGGGYRLSVYKSS 160 - 252: score=12.171 TWGYQGCYTDNtAARSLTVPMAVTGG-MTPQKCLDACRGAGYTYAGMEYSVECYCGNAIT NGGVAVTDGCTMTCAGNTQYICGGGNRLTLYKYG 305 - 400: score=12.275 GWTSRGCYVDSvANRALPVAMGVTGGAaaMTVEKCLDACKAAGYTFAGLEYAQECFCGSA MPTTAQATDGRCSMVCNGNNLEYCGGGNGLNLYSYG 445 - 512: score=8.459 NWQSQGCWSDN-PAAR…	#N/A	#N/A	#N/A	#N/A	#N/A	#N/A	#N/A	PF01822.14	WSC	60	138	82	1	82	1.2e-19
	PIIN_06524	jgi|Pirin1|77387|mRNA:PIIN_06524	639	250	single	100	fungi – ascomycetes	Yes	#N/A	#N/A	#N/A	#N/A	#N/A	#N/A	#N/A	#N/A	#N/A	PF11327.3	DUF3129	17	173	184	1	181	1.5e-18
	PIIN_06535	jgi|Pirin1|77398|mRNA:PIIN_06535	1377	130	multiple		fungi – basidiomycetes	Yes	#N/A	#N/A	2.08	#N/A	#N/A	#N/A	#N/A	1.68977	#N/A	PB016655	Pfam-B_16655	171	306	203	68	203	2.6e-18
	PIIN_06549	jgi|Pirin1|77412|mRNA:PIIN_06549	1050	148	single	97.05	fungi – ascomycetes	No	#N/A	#N/A	#N/A	#N/A	#N/A	#N/A	#N/A	#N/A	#N/A	PF01370.16	Epimerase	10	272	236	1	233	6.4e-22
	PIIN_06561	jgi|Pirin1|77424|mRNA:PIIN_06561	1296	6648	single	83.95	fungi – basidiomycetes	No	#N/A	#N/A	#N/A	#N/A	#N/A	#N/A	1.38431	#N/A	#N/A	PF00722.16	Glyco_hydro_16	176	278	185	16	115	5e-09
*	PIIN_06568	jgi|Pirin1|77431|mRNA:PIIN_06568	1251	498	single	100	fungi – basidiomycetes	Yes	PS00141|ASP_PROTEASE (pattern) Eukaryotic and viral aspartyl proteases active site	120 - 131: [confidence level: (0)] VDFDTGSSDLFL 299 - 310: [confidence level: (0)] AIVDSGTTLVIV	9.51	9.21	#N/A	4.50936	3.27235	#N/A	1.69478	PF00026.18	Asp	106	414	317	3	316	2.5e-80
	PIIN_06594	jgi|Pirin1|77457|mRNA:PIIN_06594	1638	86	multiple		fungi – basidiomycetes	Yes	PS00562|CBM1_1 (pattern) CBM1 (carbohydrate binding type-1) domain signature	517 - 543: [confidence level: (0)] CGGqnwt...GpttCaqgt.Ckys..NpWysQC	6.08	#N/A	#N/A	#N/A	9.03656	#N/A	2.82625	PF00840.15	Glyco_hydro_7	19	450	433	1	433	8.3e-204
	PIIN_06602	jgi|Pirin1|77465|mRNA:PIIN_06602	1287	286	single	99.15	fungi – ascomycetes	Yes	#N/A	#N/A	#N/A	#N/A	#N/A	1.46276	1.09731	1.72899	#N/A	PF00775.16	Dioxygenase_C	106	166	183	2	66	6.5e-08
	PIIN_06613	jgi|Pirin1|77476|mRNA:PIIN_06613	1062	13338	single	100	fungi – basidiomycetes	Yes	#N/A	#N/A	#N/A	#N/A	#N/A	-2.26974	-1.42008	#N/A	#N/A	PB013425	Pfam-B_13425	23	83	124	56	117	6e-06
	PIIN_06646	jgi|Pirin1|77509|mRNA:PIIN_06646	1044	0			fungi – basidiomycetes	Yes	PS00142|ZINC_PROTEASE (pattern) Neutral zinc metallopeptidases, zinc-binding region signature	209 - 218: TLTHEVGHWL	#N/A	#N/A	#N/A	#N/A	#N/A	#N/A	#N/A	PF05572.8	Peptidase_M43	200	289	154	63	150	1.3e-15
	PIIN_06648	jgi|Pirin1|77511|mRNA:PIIN_06648	927	52	multiple		fungi – basidiomycetes	Yes	PS00142|ZINC_PROTEASE (pattern) Neutral zinc metallopeptidases, zinc-binding region signature	206 - 215: TLTHEVGHWL	#N/A	#N/A	#N/A	#N/A	#N/A	#N/A	-2.19069	PF05572.8	Peptidase_M43	154	287	154	17	151	7e-16
	PIIN_06650	jgi|Pirin1|77513|mRNA:PIIN_06650	1050	12	single	15.43	fungi – basidiomycetes	Yes	PS00142|ZINC_PROTEASE (pattern) Neutral zinc metallopeptidases, zinc-binding region signature	206 - 215: TLTHEVGHWL	#N/A	#N/A	#N/A	#N/A	#N/A	#N/A	#N/A	PF05572.8	Peptidase_M43	197	287	154	63	151	2.8e-16
	PIIN_06651	jgi|Pirin1|77514|mRNA:PIIN_06651	1014	96	single	100	fungi – basidiomycetes	Yes	PS00142|ZINC_PROTEASE (pattern) Neutral zinc metallopeptidases, zinc-binding region signature	206 - 215: TLTHEVGHWL	#N/A	#N/A	#N/A	#N/A	-1.16056	1.0403	#N/A	PF05572.8	Peptidase_M43	155	287	154	18	151	2.5e-17
	PIIN_06652	jgi|Pirin1|77515|mRNA:PIIN_06652	1713	1216	single	99.07	fungi – basidiomycetes	No	PS00941|CARBOXYLESTERASE_B_2 (pattern) Carboxylesterases type-B signature 2, PS00122|CARBOXYLESTERASE_B_1 (pattern) Carboxylesterases type-B serine active site	121 - 131: [confidence level: (0)] EDCLYLNVYtP, 219 - 234: [confidence level: (0)] FGGdpekVtInGqSAG	#N/A	#N/A	#N/A	#N/A	#N/A	#N/A	#N/A	PF00135.23	COesterase	39	518	535	25	515	1.1e-101
	PIIN_06655	jgi|Pirin1|77518|mRNA:PIIN_06655	2097	438	single	38.63	fungi – basidiomycetes	No	#N/A	#N/A	#N/A	#N/A	#N/A	#N/A	#N/A	#N/A	#N/A	PF00135.23	COesterase	30	193	535	25	177	7e-35
	PIIN_06675	jgi|Pirin1|77537|mRNA:PIIN_06675	1056	380	single	100	fungi – basidiomycetes	Yes	#N/A	#N/A	#N/A	#N/A	#N/A	#N/A	#N/A	#N/A	1.07637	PB002131	Pfam-B_2131	24	237	752	492	700	6.8e-56
	PIIN_06679	jgi|Pirin1|77541|mRNA:PIIN_06679	1800	7194	single	100	fungi – basidiomycetes	Yes	PS00678|WD_REPEATS_1 (pattern) Trp-Asp (WD) repeats signature, PS00820|GLUCOAMYLASE (pattern) Glucoamylase active site region signature	193 - 207: [confidence level: (-1)] ILLLdlNyVSNSWNS, 208 - 218: [confidence level: (0)] TGf.DlWEEvnG	#N/A	#N/A	-2.19	#N/A	#N/A	3.72658	2.31734	PF00723.16	Glyco_hydro_15	48	470	448	2	446	7.2e-95
	PIIN_06717	jgi|Pirin1|77579|mRNA:PIIN_06717	942	42	multiple		plant	Yes	#N/A	#N/A	#N/A	#N/A	#N/A	#N/A	8.55943	#N/A	2.05194	PF01095.14	Pectinesterase	32	288	298	8	276	1.5e-39
	PIIN_06785	jgi|Pirin1|77649|mRNA:PIIN_06785	234	150	single	100		NO	#N/A	#N/A	#N/A	-2.74	-3.96	#N/A	2.28065	#N/A	#N/A	#N/A	#N/A	#N/A	#N/A	#N/A	#N/A	#N/A	#N/A
	PIIN_06786	jgi|Pirin1|77650|mRNA:PIIN_06786	1998	3806	single	100	fungi – basidiomycetes	Yes	PS51212|WSC (profile) WSC domain profile	51 - 141: score=11.771 AWSYYGCITDGPQRTLNAMSFTSDS-MTVESCVNFCDGHGYVYAGLEYSRECYCDNTLQN GATT-TTDCNLLCSGDSSEVCGGGYKLSTYKSS 153 - 244: score=12.148 GYVYKGCYTDSiESRSVPVGMGFTGS-LTPQKCIDACAAQGYSYAGLEYAQECYCGNTNS GTLA-DETGCNMPCAGDGAHLCGGGNRLTLYQSG 252 - 344: score=12.150 SWSYVNCYTDSvGQRTLPTPLGIAS--MTIGKCEAACGAAGFLYAGVEYGGECWCGNTIL GTATVAaSGACNMACNGDATEICGGGNAINIYRSG 356 - 450: score=12.089 QWTSQGCYVDSvaqRS…	#N/A	#N/A	#N/A	1.02811	2.09452	#N/A	#N/A	PF01822.14	WSC	54	131	82	1	82	1.3e-20
	PIIN_06794	jgi|Pirin1|77658|mRNA:PIIN_06794	2766	844	single	100	fungi – basidiomycetes	Yes	#N/A	#N/A	#N/A	#N/A	#N/A	#N/A	#N/A	#N/A	#N/A	PB004002	Pfam-B_4002	53	371	718	320	634	1.2e-14
*	PIIN_06796	jgi|Pirin1|77660|mRNA:PIIN_06796	807	614	single	100	fungi – basidiomycetes	Yes	#N/A	#N/A	#N/A	#N/A	#N/A	#N/A	2.9388	#N/A	1.35277	PB000715	Pfam-B_715	64	199	813	426	561	1.2e-05
	PIIN_06817	jgi|Pirin1|77680|mRNA:PIIN_06817	1644	530	single	99.03	fungi – basidiomycetes	Yes	#N/A	#N/A	#N/A	#N/A	#N/A	#N/A	#N/A	#N/A	#N/A	PF04163.7	Tht1	74	343	544	62	349	4.1e-09
	PIIN_06837	jgi|Pirin1|77701|mRNA:PIIN_06837	348	432	single	100		Yes	#N/A	#N/A	3.8	#N/A	#N/A	-2.74247	1.86756	#N/A	2.96099	#N/A	#N/A	#N/A	#N/A	#N/A	#N/A	#N/A	#N/A
	PIIN_06838	jgi|Pirin1|77702|mRNA:PIIN_06838	300	0				Yes	#N/A	#N/A	6.63	3	#N/A	#N/A	#N/A	#N/A	#N/A	#N/A	#N/A	#N/A	#N/A	#N/A	#N/A	#N/A	#N/A
	PIIN_06840	jgi|Pirin1|77704|mRNA:PIIN_06840	1506	132	single	100	fungi – basidiomycetes	No	#N/A	#N/A	#N/A	#N/A	#N/A	#N/A	#N/A	#N/A	#N/A	#N/A	#N/A	#N/A	#N/A	#N/A	#N/A	#N/A	#N/A
	PIIN_06842	jgi|Pirin1|77706|mRNA:PIIN_06842	417	2	single	23.98		Yes	#N/A	#N/A	#N/A	#N/A	#N/A	#N/A	#N/A	#N/A	#N/A	#N/A	#N/A	#N/A	#N/A	#N/A	#N/A	#N/A	#N/A
	PIIN_06843	jgi|Pirin1|77707|mRNA:PIIN_06843	96	0				No	#N/A	#N/A	#N/A	#N/A	#N/A	#N/A	#N/A	#N/A	#N/A	#N/A	#N/A	#N/A	#N/A	#N/A	#N/A	#N/A	#N/A
	PIIN_06846	jgi|Pirin1|77710|mRNA:PIIN_06846	276	0				Yes	#N/A	#N/A	18.61	#N/A	#N/A	#N/A	#N/A	#N/A	#N/A	#N/A	#N/A	#N/A	#N/A	#N/A	#N/A	#N/A	#N/A
	PIIN_06847	jgi|Pirin1|77711|mRNA:PIIN_06847	354	16	single	90.96		Yes	#N/A	#N/A	3.18	3.76	3.49	-2.84351	-2.29426	#N/A	-2.15258	#N/A	#N/A	#N/A	#N/A	#N/A	#N/A	#N/A	#N/A
	PIIN_06854	jgi|Pirin1|77718|mRNA:PIIN_06854	693	13	none		fungi – ascomycetes	Yes	PS00776|GLYCOSYL_HYDROL_F11_1 (pattern) Glycosyl hydrolases family 11 active site signature 1	123 - 133: [confidence level: (0)] PLiEYYIVEnF	#N/A	#N/A	#N/A	2.90804	10.1154	#N/A	2.57794	PF00457.12	Glyco_hydro_11	50	229	183	2	183	1.6e-76
	PIIN_06855	jgi|Pirin1|77719|mRNA:PIIN_06855	300	921	single	100	fungi – ascomycetes	Yes	#N/A	#N/A	#N/A	#N/A	#N/A	#N/A	#N/A	#N/A	#N/A	PB004779	Pfam-B_4779	36	94	533	474	533	6.2e-05
	PIIN_06875	jgi|Pirin1|77739|mRNA:PIIN_06875	2139	1682	single	99.86	fungi – basidiomycetes	Yes	PS00131|CARBOXYPEPT_SER_SER (pattern) Serine carboxypeptidases, serine active site	210 - 217: [confidence level: (0)] ItGESYAG	#N/A	#N/A	#N/A	#N/A	#N/A	#N/A	#N/A	PF00450.17	Peptidase_S10	65	590	415	10	414	4.2e-74
	PIIN_06889	jgi|Pirin1|77753|mRNA:PIIN_06889	762	0			fungi – ascomycetes	Yes	PS00776|GLYCOSYL_HYDROL_F11_1 (pattern) Glycosyl hydrolases family 11 active site signature 1	119 - 129: [confidence level: (0)] PLiEYYVVEkF	#N/A	#N/A	#N/A	#N/A	#N/A	#N/A	#N/A	PF00457.12	Glyco_hydro_11	48	223	183	5	181	1.2e-51
	PIIN_06890	jgi|Pirin1|77754|mRNA:PIIN_06890	1005	2	none		fungi – ascomycetes	No	PS51257|PROKAR_LIPOPROTEIN (profile) Prokaryotic membrane lipoprotein lipid attachment site profile, PS00776|GLYCOSYL_HYDROL_F11_1 (pattern) Glycosyl hydrolases family 11 active site signature 1	1 - 16: score=5.000 MISW--K-----------------TVVVGYLAAAC, 119 - 129: [confidence level: (0)] PLvEYYVVErY	#N/A	#N/A	#N/A	#N/A	6.53065	#N/A	#N/A	PF00457.12	Glyco_hydro_11	50	216	183	7	174	2.3e-48
	PIIN_06900	jgi|Pirin1|77764|mRNA:PIIN_06900	402	98	single	100		Yes	#N/A	#N/A	#N/A	#N/A	#N/A	-3.42717	4.23745	-3.73568	-2.23973	#N/A	#N/A	#N/A	#N/A	#N/A	#N/A	#N/A	#N/A
	PIIN_06901	jgi|Pirin1|77765|mRNA:PIIN_06901	282	10	single	68.79		Yes	#N/A	#N/A	#N/A	#N/A	#N/A	#N/A	8.58296	2.71764	#N/A	#N/A	#N/A	#N/A	#N/A	#N/A	#N/A	#N/A	#N/A
	PIIN_06943	jgi|Pirin1|77807|mRNA:PIIN_06943	1461	586	single	100	fungi – ascomycetes	No	PS00086|CYTOCHROME_P450 (pattern) Cytochrome P450 cysteine heme-iron ligand signature	421 - 430: [confidence level: (0)] FGyGMRICPG	#N/A	#N/A	#N/A	#N/A	#N/A	#N/A	#N/A	PF00067.17	p450	32	453	463	1	437	1.7e-54
	PIIN_06956	jgi|Pirin1|77820|mRNA:PIIN_06956	1779	2604	single	100	fungi – basidiomycetes	Yes	#N/A	#N/A	#N/A	#N/A	#N/A	#N/A	#N/A	#N/A	#N/A	PF00128.19	Alpha-amylase	64	389	316	1	316	1.8e-59
	PIIN_06971	jgi|Pirin1|77835|mRNA:PIIN_06971	771	66	single	100	fungi – basidiomycetes	Yes	PS51257|PROKAR_LIPOPROTEIN (profile) Prokaryotic membrane lipoprotein lipid attachment site profile, PS51367|THAUMATIN_2 (profile) Thaumatin family profile	1 - 17: score=5.000 MLPT-WR-----------------INLVFVALAAC, 22 - 256: score=28.748 ARTFTVHNACPFTIWPAVYTDlkvgsaVPNISTGWEAPPYTNRTFWVPDNWRAGRIWGRR DCNFTQPDVTSCLTGSCIGGLLCDAangSGIPPASVAEWTLEGVNGTDHYDVSLVDGYNL PMTITNDKG---CPIADCPVDLGPDCPAPLKGPfdstGypvGCKTACFANldgnqANSPN CCSGQFdtPATCPSSSvqYYDFFHSRCPNAYAYAYDDLAALKICPGRlaASYTLTFCP--	4.16	#N/A	#N/A	#N/A	1.76289	#N/A	#N/A	PF00314.12	Thaumatin	29	256	213	1	213	3.3e-60
	PIIN_06977	jgi|Pirin1|77841|mRNA:PIIN_06977	735	8	multiple		fungi – ascomycetes	Yes	#N/A	#N/A	#N/A	#N/A	#N/A	#N/A	2.37508	#N/A	#N/A	PF03211.8	Pectate_lyase	32	234	215	4	206	2.6e-71
	PIIN_06978	jgi|Pirin1|77842|mRNA:PIIN_06978	735	22	multiple		fungi – ascomycetes	Yes	#N/A	#N/A	#N/A	#N/A	#N/A	#N/A	8.73842	-1.27863	1.45978	PF03211.8	Pectate_lyase	34	234	215	6	206	4.1e-72
	PIIN_06982	jgi|Pirin1|77846|mRNA:PIIN_06982	657	676	single	100	fungi – basidiomycetes	No	PS51140|CUE (profile) CUE domain profile :	49 - 91: score=13.286 ATPDMIESVRSAFPDIPTANIHYHLLRS-GSVETTVNTLLERGY	#N/A	#N/A	#N/A	#N/A	#N/A	#N/A	#N/A	PF02845.11	CUE	51	89	42	2	41	3.6e-08
	PIIN_07074	jgi|Pirin1|77939|mRNA:PIIN_07074	1311	528	single	100	fungi – basidiomycetes	Yes	#N/A	#N/A	#N/A	#N/A	2.36	#N/A	#N/A	#N/A	#N/A	#N/A	#N/A	#N/A	#N/A	#N/A	#N/A	#N/A	#N/A
	PIIN_07075	jgi|Pirin1|77940|mRNA:PIIN_07075	561	34	multiple			Yes	#N/A	#N/A	#N/A	#N/A	#N/A	#N/A	1.01554	#N/A	-1.10761	#N/A	#N/A	#N/A	#N/A	#N/A	#N/A	#N/A	#N/A
*	PIIN_07076	jgi|Pirin1|77941|mRNA:PIIN_07076	552	424	single	97.83		Yes	PS51257|PROKAR_LIPOPROTEIN (profile) Prokaryotic membrane lipoprotein lipid attachment site profile	1 - 22: score=5.000 MKLV-------------TVFSGLTLLIGGSLAQGC	#N/A	#N/A	#N/A	#N/A	3.1368	#N/A	1.62581	#N/A	#N/A	#N/A	#N/A	#N/A	#N/A	#N/A	#N/A
	PIIN_07077	jgi|Pirin1|77942|mRNA:PIIN_07077	561	2466	single	100		Yes	#N/A	#N/A	2.55	#N/A	#N/A	-3.32552	1.95295	-1.50589	#N/A	#N/A	#N/A	#N/A	#N/A	#N/A	#N/A	#N/A	#N/A
	PIIN_07079	jgi|Pirin1|77944|mRNA:PIIN_07079	234	14	multiple			No	#N/A	#N/A	#N/A	#N/A	#N/A	-2.03514	-1.53984	-2.37899	-2.12071	#N/A	#N/A	#N/A	#N/A	#N/A	#N/A	#N/A	#N/A
	PIIN_07103	jgi|Pirin1|77968|mRNA:PIIN_07103	1857	1620	single	100	fungi – basidiomycetes	Yes	PS50975|ATP_GRASP (profile) ATP-grasp fold profile		#N/A	#N/A	#N/A	#N/A	#N/A	#N/A	#N/A	PB017548	Pfam-B_17548	24	117	88	6	83	7.3e-05
*	PIIN_07104	jgi|Pirin1|77969|mRNA:PIIN_07104	1278	3164	single	100	fungi – basidiomycetes	Yes	PS00136|SUBTILASE_ASP (pattern) Serine proteases, subtilase family, aspartic acid active site, PS00138|SUBTILASE_SER (pattern) Serine proteases, subtilase family, serine active site	171 - 182: [confidence level: (0)] IYVLDTGVratH, 366 - 376: [confidence level: (0)] GTSmStPhVAG	#N/A	#N/A	#N/A	#N/A	2.13834	#N/A	#N/A	PF05922.11	Inhibitor_I9	45	123	82	2	81	1.1e-05
	PIIN_07105	jgi|Pirin1|77970|mRNA:PIIN_07105	741	10	multiple		fungi – basidiomycetes	Yes	#N/A	#N/A	4.48	2.69	#N/A	#N/A	4.34418	1.80939	#N/A	PF03443.9	Glyco_hydro_61	19	239	218	1	218	1.7e-65
	PIIN_07106	jgi|Pirin1|77971|mRNA:PIIN_07106	2007	1280	single	100	fungi – basidiomycetes	No	#N/A	#N/A	#N/A	#N/A	#N/A	#N/A	#N/A	#N/A	#N/A	PF02225.17	PA	199	253	101	36	91	1.3e-07
	PIIN_07135	jgi|Pirin1|78000|mRNA:PIIN_07135	750	0			fungi – ascomycetes	Yes	#N/A	#N/A	#N/A	#N/A	#N/A	#N/A	#N/A	#N/A	#N/A	PF13278.1	DUF4066	46	211	166	3	166	1.1e-27
*	PIIN_07138	jgi|Pirin1|78003|mRNA:PIIN_07138	1311	822	single	100	fungi – basidiomycetes	Yes	#N/A	#N/A	#N/A	#N/A	#N/A	1.71405	-1.04244	-3.11382	#N/A	PF03547.13	Mem_trans	1	288	385	102	293	1.8e-13
	PIIN_07142	jgi|Pirin1|78007|mRNA:PIIN_07142	726	40	multiple		fungi – ascomycetes	Yes	PS51677|NODB (profile) NodB homology domain profile	46 - 241: score=14.981 GMLALAFDDGPSQLTQTLVNTLNAGGAKATFFVTG-CIHNQAGAIKSAYNSGHQIASHSW SHPSNFGsLSTADLTIQMQKLEGALRTIIGKKASTGGNVLSTMRTLGYRVITDD--VDSg dwngltpaqsearftaagagglghiplmhevysttvntlvpwlikwakqnnlklvtvaec lgdagGAYTTPTVAATSTC----------------------------------------- -------------	#N/A	#N/A	#N/A	#N/A	#N/A	#N/A	#N/A	PF01522.16	Polysacc_deac_1	43	137	124	4	98	1.5e-18
	PIIN_07143	jgi|Pirin1|78008|mRNA:PIIN_07143	351	64	single	85.19		Yes	#N/A	#N/A	3.62	2.19	#N/A	#N/A	#N/A	#N/A	#N/A	#N/A	#N/A	#N/A	#N/A	#N/A	#N/A	#N/A	#N/A
*	PIIN_07145	jgi|Pirin1|78010|mRNA:PIIN_07145	852	756	single	100		Yes	#N/A	#N/A	2.78	2.69	2.66	#N/A	2.35112	1.20785	1.5687	PB004883	Pfam-B_4883	43	279	838	230	475	9.8e-12
	PIIN_07152	jgi|Pirin1|78017|mRNA:PIIN_07152	510	22	single	84.9		Yes	#N/A	#N/A	35.07	11.54	5.6	#N/A	-2.50126	-2.4361	#N/A	#N/A	#N/A	#N/A	#N/A	#N/A	#N/A	#N/A	#N/A
	PIIN_07192	jgi|Pirin1|78056|mRNA:PIIN_07192	1530	700	single	100	fungi – basidiomycetes	Yes	#N/A	#N/A	#N/A	#N/A	#N/A	#N/A	#N/A	#N/A	#N/A	#N/A	#N/A	#N/A	#N/A	#N/A	#N/A	#N/A	#N/A
	PIIN_07207	jgi|Pirin1|78071|mRNA:PIIN_07207	1203	176	single	100	fungi – basidiomycetes	Yes	PS51164|CBM1_2 (profile) CBM1 (carbohydrate binding type-1) domain profile, PS00562|CBM1_1 (pattern) CBM1 (carbohydrate binding type-1) domain signature	19 - 55: score=12.479 VGVSEWGQCGGRNYSGSTSCDSGL TCVYINEWYSQCV, 27 - 54: [confidence level: (0)] CGGrnys...GstsCdsgltCvyi..NeWysQC	#N/A	#N/A	#N/A	#N/A	#N/A	#N/A	#N/A	PF00734.13	CBM_1	23	51	29	1	29	2.2e-13
	PIIN_07208	jgi|Pirin1|78072|mRNA:PIIN_07208	1377	310	single	100	fungi – basidiomycetes	Yes	PS51164|CBM1_2 (profile) CBM1 (carbohydrate binding type-1) domain profile, PS00562|CBM1_1 (pattern) CBM1 (carbohydrate binding type-1) domain signature	19 - 55: score=12.757 AAVSEWGQCGGLNYSGSTTCDSGLSCVYFNDWYSQCL, 27 - 54: [confidence level: (0)] CGGlnys...GsttCdsglsCvyf..NdWysQC	#N/A	#N/A	#N/A	#N/A	5.30131	#N/A	#N/A	PF00734.13	CBM_1	23	51	29	1	29	4.6e-13
*	PIIN_07212	jgi|Pirin1|78076|mRNA:PIIN_07212	525	32	single	97.71		Yes	#N/A	#N/A	11.17	#N/A	#N/A	#N/A	5.81978	#N/A	2.51568	#N/A	#N/A	#N/A	#N/A	#N/A	#N/A	#N/A	#N/A
	PIIN_07213	jgi|Pirin1|78077|mRNA:PIIN_07213	495	0				No	#N/A	#N/A	#N/A	#N/A	#N/A	#N/A	#N/A	#N/A	#N/A	#N/A	#N/A	#N/A	#N/A	#N/A	#N/A	#N/A	#N/A
	PIIN_07261	jgi|Pirin1|78125|mRNA:PIIN_07261	702	1506	single	100		Yes	#N/A	#N/A	#N/A	#N/A	#N/A	#N/A	#N/A	#N/A	#N/A	#N/A	#N/A	#N/A	#N/A	#N/A	#N/A	#N/A	#N/A
	PIIN_07320	jgi|Pirin1|78184|mRNA:PIIN_07320	1101	76	multiple		fungi – ascomycetes	Yes	PS51164|CBM1_2 (profile) CBM1 (carbohydrate binding type-1) domain profile, PS00562|CBM1_1 (pattern) CBM1 (carbohydrate binding type-1) domain signature	19 - 55: score=13.592 GQQSAWGQCGGQGWTGPTTCVSGYTCVYSNPWYSQCI, 27 - 54: [confidence level: (0)] CGGqgwt...GpttCvsgytCvys..NpWysQC	10.09	#N/A	3.18	1.80971	7.00783	2.30686	#N/A	PF00734.13	CBM_1	23	51	29	1	29	5.7e-14
*	PIIN_07327	jgi|Pirin1|78191|mRNA:PIIN_07327	819	2	none			Yes	#N/A	#N/A	#N/A	#N/A	#N/A	#N/A	#N/A	6.16862	3.07635	#N/A	#N/A	#N/A	#N/A	#N/A	#N/A	#N/A	#N/A
	PIIN_07330	jgi|Pirin1|78195|mRNA:PIIN_07330	906	2	none		fungi – basidiomycetes	Yes	#N/A	#N/A	#N/A	#N/A	#N/A	#N/A	#N/A	#N/A	#N/A	#N/A	#N/A	#N/A	#N/A	#N/A	#N/A	#N/A	#N/A
	PIIN_07333	jgi|Pirin1|78198|mRNA:PIIN_07333	606	38	single	100		No	#N/A	#N/A	3.67	#N/A	2.48	#N/A	1.0665	2.99074	#N/A	#N/A	#N/A	#N/A	#N/A	#N/A	#N/A	#N/A	#N/A
	PIIN_07340	jgi|Pirin1|78205|mRNA:PIIN_07340	921	1740	single	100	fungi – basidiomycetes	No	PS51257|PROKAR_LIPOPROTEIN (profile) Prokaryotic membrane lipoprotein lipid attachment site profile	1 - 21: score=6.000 MDEL-KR-------------VDTYSLILGSVLLAC	#N/A	#N/A	#N/A	#N/A	#N/A	#N/A	#N/A	PF09439.5	SRPRB	43	244	181	4	176	3.9e-20
	PIIN_07341	jgi|Pirin1|78206|mRNA:PIIN_07341	1599	832	single	100	fungi – basidiomycetes	No	#N/A	#N/A	#N/A	#N/A	#N/A	1.03141	#N/A	#N/A	#N/A	PF00067.17	p450	73	514	463	28	437	2.6e-58
	PIIN_07359	jgi|Pirin1|78224|mRNA:PIIN_07359	1692	188	single	100	fungi – ascomycetes	Yes	PS51175|CBM6 (profile) CBM6 (carbohydrate binding type-6) domain profile	21 - 139: score=11.585 AVYEAEDGTLSGTTVDTATSGYSGTGYVTGFTDSTTSLSI-TVSAGSTGLYDFSVTYAAP YGEKYTAVSL-NGSPNGEIHFTET---TTFTTVSgGQLLLNEGQNIITFNTNWG---WYF IDKIELN	#N/A	#N/A	#N/A	#N/A	3.45787	#N/A	#N/A	PF02156.10	Glyco_hydro_26	155	467	311	2	310	5.1e-88
	PIIN_07374	jgi|Pirin1|78239|mRNA:PIIN_07374	624	0			fungi – basidiomycetes	Yes	#N/A	#N/A	16.47	7.58	#N/A	#N/A	#N/A	#N/A	#N/A	PF00775.16	Dioxygenase_C	112	169	183	2	63	2.2e-06
*	PIIN_07381	jgi|Pirin1|78246|mRNA:PIIN_07381	1596	718	single	100	fungi – basidiomycetes	Yes	PS00131|CARBOXYPEPT_SER_SER (pattern) Serine carboxypeptidases, serine active site	242 - 249: [confidence level: (0)] LaGESYGG	#N/A	#N/A	#N/A	1.43531	1.70448	#N/A	#N/A	PF00450.17	Peptidase_S10	113	528	415	9	415	9.3e-104
	PIIN_07390	jgi|Pirin1|78255|mRNA:PIIN_07390	927	354	single	100	fungi – basidiomycetes	Yes	PS00120|LIPASE_SER (pattern) Lipases, serine active site, 174 - 183: VTIIGHSMGA	174 - 183: VTIIGHSMGA	#N/A	#N/A	#N/A	#N/A	4.34504	#N/A	1.18784	PF01764.20	Lipase_3	105	245	141	2	139	4e-23
*	PIIN_07425	jgi|Pirin1|78290|mRNA:PIIN_07425	783	2124	single	100	oomycetes	Yes	#N/A	#N/A	#N/A	#N/A	#N/A	1.53561	1.61473	3.3422	2.08003	#N/A	#N/A	#N/A	#N/A	#N/A	#N/A	#N/A	#N/A
	PIIN_07447	jgi|Pirin1|78313|mRNA:PIIN_07447	1281	4114	single	100	fungi – basidiomycetes	Yes	#N/A	#N/A	#N/A	#N/A	#N/A	#N/A	#N/A	#N/A	#N/A	PB011613	Pfam-B_11613	1	417	495	125	495	6.3e-82
	PIIN_07461	jgi|Pirin1|78327|mRNA:PIIN_07461	3183	1176	multiple		fungi – basidiomycetes	No	#N/A	#N/A	#N/A	#N/A	#N/A	#N/A	#N/A	#N/A	#N/A	#N/A	#N/A	#N/A	#N/A	#N/A	#N/A	#N/A	#N/A
	PIIN_07471	jgi|Pirin1|78337|mRNA:PIIN_07471	801	2060	single	100	fungi – basidiomycetes	Yes	#N/A	#N/A	#N/A	#N/A	#N/A	1.02459	#N/A	#N/A	#N/A	#N/A	#N/A	#N/A	#N/A	#N/A	#N/A	#N/A	#N/A
	PIIN_07492	jgi|Pirin1|78358|mRNA:PIIN_07492	1302	2711	single	99.62	fungi – basidiomycetes	Yes	PS00136|SUBTILASE_ASP (pattern) Serine proteases, subtilase family, aspartic acid active site, PS00137|SUBTILASE_HIS (pattern) Serine proteases, subtilase family, histidine active site, PS00138|SUBTILASE_SER (pattern) Serine proteases, subtilase family, serine active site	149 - 160: [confidence level: (0)] IYILDTGVrtsH, 185 - 195: [confidence level: (0)] HGThVAGiAAS, 338 - 348: [confidence level: (0)] GTSmAsPmVAG	#N/A	#N/A	#N/A	#N/A	1.38499	#N/A	#N/A	PF05922.11	Inhibitor_I9	25	102	82	3	80	6.1e-07
	PIIN_07503	jgi|Pirin1|78369|mRNA:PIIN_07503	1173	2176	single	100	fungi – basidiomycetes	Yes	#N/A	#N/A	-14.89	-9.31	-5.6	-2.11804	#N/A	-2.23279	-1.73638	PF13668.1	Ferritin_2	78	207	137	2	134	2.6e-17
	PIIN_07512	jgi|Pirin1|78378|mRNA:PIIN_07512	954	230	single	100	fungi – basidiomycetes	Yes	#N/A	#N/A	#N/A	#N/A	#N/A	#N/A	#N/A	#N/A	#N/A	PF01464.15	SLT	142	225	121	2	99	2.2e-12
	PIIN_07522	jgi|Pirin1|78389|mRNA:PIIN_07522	1059	4	none		fungi – basidiomycetes	Yes	PS51164|CBM1_2 (profile) CBM1 (carbohydrate binding type-1) domain profile, PS00562|CBM1_1 (pattern) CBM1 (carbohydrate binding type-1) domain signature	316 - 351: score=11.848 YEQSLYGQCGGQGYTGPTTCAQG-TCKYFNAWYSQCL, 324 - 350: [confidence level: (0)] CGGqgyt...GpttCaqgt.Ckyf..NaWysQC	#N/A	#N/A	#N/A	#N/A	8.9598	1.26743	#N/A	PF10503.4	Esterase_phd	42	239	220	9	203	9.3e-24
	PIIN_07545	jgi|Pirin1|78412|mRNA:PIIN_07545	987	16	multiple		fungi – ascomycetes	Yes	#N/A	#N/A	#N/A	#N/A	#N/A	#N/A	6.21201	#N/A	#N/A	PF04616.9	Glyco_hydro_43	82	325	286	43	286	1.2e-37
	PIIN_07548	jgi|Pirin1|78415|mRNA:PIIN_07548	1662	446	single	100	fungi – basidiomycetes	Yes	PS00141|ASP_PROTEASE (pattern) Eukaryotic and viral aspartyl proteases active site, 123 - 134: [confidence level: (0)] VNLDTGSSDLWV 317 - 328: [confidence level: (0)] AIIDTGSTLILG		#N/A	#N/A	#N/A	#N/A	#N/A	#N/A	#N/A	PF00026.18	Asp	108	436	317	2	307	5.5e-61
	PIIN_07555	jgi|Pirin1|78421|mRNA:PIIN_07555	867	1240	single	100	fungi – basidiomycetes	Yes	PS00142|ZINC_PROTEASE (pattern) Neutral zinc metallopeptidases, zinc-binding region signature	199 - 208: TLTHEVGHWL	#N/A	#N/A	#N/A	-2.43527	-2.40851	-1.75817	-1.35263	PF05572.8	Peptidase_M43	193	279	154	66	152	3.9e-15
	PIIN_07561	jgi|Pirin1|78427|mRNA:PIIN_07561	1668	452	single	100	fungi – ascomycetes	Yes	PS51387|FAD_PCMH (profile) PCMH-type FAD-binding domain profile :	110 - 294: score=15.273 QGLVPYYVAQVNNVDDVQKAVKFAHDHNISTRVKGASHDFLGRSSGNGtFGISTIKLKGI DFVNRFTLAgapqeaspESVVHIAAGEHWIHVNRAADSHGVIVVGGRYQLLcGCCWWMVL GGGHSSLSPQYGLGVDNVLQFEIVTPDGQLR---IVNQYQEKDLFWA-LRGGGTGFGVVT KVTYKTHPP	#N/A	#N/A	#N/A	#N/A	#N/A	#N/A	#N/A	PB003664	Pfam-B_3664	29	58	985	2	31	0.00017
	PIIN_07562	jgi|Pirin1|78428|mRNA:PIIN_07562	1626	476	single	100	fungi – ascomycetes	Yes	PS51387|FAD_PCMH (profile) PCMH-type FAD-binding domain profile	96 - 279: score=16.426 QGLVPYYVAQVNNVDDVKKAVKFAHDHKISTRVKGASHDFLGRSSGNGtFGISTIKLKGI NFVDSYTLAgappgaspVSVVHVAAGEHWIYVNRAADAHGVIVVGGASYSVGAAGGWVLG GGHSNLSPQYGLGVDNVVQFEIVTPDGRLR---VANRYQEKDLFWA-LRGGGPGFGVVTK VTYRTHPA	#N/A	#N/A	#N/A	#N/A	#N/A	#N/A	#N/A	PF01565.18	FAD_binding_4	100	246	139	1	137	4.7e-21
	PIIN_07563	jgi|Pirin1|78429|mRNA:PIIN_07563	1668	204	single	97.12	fungi – ascomycetes	Yes	PS51387|FAD_PCMH (profile) PCMH-type FAD-binding domain profile : ￼￼￼￼￼￼￼￼￼￼￼￼￼￼￼￼￼￼	110 - 293: score=15.451 QGLVPYYVAQVNNVDDVKKAVKFAHDHKISTRVKGASHDFLGRSSGN--GTFGISTIKLK GIEFVDSFtlpgappgttpESVVHIAAGEHWIHVNRAADSHGVIVVGGTSYSVGAAGGWV LGGGHSSLSPQYGLGVDNVVQFEIVTPDGQFR---VANKYQEKDLFWA-LRGGGPGFGVV TKVTYKTHPP	#N/A	#N/A	#N/A	#N/A	#N/A	-1.9785	#N/A	PF01565.18	FAD_binding_4	114	259	139	1	136	4.5e-22
	PIIN_07588	jgi|Pirin1|78454|mRNA:PIIN_07588	1788	912	single	100	fungi – basidiomycetes	No	#N/A	#N/A	#N/A	#N/A	#N/A	-1.20289	-2.18049	#N/A	#N/A	PF13241.1	NAD_binding_7	15	141	103	2	102	1.4e-11
	PIIN_07595	jgi|Pirin1|78461|mRNA:PIIN_07595	372	8	single	52.96		Yes	#N/A	#N/A	7.57	#N/A	2.64	#N/A	8.19301	#N/A	#N/A	#N/A	#N/A	#N/A	#N/A	#N/A	#N/A	#N/A	#N/A
	PIIN_07598	jgi|Pirin1|78464|mRNA:PIIN_07598	1431	1416	single	100	fungi – basidiomycetes	Yes	PS00136|SUBTILASE_ASP (pattern) Serine proteases, subtilase family, aspartic acid active site, PS00137|SUBTILASE_HIS (pattern) Serine proteases, subtilase family, histidine active site, PS00138|SUBTILASE_SER (pattern) Serine proteases, subtilase family, serine active site	171 - 182: [confidence level: (0)] IYILDSGIrttH, 207 - 217: [confidence level: (0)] HGShVAGtAAG, 417 - 427: [confidence level: (0)] GTSmAtPhITG	2.47	#N/A	#N/A	#N/A	#N/A	1.17151	#N/A	PF05922.11	Inhibitor_I9	38	119	82	1	80	7.8e-07
	PIIN_07603	jgi|Pirin1|78469|mRNA:PIIN_07603	1572	1074	single	100	fungi – basidiomycetes	Yes	PS01095|CHITINASE_18 (pattern) Chitinases family 18 active site	259 - 267: [confidence level: (0)] LDGIDIDwE	#N/A	#N/A	#N/A	#N/A	#N/A	#N/A	#N/A	PF00704.23	Glyco_hydro_18	156	393	343	2	246	8.3e-42
	PIIN_07613	jgi|Pirin1|78479|mRNA:PIIN_07613	657	1722	single	100	fungi – basidiomycetes	Yes	#N/A	#N/A	#N/A	#N/A	#N/A	#N/A	-1.82671	#N/A	#N/A	PF02064.10	MAS20	14	152	121	6	118	4e-19
	PIIN_07620	jgi|Pirin1|78486|mRNA:PIIN_07620	1218	386	single	100	fungi – basidiomycetes	No	#N/A	#N/A	#N/A	#N/A	#N/A	#N/A	#N/A	#N/A	#N/A	PF07942.7	N2227	134	399	272	6	271	2.6e-67
	PIIN_07640	jgi|Pirin1|78506|mRNA:PIIN_07640	2670	66670	single	99.55	fungi – basidiomycetes	Yes	PS00129|GLYCOSYL_HYDROL_F31_1 (pattern) Glycosyl hydrolases family 31 active site	424 - 431: [confidence level: (0)] GIWiDMNE	-2.27	#N/A	#N/A	#N/A	-2.26552	#N/A	1.36209	PB012252	Pfam-B_12252	62	158	104	2	101	0.00046
	PIIN_07653	jgi|Pirin1|78518|mRNA:PIIN_07653	1320	396	single	100	fungi – ascomycetes	Yes	#N/A	#N/A	#N/A	#N/A	#N/A	#N/A	4.85749	#N/A	#N/A	PB004428	Pfam-B_4428	11	162	305	110	256	2.8e-08
	PIIN_07657	jgi|Pirin1|78522|mRNA:PIIN_07657	1572	564	single	100	fungi – basidiomycetes	Yes	PS00131|CARBOXYPEPT_SER_SER (pattern) Serine carboxypeptidases, serine active site, PS00560|CARBOXYPEPT_SER_HIS (pattern) Serine carboxypeptidases, histidine active site	232 - 239: [confidence level: (0)] LaGESYGG, 490 - 507: [confidence level: (0)] LtfAtVyGAGHmAPydkP	3.97	4.28	3.26	2.85433	2.93679	1.07973	1.18825	PF00450.17	Peptidase_S10	103	519	415	9	414	8.7e-97
	PIIN_07658	jgi|Pirin1|78523|mRNA:PIIN_07658	759	40	multiple		fungi – basidiomycetes	Yes	#N/A	#N/A	#N/A	#N/A	#N/A	#N/A	#N/A	1.915	#N/A	PF00732.14	GMC_oxred_N	54	117	296	3	65	1.9e-08
*	PIIN_07662	jgi|Pirin1|78527|mRNA:PIIN_07662	393	30	multiple			Yes	#N/A	#N/A	28.01	#N/A	#N/A	#N/A	#N/A	#N/A	#N/A	#N/A	#N/A	#N/A	#N/A	#N/A	#N/A	#N/A	#N/A
	PIIN_07672	jgi|Pirin1|78536|mRNA:PIIN_07672	468	1436	single	100		Yes	#N/A	#N/A	#N/A	#N/A	2.07	1.18886	2.50927	#N/A	2.44537	#N/A	#N/A	#N/A	#N/A	#N/A	#N/A	#N/A	#N/A
	PIIN_07674	jgi|Pirin1|78538|mRNA:PIIN_07674	372	6	single	59.68		Yes	#N/A	#N/A	#N/A	#N/A	#N/A	-1.01263	-1.91795	-1.16402	-1.53195	#N/A	#N/A	#N/A	#N/A	#N/A	#N/A	#N/A	#N/A
	PIIN_07678	jgi|Pirin1|78542|mRNA:PIIN_07678	282	2	single	35.46		No	#N/A	#N/A	#N/A	#N/A	#N/A	-1.31501	#N/A	#N/A	#N/A	#N/A	#N/A	#N/A	#N/A	#N/A	#N/A	#N/A	#N/A
	PIIN_07687	jgi|Pirin1|78551|mRNA:PIIN_07687	1413	710	single	98.44	fungi – ascomycetes	No	#N/A	#N/A	#N/A	#N/A	#N/A	#N/A	-1.06596	#N/A	#N/A	#N/A	#N/A	#N/A	#N/A	#N/A	#N/A	#N/A	#N/A
	PIIN_07694	jgi|Pirin1|78558|mRNA:PIIN_07694	1005	172	single	100	fungi – basidiomycetes	Yes	#N/A	#N/A	#N/A	#N/A	#N/A	-1.1964	-1.60209	-1.27256	#N/A	PB002859	Pfam-B_2859	231	285	1008	937	991	8.2e-08
	PIIN_07708	jgi|Pirin1|78572|mRNA:PIIN_07708	1614	1178	single	100	fungi – basidiomycetes	Yes	PS00080|MULTICOPPER_OXIDASE2 (pattern) Multicopper oxidases signature 2	487 - 498: [confidence level: (0)] HCHiewHlegGL	#N/A	#N/A	#N/A	#N/A	#N/A	#N/A	#N/A	PF07732.10	Cu-oxidase_3	44	155	118	11	117	5.3e-38
	PIIN_07749	jgi|Pirin1|78614|mRNA:PIIN_07749	900	134	single	100	fungi – basidiomycetes	Yes	PS00120|LIPASE_SER (pattern) Lipases, serine active site	168 - 177: VTFIGHSLGG	#N/A	#N/A	#N/A	#N/A	7.51228	-2.70632	#N/A	PF01764.20	Lipase_3	98	238	141	1	139	8.6e-27
	PIIN_07750	jgi|Pirin1|78615|mRNA:PIIN_07750	918	24	multiple		fungi – basidiomycetes	Yes	PS00120|LIPASE_SER (pattern) Lipases, serine active site	177 - 186: VLLTGHSLGG	3.54	#N/A	#N/A	#N/A	5.01395	#N/A	#N/A	PF01764.20	Lipase_3	107	243	141	1	139	9.7e-24
	PIIN_07753	jgi|Pirin1|78618|mRNA:PIIN_07753	300	202	single	100	fungi – basidiomycetes	Yes	PS51677|NODB (profile) NodB homology domain profile	34 - 99: score=11.789 SGFSYTWDDGPHIHHHDINTAFNEAGGKTTFYLNGNnygciYSEDNVNAIRESYLAGHQI AHHTWR------------------------------------------------------ ------------------------------------------------------------ -----------	-2.91	-4.55	-5.3	#N/A	#N/A	#N/A	#N/A	PF01522.16	Polysacc_deac_1	37	98	124	10	66	2.1e-07
	PIIN_07775	jgi|Pirin1|78640|mRNA:PIIN_07775	594	10483	single	100	fungi – basidiomycetes	Yes	#N/A	#N/A	#N/A	#N/A	#N/A	-3.18577	#N/A	#N/A	#N/A	#N/A	#N/A	#N/A	#N/A	#N/A	#N/A	#N/A	#N/A
	PIIN_07780	jgi|Pirin1|78645|mRNA:PIIN_07780	228	2580	single	100	fungi – basidiomycetes	No	#N/A	#N/A	#N/A	#N/A	#N/A	-1.39791	#N/A	#N/A	#N/A	PF08520.5	DUF1748	4	72	70	1	69	9.6e-25
	PIIN_07806	jgi|Pirin1|78671|mRNA:PIIN_07806	258	14	single	96.51		Yes	#N/A	#N/A	#N/A	#N/A	#N/A	#N/A	#N/A	-1.01332	#N/A	#N/A	#N/A	#N/A	#N/A	#N/A	#N/A	#N/A	#N/A
	PIIN_07822	jgi|Pirin1|78688|mRNA:PIIN_07822	999	24	single	42.84	fungi – ascomycetes	Yes	#N/A	#N/A	#N/A	2.35	#N/A	2.24537	8.80444	#N/A	#N/A	PF00331.15	Glyco_hydro_10	22	330	320	3	319	4.5e-99
	PIIN_07884	jgi|Pirin1|78750|mRNA:PIIN_07884	591	12	multiple		fungi – ascomycetes	Yes	PS51164|CBM1_2 (profile) CBM1 (carbohydrate binding type-1) domain profile, PS00562|CBM1_1 (pattern) CBM1 (carbohydrate binding type-1) domain sig	88 - 125: score=9.949 ATAPEWGQCGGTGWDGPTVCPAGWICTPTTSpSLWYCL, 153 - 181: [confidence level: (0)] CGGinwt...GprvCpagwvCtats.SpYffQC 145 - 182: score=11.349 TTAPEWGQCGGINWTGPRVCPAGWVCTATSSpYFFQCL	#N/A	#N/A	#N/A	#N/A	3.35751	#N/A	-1.26536	PF00734.13	CBM_1	92	114	29	1	23	1.2e-08
	PIIN_07885	jgi|Pirin1|78751|mRNA:PIIN_07885	267	10	single	82.02	fungi – basidiomycetes	Yes	#N/A	#N/A	#N/A	#N/A	#N/A	#N/A	#N/A	#N/A	#N/A	#N/A	#N/A	#N/A	#N/A	#N/A	#N/A	#N/A	#N/A
	PIIN_07886	jgi|Pirin1|78752|mRNA:PIIN_07886	627	0			fungi – ascomycetes	Yes	PS51164|CBM1_2 (profile) CBM1 (carbohydrate binding type-1) domain profile	21 - 58: score=8.779 QT AKEWGQCGGIGYVGPT ACPTGWICTVPQPlRKSGTT	3.12	#N/A	#N/A	#N/A	#N/A	#N/A	#N/A	PF00734.13	CBM_1	25	48	29	1	24	2.9e-08
	PIIN_07895	jgi|Pirin1|78761|mRNA:PIIN_07895	1149	40	multiple		fungi – ascomycetes	Yes	#N/A	#N/A	#N/A	#N/A	#N/A	#N/A	8.14019	#N/A	#N/A	PB000265	Pfam-B_265	28	299	2050	1378	1655	2e-05
	PIIN_07896	jgi|Pirin1|78762|mRNA:PIIN_07896	1881	542	single	100		Yes	#N/A	#N/A	2	#N/A	#N/A	#N/A	1.18888	#N/A	#N/A	PB000974	Pfam-B_974	15	242	403	41	263	1.3e-15
	PIIN_07902	jgi|Pirin1|78767|mRNA:PIIN_07902	798	588	single	100	fungi – basidiomycetes	Yes	#N/A	#N/A	#N/A	#N/A	#N/A	#N/A	#N/A	#N/A	#N/A	PF10342.4	GPI-anchored	22	114	93	2	93	1.2e-07
	PIIN_07912	jgi|Pirin1|78777|mRNA:PIIN_07912	978	1364	single	91.31	fungi – basidiomycetes	No	#N/A	#N/A	#N/A	#N/A	#N/A	#N/A	-1.77506	#N/A	#N/A	PF01398.16	JAB	15	126	114	3	113	2.3e-27
*	PIIN_07915	jgi|Pirin1|78780|mRNA:PIIN_07915	435	796	single	100		Yes	#N/A	#N/A	#N/A	#N/A	2.34	#N/A	#N/A	#N/A	#N/A	#N/A	#N/A	#N/A	#N/A	#N/A	#N/A	#N/A	#N/A
*	PIIN_07917	jgi|Pirin1|78782|mRNA:PIIN_07917	345	2	none			Yes	#N/A	#N/A	40.5	#N/A	#N/A	#N/A	#N/A	3.06826	#N/A	#N/A	#N/A	#N/A	#N/A	#N/A	#N/A	#N/A	#N/A
*	PIIN_07952	jgi|Pirin1|78817|mRNA:PIIN_07952	1125	2733	single	100	fungi – ascomycetes	Yes	#N/A	#N/A	#N/A	#N/A	#N/A	2.49264	4.33447	3.50668	2.24306	#N/A	#N/A	#N/A	#N/A	#N/A	#N/A	#N/A	#N/A
	PIIN_07955	jgi|Pirin1|78820|mRNA:PIIN_07955	2406	1102	single	100	fungi – basidiomycetes	Yes	#N/A	#N/A	#N/A	#N/A	#N/A	#N/A	#N/A	#N/A	#N/A	PF03200.11	Glyco_hydro_63	31	661	801	43	618	8.6e-175
	PIIN_07982	jgi|Pirin1|78847|mRNA:PIIN_07982	1896	120	multiple		fungi – basidiomycetes	Yes	PS51212|WSC (profile) WSC domain profile	48 - 140: score=11.851 WTTSARCYTDSiSARTLTGAEFVSES-MTTDACLDFCYSKGYKYAGTEWSKECYCDSDFR NGGSPVDDGCDMACSGAADETCGGGNRLSIYEYL 152 - 244: score=12.563 GWSSQGCYTDTvANRALPNQVYVDGG-MTADKCTSKCFSLGYPLAGVEYGHECFCADSIG SSGVPAESGCDMQCTGNANEICGGGNRLNVYQYT 257 - 349: score=11.430 LDGDTGCYTDIvSNRALGLRVYVDGA-MTVPKCTEKCFSLNYGYAGLEFADECYCSHSIG SSGVPVSDGCTMSCSGDMSTICGGPDRL TIYKYQ 365 - 456: score=11.625 GFASQGCYTDSvHAR…	2.17	#N/A	#N/A	#N/A	#N/A	#N/A	#N/A	PF01822.14	WSC	54	130	82	4	82	2e-18
	PIIN_08001	jgi|Pirin1|78866|mRNA:PIIN_08001	1590	436	single	100	fungi – basidiomycetes	No	PS00086|CYTOCHROME_P450 (pattern) Cytochrome P450 cysteine heme-iron ligand signature	459 - 468: [confidence level: (0)] FSaGPRSCIG	#N/A	#N/A	#N/A	#N/A	#N/A	#N/A	#N/A	PF00067.17	p450	90	493	463	37	439	8.4e-70
	PIIN_08009	jgi|Pirin1|78874|mRNA:PIIN_08009	753	0				Yes	#N/A	#N/A	#N/A	#N/A	#N/A	#N/A	#N/A	#N/A	#N/A	#N/A	#N/A	#N/A	#N/A	#N/A	#N/A	#N/A	#N/A
	PIIN_08010	jgi|Pirin1|78875|mRNA:PIIN_08010	306	0				Yes	#N/A	#N/A	#N/A	#N/A	#N/A	#N/A	#N/A	#N/A	#N/A	#N/A	#N/A	#N/A	#N/A	#N/A	#N/A	#N/A	#N/A
	PIIN_08027	jgi|Pirin1|78892|mRNA:PIIN_08027	447	16	single	84.34		Yes	#N/A	#N/A	#N/A	#N/A	#N/A	#N/A	#N/A	#N/A	#N/A	#N/A	#N/A	#N/A	#N/A	#N/A	#N/A	#N/A	#N/A
	PIIN_08028	jgi|Pirin1|78893|mRNA:PIIN_08028	336	4	single	29.76		Yes	#N/A	#N/A	10.6	#N/A	#N/A	#N/A	#N/A	#N/A	#N/A	#N/A	#N/A	#N/A	#N/A	#N/A	#N/A	#N/A	#N/A
*	PIIN_08029	jgi|Pirin1|78894|mRNA:PIIN_08029	444	4	none			Yes	#N/A	#N/A	#N/A	#N/A	#N/A	#N/A	#N/A	2.04417	#N/A	#N/A	#N/A	#N/A	#N/A	#N/A	#N/A	#N/A	#N/A
	PIIN_08036	jgi|Pirin1|78901|mRNA:PIIN_08036	1206	26	multiple			No	#N/A	#N/A	#N/A	#N/A	#N/A	#N/A	#N/A	#N/A	#N/A	PB000471	Pfam-B_471	261	400	783	1	140	1.5e-129
	PIIN_08037	jgi|Pirin1|78902|mRNA:PIIN_08037	1221	20	multiple			No	#N/A	#N/A	#N/A	#N/A	#N/A	#N/A	#N/A	-2.09961	#N/A	PB003398	Pfam-B_3398	151	400	649	1	250	4.1e-107
	PIIN_08041	jgi|Pirin1|78906|mRNA:PIIN_08041	1326	20	multiple			No	PS50181|FBOX (profile) F-box domain profile	1 - 48: score=9.153 -MPISYLPNEILAIIFTYYILASCPaqTLQLVCRRWYAVAKETPILKSR	#N/A	#N/A	#N/A	#N/A	#N/A	#N/A	#N/A	PF12937.2	F-box-like	3	47	47	1	42	2.4e-08
	PIIN_08070	jgi|Pirin1|78935|mRNA:PIIN_08070	774	96	single	100	fungi – basidiomycetes	Yes	#N/A	#N/A	#N/A	#N/A	#N/A	#N/A	-1.53571	-2.13452	-1.01025	#N/A	#N/A	#N/A	#N/A	#N/A	#N/A	#N/A	#N/A
	PIIN_08123	jgi|Pirin1|78989|mRNA:PIIN_08123	1515	524	single	100	fungi – basidiomycetes	No	PS00086|CYTOCHROME_P450 (pattern) Cytochrome P450 cysteine heme-iron ligand signature	441 - 450: [confidence level: (0)] FGfGRRICPG	#N/A	#N/A	#N/A	#N/A	#N/A	#N/A	#N/A	PF00067.17	p450	48	482	463	1	446	5.2e-65
	PIIN_08180	jgi|Pirin1|79046|mRNA:PIIN_08180	1215	22	multiple			No	#N/A	#N/A	#N/A	#N/A	#N/A	#N/A	-1.42214	#N/A	#N/A	#N/A	#N/A	#N/A	#N/A	#N/A	#N/A	#N/A	#N/A
	PIIN_08188	jgi|Pirin1|79054|mRNA:PIIN_08188	507	128	single	100	fungi – basidiomycetes	Yes	PS51417|ARF (profile) small GTPase Arf family profile	1 - 168: score=10.883 ------------------MLllvllllTTFLEnvksQYnKTEgiHPDKIGPTVGLNTGKI TLPSTILNFQDLGGQRALRGLWHRYFEQCHAVAYMIDASNPDRLDDGWVVFDEVLSSPQI SGVPLLLLANKQDADGSLTVEQIRENYEEWWARKQANLRAQglqpdtedtrrmgsldvmG ￼￼￼￼￼￼￼￼￼￼￼￼￼￼￼ VSALKG--------------	#N/A	#N/A	#N/A	#N/A	#N/A	#N/A	#N/A	PF00025.16	Arf	29	130	175	40	141	1.5e-22
	PIIN_08199	jgi|Pirin1|79065|mRNA:PIIN_08199	681	20	multiple		fungi – ascomycetes	Yes	#N/A	#N/A	#N/A	#N/A	#N/A	-1.46494	9.22377	#N/A	1.23129	PF03443.9	Glyco_hydro_61	34	217	218	23	217	1.9e-56
	PIIN_08204	jgi|Pirin1|79070|mRNA:PIIN_08204	561	5874	single	100	fungi – basidiomycetes	Yes	#N/A	#N/A	#N/A	#N/A	#N/A	-1.6025	1.16553	1.16931	1.14706	#N/A	#N/A	#N/A	#N/A	#N/A	#N/A	#N/A	#N/A
	PIIN_08222	jgi|Pirin1|79088|mRNA:PIIN_08222	540	118	single	66.3		Yes	#N/A	#N/A	8.82	4.16	2.86	-1.13946	-1.28478	#N/A	-1.32108	#N/A	#N/A	#N/A	#N/A	#N/A	#N/A	#N/A	#N/A
	PIIN_08226	jgi|Pirin1|79092|mRNA:PIIN_08226	1098	3332	single	100	fungi – basidiomycetes	Yes	PS50011|PROTEIN_KINASE_DOM (profile) Protein kinase domain profile, PS00107|PROTEIN_KINASE_ATP (pattern) Protein kinases ATP-binding region signature, PS01351|MAPK (pattern) MAP kinase signature, PS00108|PROTEIN_KINASE_ST (pattern) Serine/Threonine protein kinases active-site signature	21 - 316: score=44.428 YQVLDVVGEGAYGIVCSAIHRPTGRKVAIKKIAP----FEhsmFCLRTLRELKLLKFLse agVSENIISVLDIIKPAsieafKEVYLVQELMET-DMHRVIRTQD--LSDDHAQYFIYQT LRALKALHSADVIHRDLKPSNLLLNANCDLKVADFGLARSVKTAEPsgtetgFMTEYVAT RWYRAPEIMLTFKQYTKAIDVWSVGCILAEMLSGKPLFPGRdyhHQLTLILDVLGTP--- ----TLDEfyaittrrsrdyiralpfrkkrpfatlfpnASPMAVDFLTKTLTFDPKKRIS VEDALAHPYL, 27 - 51: [confidence level: (0)] VGEGAYGIVCsAihrptgrkv.....…	#N/A	#N/A	#N/A	#N/A	#N/A	#N/A	#N/A	PF00069.20	Pkinase	21	316	260	1	260	1.4e-68
*	PIIN_08228	jgi|Pirin1|79094|mRNA:PIIN_08228	594	206	single	85.35	fungi – basidiomycetes	Yes	#N/A	#N/A	2.33	#N/A	#N/A	3.05932	5.38039	4.75685	3.04278	#N/A	#N/A	#N/A	#N/A	#N/A	#N/A	#N/A	#N/A
	PIIN_08245	jgi|Pirin1|79111|mRNA:PIIN_08245	2058	1204	single	100	fungi – basidiomycetes	Yes	#N/A	#N/A	#N/A	#N/A	#N/A	1.15423	2.21148	#N/A	2.44532	PF00251.15	Glyco_hydro_32N	74	228	308	4	135	2.2e-24
	PIIN_08262	jgi|Pirin1|79128|mRNA:PIIN_08262	1188	320	single	100	bacteria – actinobacteria	Yes	#N/A	#N/A	#N/A	#N/A	#N/A	#N/A	1.24709	#N/A	#N/A	PF05426.7	Alginate_lyase	102	232	272	54	199	7.3e-11
	PIIN_08263	jgi|Pirin1|79129|mRNA:PIIN_08263	1170	278	single	100	bacteria – actinobacteria	Yes	#N/A	#N/A	#N/A	#N/A	#N/A	1.09	#N/A	-1.23649	#N/A	PF05426.7	Alginate_lyase	103	184	272	56	144	2.7e-09
	PIIN_08264	jgi|Pirin1|79130|mRNA:PIIN_08264	1191	6	single	19.65	bacteria – actinobacteria	Yes	#N/A	#N/A	#N/A	#N/A	#N/A	#N/A	#N/A	#N/A	#N/A	PF05426.7	Alginate_lyase	96	230	272	47	195	4.6e-12
	PIIN_08265	jgi|Pirin1|79131|mRNA:PIIN_08265	1188	219	single	100	bacteria – actinobacteria	Yes	#N/A	#N/A	#N/A	#N/A	#N/A	#N/A	#N/A	#N/A	#N/A	PF05426.7	Alginate_lyase	102	248	272	56	213	3.3e-12
	PIIN_08266	jgi|Pirin1|79132|mRNA:PIIN_08266	1224	1039	single	86.76	bacteria – actinobacteria	Yes	#N/A	#N/A	#N/A	-2.63	-2.04	#N/A	1.55972	1.08708	2.74654	PF05426.7	Alginate_lyase	90	329	272	46	265	2e-12
	PIIN_08288	jgi|Pirin1|79154|mRNA:PIIN_08288	2016	1002	single	100	fungi – basidiomycetes	Yes	PS00624|GMC_OXRED_2 (pattern) GMC oxidoreductases signature 2	314 - 328: [confidence level: (0)] GPigSPaMLmrSGVG	-12.46	-12.78	-10.71	#N/A	#N/A	#N/A	1.63415	PF00732.14	GMC_oxred_N	46	355	296	1	295	5.5e-57
	PIIN_08292	jgi|Pirin1|79158|mRNA:PIIN_08292	543	448	single	97.42	fungi – basidiomycetes	Yes	PS50231|RICIN_B_LECTIN (profile) Lectin domain of ricin B chain profile	29 - 177: score=26.177 TPTLIQTfivNPRFAPCLQASGNYDGAPVTIANCGTfNGAQREWIVVkggaeegttNKGP VTQiKIYGDKCLDVPNGNNSNGqkLQIWTCYDGNNNQKWRVNGDGAFQW-AGHNKCLDLT DGNLADGtQVQIWQCGTpespNINQSWNAV	#N/A	#N/A	-7.49	#N/A	#N/A	-3.68781	#N/A	PF00652.17	Ricin_B_lectin	90	174	124	6	83	1.5e-14
	PIIN_08301	jgi|Pirin1|79167|mRNA:PIIN_08301	1551	12408	single	100	fungi – basidiomycetes	Yes	PS51257|PROKAR_LIPOPROTEIN (profile) Prokaryotic membrane lipoprotein lipid attachment site profile, PS51677|NODB (profile) NodB homology domain profile	1 - 21: score=5.000 MASL-AK-------------VLVVVAASVSSVVAC, 187 - 417: score=28.414 WDWGHTYDDGPGFYTNKLLTYLNSLPsnsnaegaanaspgVKATFYVVGARVISRPEIVV YEYMNNHEISGHTWSHSALTTLTNEQIVAELGWTRKAIRDVIGVTPLTFRPPYGDIDDRV RAIALAMGMRPVlwtasregVPAGGDSIQWDTQDwrvhagtvqSVANQAQFERIMDSSpq faNTSsvsysptqQGVVVLQHDIY---VESVnLAIGYTIPYAQAHnprwNLKTV	#N/A	#N/A	2.86	#N/A	2.94809	1.02978	#N/A	PF01522.16	Polysacc_deac_1	192	317	124	12	123	1.3e-20
	PIIN_08306	jgi|Pirin1|79172|mRNA:PIIN_08306	198	32	single	100		Yes	#N/A	#N/A	#N/A	#N/A	#N/A	#N/A	-1.15739	#N/A	#N/A	#N/A	#N/A	#N/A	#N/A	#N/A	#N/A	#N/A	#N/A
*	PIIN_08307	jgi|Pirin1|79173|mRNA:PIIN_08307	174	4	single	62.07		Yes	#N/A	#N/A	#N/A	#N/A	#N/A	#N/A	#N/A	1.7297	#N/A	#N/A	#N/A	#N/A	#N/A	#N/A	#N/A	#N/A	#N/A
	PIIN_08310	jgi|Pirin1|79176|mRNA:PIIN_08310	693	20	multiple		fungi – ascomycetes	Yes	#N/A	#N/A	#N/A	#N/A	#N/A	2.19756	7.25408	2.38193	#N/A	#N/A	#N/A	#N/A	#N/A	#N/A	#N/A	#N/A	#N/A
	PIIN_08313	jgi|Pirin1|79179|mRNA:PIIN_08313	1095	64	multiple		fungi – basidiomycetes	Yes	PS51164|CBM1_2 (profile) CBM1 (carbohydrate binding type-1) domain profile, PS00562|CBM1_1 (pattern) CBM1 (carbohydrate binding type-1) domain signature,	328 - 363: score=11.775 GGQTLWGQCGGQNWIGPTTCSQG-TCKYSNAWYSQCL, 336 - 362: [confidence level: (0)] CGGqnwi...GpttCsqgt.Ckys..NaWysQC	#N/A	#N/A	#N/A	#N/A	5.24163	#N/A	1.62077	PF10503.4	Esterase_phd	42	239	220	9	203	4.7e-28
	PIIN_08333	jgi|Pirin1|79200|mRNA:PIIN_08333	1017	10094	single	100	fungi – basidiomycetes	Yes	#N/A	#N/A	#N/A	#N/A	#N/A	-1.95961	#N/A	#N/A	1.63368	PF01464.15	SLT	202	288	121	3	100	3.2e-14
	PIIN_08343	jgi|Pirin1|79210|mRNA:PIIN_08343	1173	426	single	100	fungi – basidiomycetes	Yes	#N/A	#N/A	-13.94	-28.07	-39.94	-2.48639	#N/A	#N/A	-4.30635	PF13668.1	Ferritin_2	78	208	137	2	135	8.1e-20
	PIIN_08348	jgi|Pirin1|79215|mRNA:PIIN_08348	498	2	single	20.08	bacteria – proteobacteria	Yes	#N/A	#N/A	#N/A	#N/A	#N/A	#N/A	1.31955	1.56079	#N/A	PF03952.11	Enolase_N	121	161	132	27	67	2e-09
*	PIIN_08375	jgi|Pirin1|79242|mRNA:PIIN_08375	522	948	single	100	fungi – basidiomycetes	Yes	#N/A	#N/A	#N/A	#N/A	#N/A	3.15721	4.58117	3.48284	2.54784	#N/A	#N/A	#N/A	#N/A	#N/A	#N/A	#N/A	#N/A
	PIIN_08397	jgi|Pirin1|79263|mRNA:PIIN_08397	1818	2748	single	100	euglenozoa	Yes	#N/A	#N/A	#N/A	#N/A	#N/A	-1.32785	-1.11425	-1.8032	#N/A	#N/A	#N/A	#N/A	#N/A	#N/A	#N/A	#N/A	#N/A
	PIIN_08399	jgi|Pirin1|79265|mRNA:PIIN_08399	1473	0			fungi – ascomycetes	Yes	PS51164|CBM1_2 (profile) CBM1 (carbohydrate binding type-1) domain profile, PS00562|CBM1_1 (pattern) CBM1 (carbohydrate binding type-1) domain signature, S00512|ALPHA_GALACTOSIDASE (pattern) Alpha-galactosidase signature	17 - 53: score=12.405 AQQTLWGQCGGINWTGQTSCGSGAVCTYLNDWYYQCL, 25 - 52: [confidence level: (0)] CGGinwt...GqtsCgsgavCtyl..NdWyyQC, 155 - 172: [confidence level: (0)] GYqyVnIDDc.Wsning..RD	#N/A	#N/A	#N/A	#N/A	#N/A	#N/A	#N/A	PF00734.13	CBM_1	21	49	29	1	29	2.4e-12
	PIIN_08402	jgi|Pirin1|79268|mRNA:PIIN_08402	867	48	multiple		fungi – ascomycetes	Yes	PS51164|CBM1_2 (profile) CBM1 (carbohydrate binding type-1) domain profile, PS00562|CBM1_1 (pattern) CBM1 (carbohydrate binding type-1) domain signature	252 - 287: score=12.135 ASQTLYGQCGGQGWTGPTTCSSG-TCKVSNQFYSQCL, 260 - 286: [confidence level: (0)] CGGqgwt...GpttCssgt.Ckvs..NqFysQC	#N/A	#N/A	#N/A	#N/A	9.9997	#N/A	2.44991	PF03443.9	Glyco_hydro_61	65	198	218	80	214	6.1e-37
	PIIN_08420	jgi|Pirin1|79286|mRNA:PIIN_08420	639	214	single	100	fungi – basidiomycetes	Yes	#N/A	#N/A	3.56	#N/A	#N/A	-3.30265	#N/A	#N/A	#N/A	#N/A	#N/A	#N/A	#N/A	#N/A	#N/A	#N/A	#N/A
	PIIN_08445	jgi|Pirin1|79312|mRNA:PIIN_08445	519	1856	single	88.82	fungi – basidiomycetes	Yes	#N/A	#N/A	#N/A	#N/A	#N/A	#N/A	#N/A	#N/A	#N/A	PF02221.10	E1_DerP2_DerF2	38	163	134	2	133	5.6e-24
	PIIN_08446	jgi|Pirin1|79313|mRNA:PIIN_08446	282	222	single	50	fungi – ascomycetes	No	#N/A	#N/A	#N/A	#N/A	#N/A	#N/A	#N/A	#N/A	#N/A	#N/A	#N/A	#N/A	#N/A	#N/A	#N/A	#N/A	#N/A
	PIIN_08450	jgi|Pirin1|79317|mRNA:PIIN_08450	243	6	single	86.42		No	#N/A	#N/A	#N/A	#N/A	#N/A	-1.7571	-2.12812	1.35356	#N/A	#N/A	#N/A	#N/A	#N/A	#N/A	#N/A	#N/A	#N/A
	PIIN_08457	jgi|Pirin1|79324|mRNA:PIIN_08457	1461	1808	single	100		No	#N/A	#N/A	#N/A	#N/A	#N/A	#N/A	#N/A	#N/A	#N/A	#N/A	#N/A	#N/A	#N/A	#N/A	#N/A	#N/A	#N/A
	PIIN_08474	jgi|Pirin1|79341|mRNA:PIIN_08474	4632	4854	single	100	fungi – basidiomycetes	Yes	PS51212|WSC (profile) WSC domain profile	51 - 143: score=12.290 TWSYYGCVTDGAQRTLGAAGFESDT-MTVEACVDFCDQRNYRYAGLEYSKECFCDNTFQN GATTAaASDCNMICSGDGTEVCGGGYRLSTYASS 155 - 246: score=11.711 DYGYQGCYTDSaAMRSLPVPMGYAGS-LTPEKCIDACSSEGYVFAGLEYAAECYCGNVNG GALA-DASGCNMPCAGDGSHICGGGNRLTLYQAG 294 - 386: score=12.250 GWNYLACYTDSvAQRTLNIPMGVPD--LTIEKCQDACKAANYVFAGVEYGAECYCSNTIL ATATAAvPGACSMPCAGDAAEICGGGNAINIYQYG 404 - 498: score=9.968 GWSAQGCYIDSvadrs…	-2.34	#N/A	#N/A	#N/A	#N/A	#N/A	1.04398	PF01822.14	WSC	54	133	82	1	82	1.5e-20
	PIIN_08487	jgi|Pirin1|79354|mRNA:PIIN_08487	1365	438	single	100	fungi – basidiomycetes	Yes	#N/A	#N/A	#N/A	#N/A	#N/A	#N/A	#N/A	#N/A	#N/A	#N/A	#N/A	#N/A	#N/A	#N/A	#N/A	#N/A	#N/A
	PIIN_08513	jgi|Pirin1|79380|mRNA:PIIN_08513	753	96	multiple			No	#N/A	#N/A	#N/A	-2.13	-2.23	1.12995	6.19753	#N/A	#N/A	#N/A	#N/A	#N/A	#N/A	#N/A	#N/A	#N/A	#N/A
*	PIIN_08516	jgi|Pirin1|79383|mRNA:PIIN_08516	561	534	single	69.88		Yes	#N/A	#N/A	#N/A	#N/A	#N/A	#N/A	2.02374	#N/A	#N/A	#N/A	#N/A	#N/A	#N/A	#N/A	#N/A	#N/A	#N/A
	PIIN_08522	jgi|Pirin1|79389|mRNA:PIIN_08522	636	48	multiple			Yes	#N/A	#N/A	#N/A	#N/A	#N/A	-1.07666	2.12998	#N/A	1.12081	#N/A	#N/A	#N/A	#N/A	#N/A	#N/A	#N/A	#N/A
*	PIIN_08524	jgi|Pirin1|79391|mRNA:PIIN_08524	897	30	multiple			Yes	#N/A	#N/A	10.12	#N/A	#N/A	3.0205	3.36702	5.26154	2.55197	#N/A	#N/A	#N/A	#N/A	#N/A	#N/A	#N/A	#N/A
	PIIN_08618	jgi|Pirin1|79486|mRNA:PIIN_08618	444	630	single	85.14		Yes	#N/A	#N/A	4.98	5.28	#N/A	#N/A	#N/A	#N/A	#N/A	#N/A	#N/A	#N/A	#N/A	#N/A	#N/A	#N/A	#N/A
*	PIIN_08623	jgi|Pirin1|79491|mRNA:PIIN_08623	246	62	single	100		Yes	#N/A	#N/A	#N/A	#N/A	#N/A	1.91479	1.79955	3.14948	1.09436	#N/A	#N/A	#N/A	#N/A	#N/A	#N/A	#N/A	#N/A
	PIIN_08640	jgi|Pirin1|79508|mRNA:PIIN_08640	1557	488	single	100		Yes	#N/A	#N/A	#N/A	#N/A	#N/A	#N/A	#N/A	#N/A	#N/A	#N/A	#N/A	#N/A	#N/A	#N/A	#N/A	#N/A	#N/A
	PIIN_08642	jgi|Pirin1|79510|mRNA:PIIN_08642	1032	54	multiple			Yes	#N/A	#N/A	3.62	3.35	2.85	#N/A	#N/A	#N/A	#N/A	#N/A	#N/A	#N/A	#N/A	#N/A	#N/A	#N/A	#N/A
	PIIN_08643	jgi|Pirin1|79511|mRNA:PIIN_08643	1032	236	single	100		Yes	#N/A	#N/A	#N/A	2.86	3.83	#N/A	2.54477	-2.81522	#N/A	#N/A	#N/A	#N/A	#N/A	#N/A	#N/A	#N/A	#N/A
	PIIN_08647	jgi|Pirin1|79515|mRNA:PIIN_08647	2034	3544	single	100	fungi – basidiomycetes	Yes	PS51212|WSC (profile) WSC domain profile	28 - 119: score=11.502 GWNSVGCYQDIvAARVLPHMEQISGG-MTVEKCLDACHSSGYAFAGLEWSQECFCGPTLP PTPAT-DGRCDMPCQADSSEICGGGLGLTVYEYS 134 - 225: score=12.519 TWTYDNCYVDSiWNRALPNGRSVSGP-MTIEKCLDACSDSGYQYAGLEYAGECYCGSAQP NQVAN-DGRCDMACSGNPSQLCGGGNGLSVYHSS 239 - 332: score=11.612 GWSFSGCYKDSiHSRVLPQRAAPEHDYdQTIEICIDACSALGYVFAGLEYGSECWCGNWK PWDEAT-DGRCNMACVGNHQERCGGPNGIDVYQFH	#N/A	#N/A	-2	#N/A	-1.61484	#N/A	#N/A	PF01822.14	WSC	32	109	82	2	82	2.3e-19
	PIIN_08669	jgi|Pirin1|79537|mRNA:PIIN_08669	618	10	multiple			Yes	#N/A	#N/A	#N/A	#N/A	#N/A	#N/A	1.44831	#N/A	#N/A	#N/A	#N/A	#N/A	#N/A	#N/A	#N/A	#N/A	#N/A
	PIIN_08672	jgi|Pirin1|79540|mRNA:PIIN_08672	576	16	multiple			Yes	#N/A	#N/A	#N/A	#N/A	#N/A	#N/A	4.2935	#N/A	#N/A	#N/A	#N/A	#N/A	#N/A	#N/A	#N/A	#N/A	#N/A
	PIIN_08690	jgi|Pirin1|79559|mRNA:PIIN_08690	1245	570	single	100	fungi – basidiomycetes	No	PS00901|CYS_SYNTHASE (pattern) Cysteine synthase/cystathionine beta-synthase P-phosphate attachment site	73 - 91: [confidence level: (0)] KaEfln.PGgSVKdRvAmkI	#N/A	#N/A	#N/A	#N/A	#N/A	#N/A	#N/A	PF00291.20	PALP	50	373	306	4	306	1.9e-46
	PIIN_08707	jgi|Pirin1|79577|mRNA:PIIN_08707	2118	4376	single	100	fungi – basidiomycetes	Yes	#N/A	#N/A	#N/A	#N/A	#N/A	#N/A	4.40952	#N/A	#N/A	PF04734.8	Ceramidase_alk	22	704	674	1	673	8.1e-257
	PIIN_08713	jgi|Pirin1|79583|mRNA:PIIN_08713	597	0			fungi – ascomycetes	Yes	#N/A	#N/A	#N/A	#N/A	#N/A	#N/A	#N/A	#N/A	#N/A	PF03211.8	Pectate_lyase	29	95	215	16	81	1e-14
*	PIIN_08714	jgi|Pirin1|79584|mRNA:PIIN_08714	561	24	multiple			Yes	#N/A	#N/A	#N/A	#N/A	#N/A	#N/A	4.47814	-1.4258	#N/A	#N/A	#N/A	#N/A	#N/A	#N/A	#N/A	#N/A	#N/A
	PIIN_08715	jgi|Pirin1|79585|mRNA:PIIN_08715	1470	94	multiple		fungi – ascomycetes	Yes	PS00122|CARBOXYLESTERASE_B_1 (pattern) Carboxylesterases type-B serine active site	195 - 210: [confidence level: (0)] FGGdpahIvLgGqSAG	#N/A	#N/A	#N/A	#N/A	#N/A	2.82629	#N/A	PF00135.23	COesterase	11	351	535	9	352	4.7e-77
	PIIN_08721	jgi|Pirin1|79591|mRNA:PIIN_08721	1257	1036	single	100	bacteria – firmicutes	Yes	#N/A	#N/A	#N/A	#N/A	#N/A	1.28334	4.04481	#N/A	3.00747	PF01476.15	LysM	46	85	44	5	44	6.5e-06
	PIIN_08724	jgi|Pirin1|79594|mRNA:PIIN_08724	1086	63	multiple		fungi – ascomycetes	Yes	#N/A	#N/A	#N/A	#N/A	#N/A	#N/A	#N/A	-2.37483	#N/A	PF01476.15	LysM	39	77	44	5	43	7.9e-05
	PIIN_08725	jgi|Pirin1|79595|mRNA:PIIN_08725	1584	94	single	100	fungi – ascomycetes	Yes	#N/A	#N/A	#N/A	#N/A	#N/A	#N/A	#N/A	#N/A	#N/A	PF01476.15	LysM	38	76	44	5	43	3.3e-07
	PIIN_08766	jgi|Pirin1|79636|mRNA:PIIN_08766	384	72	single	100	fungi – basidiomycetes	Yes	#N/A	#N/A	16.39	7.32	5.54	1.7593	8.53768	#N/A	2.59145	PF01185.13	Hydrophobin	48	126	82	1	82	1.3e-19
*	PIIN_08768	jgi|Pirin1|79638|mRNA:PIIN_08768	804	310	single	100	fungi – ascomycetes	Yes	#N/A	#N/A	#N/A	#N/A	#N/A	#N/A	#N/A	-1.74428	2.03276	#N/A	#N/A	#N/A	#N/A	#N/A	#N/A	#N/A	#N/A
	PIIN_08783	jgi|Pirin1|79653|mRNA:PIIN_08783	1086	19425	single	100	fungi – basidiomycetes	Yes	#N/A	#N/A	#N/A	#N/A	2.46	#N/A	2.62483	-1.3988	1.24797	PF03443.9	Glyco_hydro_61	20	227	218	1	205	1.7e-39
	PIIN_08786	jgi|Pirin1|79656|mRNA:PIIN_08786	255	4	single	77.25	fungi – ascomycetes	Yes	#N/A	#N/A	#N/A	#N/A	#N/A	#N/A	4.45841	#N/A	-1.81559	#N/A	#N/A	#N/A	#N/A	#N/A	#N/A	#N/A	#N/A
	PIIN_08802	jgi|Pirin1|79672|mRNA:PIIN_08802	438	956	single	100		No	#N/A	#N/A	#N/A	#N/A	#N/A	#N/A	#N/A	#N/A	#N/A	#N/A	#N/A	#N/A	#N/A	#N/A	#N/A	#N/A	#N/A
	PIIN_08808	jgi|Pirin1|79678|mRNA:PIIN_08808	1131	12	multiple		fungi – basidiomycetes	Yes	PS51212|WSC (profile) WSC domain profile : ￼￼￼￼￼￼￼￼￼￼￼￼￼￼￼	28 - 119: score=10.811 DWNSVGCYEDIvTARALPHVEQISGE-MAVEKCLDACHASGYAYAGLEWGQGPFCGPSLP PTQVT-DGRCNMPCQGDTTEICGGSLGLSVYRYT 128 - 219: score=10.834 TWSYDNCYVDSiWNRVLPNSKFVSGP-MTIEKCLDACDAAGYTYAGLEYGGECWGGNIEP TEIAN-DGRCNIACSGDVSERCGGSNGLSVYHST 230 - 323: score=11.086 GSTFSGCYKDStrnRVPQHRAAPEHDYD-QTIEICTDACNALGYAFAGVEYASECWCGDA RPAELAT-DGRCNMRCVGNHQERCGGPDGIGVYESH	#N/A	#N/A	#N/A	#N/A	#N/A	#N/A	#N/A	PF01822.14	WSC	32	109	82	2	82	4e-19
	PIIN_08811	jgi|Pirin1|79681|mRNA:PIIN_08811	1317	214	single	99.09	fungi – ascomycetes	No	#N/A	#N/A	#N/A	#N/A	#N/A	-1.64104	#N/A	-3.19671	#N/A	#N/A	#N/A	#N/A	#N/A	#N/A	#N/A	#N/A	#N/A
	PIIN_08829	jgi|Pirin1|79698|mRNA:PIIN_08829	240	210	single	90.83	fungi – basidiomycetes	Yes	#N/A	#N/A	#N/A	#N/A	#N/A	#N/A	#N/A	#N/A	#N/A	PF11654.3	DUF2665	3	49	47	2	46	1.3e-12
*	PIIN_08836	jgi|Pirin1|79705|mRNA:PIIN_08836	1140	556	single	100	fungi – basidiomycetes	Yes	PS00498|TYROSINASE_2 (pattern) Tyrosinase and hemocyanins CuB-binding region signature	306 - 317: [confidence level: (0)] DPiFWihHayvD	#N/A	#N/A	#N/A	#N/A	4.55159	#N/A	#N/A	PF00264.15	Tyrosinase	108	326	223	2	223	1e-27
	PIIN_08848	jgi|Pirin1|79717|mRNA:PIIN_08848	1152	4584	single	100	fungi – basidiomycetes	No	#N/A	#N/A	#N/A	#N/A	#N/A	#N/A	#N/A	#N/A	#N/A	#N/A	#N/A	#N/A	#N/A	#N/A	#N/A	#N/A	#N/A
	PIIN_08849	jgi|Pirin1|79718|mRNA:PIIN_08849	426	78	single	87.56	fungi – ascomycetes	Yes	#N/A	#N/A	#N/A	#N/A	#N/A	#N/A	#N/A	#N/A	-1.38002	PF04616.9	Glyco_hydro_43	18	142	286	1	111	1.8e-27
	PIIN_08853	jgi|Pirin1|79722|mRNA:PIIN_08853	567	2158	single	100	plant	Yes	PS50059|FKBP_PPIASE (profile) FKBP-type peptidyl-prolyl cis-trans isomerase domain profile :	94 - 182: score=28.459 YDRVYVHYVGTLWDGTQFDSSVERAQPFGFSLSRHQVIKGWDLGVKGMVVGEKRKLIIPP HLGYGDRGFPPVIPAGATLVFTVEMMEIQ	#N/A	#N/A	#N/A	-1.14986	#N/A	#N/A	#N/A	PF00254.23	FKBP_C	90	178	94	4	93	3.5e-31
	PIIN_08859	jgi|Pirin1|79728|mRNA:PIIN_08859	2106	4368	single	100	fungi – ascomycetes	Yes	PS51212|WSC (profile) WSC domain profile	339 - 430: score=10.508 FWDPVGCAKDDlNNRLLPRKFSDPA--MTIEMCGNLCHNNGYTYAGAQWGVECWCGSSFD ESRANLRGSCSQPCAGDRTEICGNGGMLSVYKYN	#N/A	#N/A	#N/A	#N/A	-1.55895	#N/A	1.02936	PF09362.5	DUF1996	56	246	233	42	233	1.5e-73
	PIIN_08862	jgi|Pirin1|79731|mRNA:PIIN_08862	1410	42	multiple		fungi – basidiomycetes	Yes	PS51164|CBM1_2 (profile) CBM1 (carbohydrate binding type-1) domain profile, PS00562|CBM1_1 (pattern) CBM1 (carbohydrate binding type-1) domain signature	18 - 54: score=12.118 QSVGMWGQCGGINYNGSKICVSGAVCTYVNDWYSQCL, 26 - 53: [confidence level: (0)] CGGinyn...GskiCvsgavCtyv..NdWysQC	8.36	#N/A	#N/A	#N/A	#N/A	1.45706	#N/A	PF00734.13	CBM_1	23	50	29	2	29	2.7e-12
	PIIN_08869	jgi|Pirin1|79738|mRNA:PIIN_08869	489	0			fungi – ascomycetes	Yes	PS00776|GLYCOSYL_HYDROL_F11_1 (pattern) Glycosyl hydrolases family 11 active site signature 1	93 - 103: [confidence level: (0)] PLiEYYVVEsY	14.75	6.29	4.25	#N/A	#N/A	#N/A	#N/A	PF00457.12	Glyco_hydro_11	40	149	183	22	132	9.8e-48
	PIIN_08870	jgi|Pirin1|79739|mRNA:PIIN_08870	357	0				Yes	#N/A	#N/A	#N/A	#N/A	#N/A	#N/A	#N/A	#N/A	#N/A	#N/A	#N/A	#N/A	#N/A	#N/A	#N/A	#N/A	#N/A
	PIIN_08905	jgi|Pirin1|79774|mRNA:PIIN_08905	1380	4	single	7.25	fungi – ascomycetes	Yes	PS51164|CBM1_2 (profile) CBM1 (carbohydrate binding type-1) domain profile, PS00562|CBM1_1 (pattern) CBM1 (carbohydrate binding type-1) domain signature, PS00512|ALPHA_GALACTOSIDASE (pattern) Alpha-galactosidase signature	17 - 53: score=12.102 AQQTLWGQCGGINWTGQKTCGSGAVCTYLNDWYYQCL, 25 - 52: [confidence level: (0)] CGGinwt...GqktCgsgavCtyl..NdWyyQC, 124 - 141: [confidence level: (0)] GYqyVnIDDc.Wsning..RD	#N/A	#N/A	#N/A	#N/A	7.42435	#N/A	#N/A	PF00734.13	CBM_1	21	49	29	1	29	4.9e-12
	PIIN_08933	jgi|Pirin1|79802|mRNA:PIIN_08933	1776	708	single	100	fungi – basidiomycetes	Yes	PS00698|GLYCOSYL_HYDROL_F9_2 (pattern) Glycosyl hydrolases family 9 active sites signature 2	483 - 501: [confidence level: (0)] FwDerrdWvqtEvAidyNA	#N/A	#N/A	#N/A	1.2815	1.31585	#N/A	#N/A	PF00759.14	Glyco_hydro_9	60	508	444	5	444	6.6e-88
	PIIN_08936	jgi|Pirin1|79805|mRNA:PIIN_08936	1086	1278	single	100	fungi – basidiomycetes	Yes	PS51188|ZF_CR (profile) Zinc finger CR-type profile, PS00014|ER_TARGET (pattern) Endoplasmic reticulum targeting sequence		#N/A	#N/A	#N/A	#N/A	#N/A	#N/A	#N/A	PB013841	Pfam-B_13841	75	114	46	1	46	5.6e-08
	PIIN_08942	jgi|Pirin1|79811|mRNA:PIIN_08942	687	826	single	100	fungi – basidiomycetes	Yes	PS00142|ZINC_PROTEASE (pattern) Neutral zinc metallopeptidases, zinc-binding region signature	201 - 210: TLTHEVGHWL	#N/A	#N/A	#N/A	#N/A	#N/A	#N/A	#N/A	PF13582.1	Reprolysin_3	88	214	124	2	123	9.7e-09
	PIIN_08944	jgi|Pirin1|79813|mRNA:PIIN_08944	363	434	single	100	metazoa	Yes	#N/A	#N/A	#N/A	#N/A	#N/A	#N/A	#N/A	#N/A	#N/A	#N/A	#N/A	#N/A	#N/A	#N/A	#N/A	#N/A	#N/A
*	PIIN_08972	jgi|Pirin1|79841|mRNA:PIIN_08972	975	4666	single	100	fungi – basidiomycetes	Yes	#N/A	#N/A	#N/A	#N/A	#N/A	-1.36299	#N/A	#N/A	#N/A	#N/A	#N/A	#N/A	#N/A	#N/A	#N/A	#N/A	#N/A
	PIIN_08976	jgi|Pirin1|79845|mRNA:PIIN_08976	744	1112	single	87.5	fungi – basidiomycetes	Yes	#N/A	#N/A	#N/A	#N/A	#N/A	1.62117	1.52619	2.367	#N/A	PF10681.4	Rot1	40	221	213	1	181	6.4e-60
	PIIN_08982	jgi|Pirin1|79851|mRNA:PIIN_08982	654	310	single	100		Yes	#N/A	#N/A	-4.54	-3.91	-6.73	#N/A	3.99652	#N/A	1.31743	#N/A	#N/A	#N/A	#N/A	#N/A	#N/A	#N/A	#N/A
	PIIN_08983	jgi|Pirin1|79852|mRNA:PIIN_08983	792	178	single	100	fungi – basidiomycetes	Yes	PS51257|PROKAR_LIPOPROTEIN (profile) Prokaryotic membrane lipoprotein lipid attachment site profile	1 - 16: score=5.000 MVGK-------------------LAVTFIVLLQAC	#N/A	#N/A	#N/A	#N/A	#N/A	-1.06924	-1.19672	PF03227.11	GILT	52	123	109	7	81	2.2e-07
	PIIN_08994	jgi|Pirin1|79865|mRNA:PIIN_08994	1815	294	single	100	bacteria – firmicutes	Yes	#N/A	#N/A	#N/A	#N/A	#N/A	#N/A	#N/A	#N/A	#N/A	PB000974	Pfam-B_974	21	237	403	45	254	1.1e-18
	PIIN_08998	jgi|Pirin1|79869|mRNA:PIIN_08998	1182	28	multiple		fungi – basidiomycetes	No	#N/A	#N/A	#N/A	#N/A	#N/A	-1.94641	-1.17635	#N/A	-1.1122	PF01793.11	Glyco_transf_15	86	367	331	48	331	9e-139
	PIIN_09022	jgi|Pirin1|79893|mRNA:PIIN_09022	921	84	multiple		fungi – basidiomycetes	Yes	#N/A	#N/A	#N/A	#N/A	#N/A	#N/A	3.63903	#N/A	#N/A	PF03443.9	Glyco_hydro_61	20	244	218	1	218	2.5e-54
*	PIIN_09044	jgi|Pirin1|79915|mRNA:PIIN_09044	456	2	single	30.04		Yes	#N/A	#N/A	#N/A	#N/A	#N/A	#N/A	#N/A	2.26689	#N/A	#N/A	#N/A	#N/A	#N/A	#N/A	#N/A	#N/A	#N/A
*	PIIN_09051	jgi|Pirin1|79922|mRNA:PIIN_09051	1812	10390	single	100	fungi – basidiomycetes	Yes	#N/A	#N/A	31.53	42.56	39.48	8.87598	9.40863	4.62721	5.18467	PF07504.8	FTP	101	137	51	12	49	0.00015
	PIIN_09053	jgi|Pirin1|79924|mRNA:PIIN_09053	813	26	multiple		fungi – basidiomycetes	Yes	PS51677|NODB (profile) NodB homology domain profile	39 - 222: score=44.315 KTAALTFDDGPNQYNVDIGTTLRKYGAKGTFFICGNlyhCIYDYADSVRKLFLQGHQIAS HSWSHPDLAKLNVSAITAELEKTDQAIQDIIGFRPAYMRPPYGSYNDNVTAVAKARG-QD VVIWNFDSQDWNSL---TANQSETRYSDFVATKpNTVLALNHETYN---TTAhEVLPYAI KLLQKNGYRLV	#N/A	#N/A	#N/A	#N/A	6.03842	#N/A	#N/A	PF01522.16	Polysacc_deac_1	35	155	124	3	120	4.8e-31
	PIIN_09079	jgi|Pirin1|79950|mRNA:PIIN_09079	1332	840	single	100	fungi – basidiomycetes	No	#N/A	#N/A	#N/A	#N/A	#N/A	#N/A	#N/A	#N/A	#N/A	PF00557.19	Peptidase_M24	220	421	207	2	206	9.8e-43
	PIIN_09114	jgi|Pirin1|79986|mRNA:PIIN_09114	1380	188	single	99.78		Yes	#N/A	#N/A	#N/A	#N/A	#N/A	#N/A	-1.56645	-2.37529	#N/A	#N/A	#N/A	#N/A	#N/A	#N/A	#N/A	#N/A	#N/A
	PIIN_09132	jgi|Pirin1|80004|mRNA:PIIN_09132	2229	466	single	100	fungi – basidiomycetes	Yes	#N/A	#N/A	#N/A	#N/A	#N/A	#N/A	4.67632	1.05163	#N/A	PF12891.2	Glyco_hydro_44	307	525	239	2	237	5e-49
	PIIN_09133	jgi|Pirin1|80005|mRNA:PIIN_09133	2223	54	multiple		fungi – basidiomycetes	Yes	#N/A	#N/A	#N/A	#N/A	#N/A	#N/A	6.688	#N/A	#N/A	PF12891.2	Glyco_hydro_44	307	521	239	2	235	4.7e-47
	PIIN_09148	jgi|Pirin1|80020|mRNA:PIIN_09148	1353	1188	single	100	fungi – basidiomycetes	No	#N/A	#N/A	#N/A	#N/A	#N/A	1.32011	-1.91997	#N/A	#N/A	PF01408.17	GFO_IDH_MocA	3	124	120	1	116	2.6e-20
	PIIN_09170	jgi|Pirin1|80042|mRNA:PIIN_09170	342	14	single	67.54		Yes	#N/A	#N/A	#N/A	#N/A	#N/A	#N/A	1.11232	#N/A	-1.52739	#N/A	#N/A	#N/A	#N/A	#N/A	#N/A	#N/A	#N/A
	PIIN_09175	jgi|Pirin1|80047|mRNA:PIIN_09175	1032	554	multiple		fungi – basidiomycetes	Yes	#N/A	#N/A	#N/A	#N/A	#N/A	#N/A	1.34834	1.43268	#N/A	PB002859	Pfam-B_2859	226	303	1008	937	1007	3.3e-10
	PIIN_09176	jgi|Pirin1|80048|mRNA:PIIN_09176	1005	6	single	12.14	fungi – basidiomycetes	Yes	#N/A	#N/A	#N/A	#N/A	#N/A	#N/A	#N/A	#N/A	#N/A	PB009979	Pfam-B_9979	23	67	456	352	396	0.00078
	PIIN_09178	jgi|Pirin1|80050|mRNA:PIIN_09178	1020	166	single	100	fungi – basidiomycetes	Yes	#N/A	#N/A	#N/A	#N/A	#N/A	#N/A	#N/A	#N/A	#N/A	#N/A	#N/A	#N/A	#N/A	#N/A	#N/A	#N/A	#N/A
	PIIN_09180	jgi|Pirin1|80052|mRNA:PIIN_09180	813	152	single	100	fungi – basidiomycetes	Yes	#N/A	#N/A	#N/A	#N/A	#N/A	#N/A	#N/A	#N/A	#N/A	#N/A	#N/A	#N/A	#N/A	#N/A	#N/A	#N/A	#N/A
*	PIIN_09181	jgi|Pirin1|80053|mRNA:PIIN_09181	288	30	single	89.93		Yes	#N/A	#N/A	#N/A	#N/A	#N/A	#N/A	#N/A	1.91732	#N/A	PB011613	Pfam-B_11613	2	92	495	250	317	0.00028
	PIIN_09189	jgi|Pirin1|80061|mRNA:PIIN_09189	957	974	single	100	fungi – basidiomycetes	No	#N/A	#N/A	#N/A	#N/A	#N/A	#N/A	#N/A	#N/A	#N/A	PF01553.16	Acyltransferase	49	176	132	2	131	4.8e-32
*	PIIN_09206	jgi|Pirin1|80078|mRNA:PIIN_09206	777	44	single	85.46	fungi – basidiomycetes	Yes	#N/A	#N/A	#N/A	#N/A	#N/A	1.57455	-1.5637	-1.53411	-1.3399	PF13489.1	Methyltransf_23	74	200	161	21	129	7.6e-09
	PIIN_09211	jgi|Pirin1|80083|mRNA:PIIN_09211	1215	2724	single	100	fungi – basidiomycetes	Yes	#N/A	#N/A	#N/A	-2.48	-2.54	#N/A	2.11098	#N/A	#N/A	#N/A	#N/A	#N/A	#N/A	#N/A	#N/A	#N/A	#N/A
	PIIN_09219	jgi|Pirin1|80091|mRNA:PIIN_09219	960	916	single	100	fungi – basidiomycetes	Yes	#N/A	#N/A	#N/A	#N/A	4.01	#N/A	3.22599	#N/A	1.62041	PF00722.16	Glyco_hydro_16	75	156	185	25	99	1.8e-06
	PIIN_09220	jgi|Pirin1|80092|mRNA:PIIN_09220	957	2174	single	100	fungi – basidiomycetes	Yes	#N/A	#N/A	#N/A	#N/A	#N/A	#N/A	1.34346	#N/A	#N/A	PB018684	Pfam-B_18684	79	276	615	63	249	6.7e-17
	PIIN_09239	jgi|Pirin1|80111|mRNA:PIIN_09239	699	0			fungi – basidiomycetes	No	PS51257|PROKAR_LIPOPROTEIN (profile) Prokaryotic membrane lipoprotein lipid attachment site profile, PS00134|TRYPSIN_HIS (pattern) Serine proteases, trypsin family, histidine active site	1 - 16: score=5.000 MSSR-------------------SQMLLFFVL TGC, 202 - 207: [confidence level: (0)] LTASHC	#N/A	#N/A	#N/A	#N/A	#N/A	#N/A	#N/A	#N/A	#N/A	#N/A	#N/A	#N/A	#N/A	#N/A	#N/A
	PIIN_09241	jgi|Pirin1|80113|mRNA:PIIN_09241	576	0			fungi – ascomycetes	Yes	#N/A	#N/A	#N/A	#N/A	#N/A	#N/A	#N/A	#N/A	#N/A	PF03067.10	Chitin_bind_3	18	190	183	1	183	3e-10
	PIIN_09248	jgi|Pirin1|80120|mRNA:PIIN_09248	1002	894	single	100	fungi – basidiomycetes	No	#N/A	#N/A	#N/A	#N/A	#N/A	-1.17456	-1.77795	#N/A	#N/A	PF00106.20	adh_short	28	202	167	1	166	2.2e-19
	PIIN_09285	jgi|Pirin1|80156|mRNA:PIIN_09285	1284	7906	single	100	fungi – basidiomycetes	Yes	#N/A	#N/A	#N/A	#N/A	#N/A	-1.04573	1.16596	#N/A	1.18714	PB018684	Pfam-B_18684	195	422	615	73	293	6.3e-24
	PIIN_09300	jgi|Pirin1|80171|mRNA:PIIN_09300	642	3326	single	100	fungi – basidiomycetes	Yes	#N/A	#N/A	-3.08	#N/A	#N/A	#N/A	-1.07276	#N/A	#N/A	#N/A	#N/A	#N/A	#N/A	#N/A	#N/A	#N/A	#N/A
	PIIN_09315	jgi|Pirin1|80186|mRNA:PIIN_09315	579	6	single	9.84	fungi – basidiomycetes	Yes	PS50929|ABC_TM1F (profile) ABC transporter integral membrane type-1 fused domain profile :	1 - 121: score=12.224 ------------------------------------------------------------ ------------------------------------------------------------ ----MALRCT-SSLATVTLSSLPIVILLSHIGDVVSIPLQEAERACGSKVSNVIERA-IK AIVTTKLFNAQNLEIYRVNFGLDSALSASKRLSKWwAGIlGFTQFLNLSTIVQRLWFGTK QVT AESM-------------------------------	#N/A	#N/A	#N/A	#N/A	#N/A	1.91336	#N/A	PF00664.18	ABC_membrane	8	121	275	142	256	4.8e-12
*	PIIN_09321	jgi|Pirin1|80192|mRNA:PIIN_09321	654	346	single	100		Yes	#N/A	#N/A	#N/A	#N/A	2	#N/A	2.05777	#N/A	1.20057	#N/A	#N/A	#N/A	#N/A	#N/A	#N/A	#N/A	#N/A
	PIIN_09337	jgi|Pirin1|80209|mRNA:PIIN_09337	1698	458	multiple		fungi – ascomycetes	Yes	#N/A	#N/A	#N/A	#N/A	#N/A	#N/A	1.22687	2.50647	#N/A	PB000360	Pfam-B_360	209	305	944	70	166	1.4e-26
	PIIN_09371	jgi|Pirin1|80243|mRNA:PIIN_09371	1419	650	single	100	fungi – basidiomycetes	Yes	#N/A	#N/A	4.52	4.48	5.04	6.0997	7.52178	3.3224	1.62223	PF06101.6	DUF946	29	284	536	235	482	5.9e-18
	PIIN_09372	jgi|Pirin1|80244|mRNA:PIIN_09372	1416	792	single	100	fungi – basidiomycetes	Yes	PS00816|AIPM_HOMOCIT_SYNTH_2 (pattern) Alpha-isopropylmalate and homocitrate synthases signature 2	165 - 178: [confidence level: (-1)] IdyHaHDDkGsGtI	#N/A	#N/A	#N/A	2.37016	5.56523	1.3327	#N/A	PF06101.6	DUF946	22	276	536	226	482	6.1e-18
	PIIN_09383	jgi|Pirin1|80256|mRNA:PIIN_09383	1104	3096	single	100	fungi – basidiomycetes	Yes	#N/A	#N/A	#N/A	#N/A	#N/A	-1.79572	-1.38563	#N/A	#N/A	PF14521.1	Aspzincin_M35	230	361	148	3	148	1.3e-32
*	PIIN_09409	jgi|Pirin1|80282|mRNA:PIIN_09409	1197	598	single	100	fungi – basidiomycetes	Yes	PS00497|TYROSINASE_1 (pattern) Tyrosinase CuA-binding region signature, PS00498|TYROSINASE_2 (pattern) Tyrosinase and hemocyanins CuB-binding region signature ￼￼￼￼￼￼￼￼￼￼￼￼￼￼￼￼￼	142 - 159: [confidence level: (0)] Hatas.FPvWHRwfVwlrE, 323 - 334: [confidence level: (0)] DPaFFphHayvD	#N/A	#N/A	#N/A	3.88201	6.30168	3.14324	2.48321	PF00264.15	Tyrosinase	126	342	223	3	222	2.5e-28
*	PIIN_09466	jgi|Pirin1|80339|mRNA:PIIN_09466	1218	328	single	100		Yes	#N/A	#N/A	#N/A	2.56	2.04	3.2447	3.65656	#N/A	1.91574	#N/A	#N/A	#N/A	#N/A	#N/A	#N/A	#N/A	#N/A
	PIIN_09483	jgi|Pirin1|80356|mRNA:PIIN_09483	588	1626	single	100		Yes	#N/A	#N/A	#N/A	#N/A	#N/A	-2.81569	#N/A	#N/A	#N/A	#N/A	#N/A	#N/A	#N/A	#N/A	#N/A	#N/A	#N/A
*	PIIN_09504	jgi|Pirin1|80377|mRNA:PIIN_09504	759	170	single	100	fungi – ascomycetes	Yes	#N/A	#N/A	2.09	#N/A	#N/A	3.57515	2.61201	1.44551	#N/A	PF02265.11	S1-P1_nuclease	23	244	252	1	224	3e-50
	PIIN_09528	jgi|Pirin1|80401|mRNA:PIIN_09528	600	202	single	100	fungi – basidiomycetes	No	#N/A	#N/A	#N/A	#N/A	#N/A	-1.60783	-4.00154	#N/A	#N/A	PF00730.20	HhH-GPD	26	100	108	1	67	3.4e-06
	PIIN_09565	jgi|Pirin1|80438|mRNA:PIIN_09565	1653	660	single	100	fungi – basidiomycetes	No	PS00086|CYTOCHROME_P450 (pattern) Cytochrome P450 cysteine heme-iron ligand signature	477 - 486: [confidence level: (0)] FGsGHRQCVG	-3.81	-2.45	-3.42	3.43076	3.12612	1.44561	3.48809	PF00067.17	p450	44	523	463	3	451	2.1e-59
	PIIN_09570	jgi|Pirin1|80443|mRNA:PIIN_09570	2643	5345	bridge	100	bacteria – cyanobacteria	Yes	PS50082|WD_REPEATS_2 (profile) Trp-Asp (WD) repeats profile, PS50294|WD_REPEATS_REGION (profile) Trp-Asp (WD) repeats circular profile, PS00678|WD_REPEATS_1 (pattern) Trp-Asp (WD) repeats signature	273 - 314: score=17.159 LRGHQDLVTAVVYSPDGSRIASSSIDNTIRLWEADTGQLLGE 315 - 356: score=19.064 LRGHEDDVYAVAFSPDGSRVASGSNDKTIRLWEVETGRPLGD 358 - 399: score=18.863 LQGHEHGVNSVAFSPDGSRVVSGSGDNTIRIWDADTGLPLGK 401 - 433: score=18.261 FRGHEDGVNCVAFSPDGSRIVSGSDDNTIRFWD--------- 444 - 485: score=18.228 LRSHQSQVNSVAFSSDGSRIASSSNDKTVRLWDVDSGQPLGK 487 - 512: score=11.010 LRGHKNSVLAVAFSSDDSRIVSGSCD--------------…	#N/A	#N/A	#N/A	#N/A	#N/A	#N/A	#N/A	PB000605	Pfam-B_605	1	266	554	81	361	1.2e-112
	PIIN_09579	jgi|Pirin1|80452|mRNA:PIIN_09579	1938	2	none		fungi – basidiomycetes	Yes	PS00131|CARBOXYPEPT_SER_SER (pattern) Serine carboxypeptidases, serine active site	207 - 214: [confidence level: (0)] LvGESYAG	#N/A	#N/A	#N/A	#N/A	#N/A	#N/A	#N/A	PF00450.17	Peptidase_S10	63	547	415	11	414	3.8e-69
	PIIN_09592	jgi|Pirin1|80465|mRNA:PIIN_09592	537	2	none			No	#N/A	#N/A	#N/A	#N/A	#N/A	-1.08439	#N/A	#N/A	#N/A	#N/A	#N/A	#N/A	#N/A	#N/A	#N/A	#N/A	#N/A
	PIIN_09598	jgi|Pirin1|80470|mRNA:PIIN_09598	1008	28	multiple			Yes	#N/A	#N/A	#N/A	#N/A	#N/A	#N/A	#N/A	#N/A	#N/A	#N/A	#N/A	#N/A	#N/A	#N/A	#N/A	#N/A	#N/A
	PIIN_09615	jgi|Pirin1|80487|mRNA:PIIN_09615	1623	484	single	100		Yes	#N/A	#N/A	#N/A	2.2	2.72	#N/A	1.0761	#N/A	1.00915	#N/A	#N/A	#N/A	#N/A	#N/A	#N/A	#N/A	#N/A
*	PIIN_09625	jgi|Pirin1|80497|mRNA:PIIN_09625	333	2	none			Yes	#N/A	#N/A	15.72	#N/A	#N/A	#N/A	#N/A	4.73091	3.17168	#N/A	#N/A	#N/A	#N/A	#N/A	#N/A	#N/A	#N/A
	PIIN_09627	jgi|Pirin1|80499|mRNA:PIIN_09627	1617	353	multiple		fungi – basidiomycetes	No	PS50082|WD_REPEATS_2 (profile) Trp-Asp (WD) repeats profile, PS50294|WD_REPEATS_REGION (profile) Trp-Asp (WD) repeats circular profile, PS00678|WD_REPEATS_1 (pattern) Trp-Asp (WD) repeats signature	272 - 313: score=16.724 AILHEDSVNAIAFSPDGSRIASASSDKAIRIWDADTGQLIGK 315 - 356: score=17.693 LRGHKLEVNAVAFSPDGSRIVSGSDDATIRLWRADNGQPIGQ 358 - 399: score=18.629 LRGHDRSVRAVAFSPDGLRIASGSDDKTVRIWDAATGQLMGE 401 - 434: score=16.190 LVGHDGYVNAVSYAPDGSRIASGSDDGTIQIWRL--------, 272 - 442: score=50.726 AILHEDSVNAIAFSPDGSRIASASSDKAIRIWDADTGQLIGKpLRGHKLEVNAVAFSPDG ￼￼￼￼ AILHEDSVNAIAFSPDGSRIASASSDKAIRIWDADTGQLI…	#N/A	2.26	2.06	-2.95745	-3.88164	-2.88164	#N/A	PB000605	Pfam-B_605	1	267	554	81	362	3.3e-115
	PIIN_09630	jgi|Pirin1|80502|mRNA:PIIN_09630	1272	2408	single	100	fungi – basidiomycetes	Yes	PS51352|THIOREDOXIN_2 (profile) Thioredoxin domain profile, PS00194|THIOREDOXIN_1 (pattern) Thioredoxin family active site, PS00014|ER_TARGET (pattern) Endoplasmic reticulum targeting sequence	1 - 129: score=15.050 MKLSLLLLGFLPIGVwASNVlELTESDFDKhvgaGKPPALVEFYAPWCGHCKNLAPTYEK LGDAFSHakDKVSIVKVDADGKGKA-LGSKYGVTGFPTL------KW----F--NGDGSE PEA---YNGGRELEELASFVTKKTG 131 - 273: score=14.540 KSSIKPPPPAAVITADVD---TFKEIVMdPKKDVLVAFTAPWCGHCKNMKPALEAVAQTF KPeNDCIIVNIDADAQQNKGIAREFSVNSFPTI-----------KFfpranspftttPLP ADtvGQATYTKYgkhaiPYEKARSEADFVAFLNQHCG, 40 - 58: [confidence level: (0)] LVeFYapWCGH…	#N/A	#N/A	#N/A	#N/A	#N/A	#N/A	#N/A	PF00085.15	Thioredoxin	20	126	104	2	103	1.8e-29
*	PIIN_09643	jgi|Pirin1|80516|mRNA:PIIN_09643	354	308	single	100		Yes	#N/A	#N/A	#N/A	5.39	7.67	1.70788	6.76775	#N/A	4.38737	#N/A	#N/A	#N/A	#N/A	#N/A	#N/A	#N/A	#N/A
	PIIN_09644	jgi|Pirin1|80517|mRNA:PIIN_09644	354	54	single	100		Yes	#N/A	#N/A	#N/A	8.22	12.28	#N/A	6.27082	#N/A	#N/A	#N/A	#N/A	#N/A	#N/A	#N/A	#N/A	#N/A	#N/A
*	PIIN_09658	jgi|Pirin1|80531|mRNA:PIIN_09658	444	22	single	98.65		Yes	#N/A	#N/A	#N/A	#N/A	#N/A	-1.9789	1.42244	1.56309	-2.0661	#N/A	#N/A	#N/A	#N/A	#N/A	#N/A	#N/A	#N/A
	PIIN_09659	jgi|Pirin1|80532|mRNA:PIIN_09659	675	1610	single	100		Yes	#N/A	#N/A	#N/A	#N/A	#N/A	#N/A	#N/A	#N/A	#N/A	#N/A	#N/A	#N/A	#N/A	#N/A	#N/A	#N/A	#N/A
	PIIN_09662	jgi|Pirin1|80535|mRNA:PIIN_09662	396	3984	single	100	fungi – basidiomycetes	Yes	#N/A	#N/A	#N/A	#N/A	#N/A	-1.78759	#N/A	#N/A	#N/A	#N/A	#N/A	#N/A	#N/A	#N/A	#N/A	#N/A	#N/A
	PIIN_09664	jgi|Pirin1|80537|mRNA:PIIN_09664	1836	2	single	5.72	fungi – basidiomycetes	Yes	PS00623|GMC_OXRED_1 (pattern) GMC oxidoreductases signature 1, PS00624|GMC_OXRED_2 (pattern) GMC oxidoreductases signature 2	113 - 136: [confidence level: (0)] GKtLGGSSsINgatWtrGaaaqyD, 314 - 328: [confidence level: (0)] GSinTPaILqrSGVG	#N/A	#N/A	#N/A	#N/A	#N/A	#N/A	#N/A	PF00732.14	GMC_oxred_N	43	354	296	1	294	1.4e-52
	PIIN_09665	jgi|Pirin1|80538|mRNA:PIIN_09665	1842	64	multiple		fungi – basidiomycetes	Yes	PS00623|GMC_OXRED_1 (pattern) GMC oxidoreductases signature 1, PS00624|GMC_OXRED_2 (pattern) GMC oxidoreductases signature 2	115 - 138: [confidence level: (0)] GKtLGGSSsINggtWtrGaaaqyD, 316 - 330: [confidence level: (0)] GSinTPaILqrSGVG	21.11	12.3	#N/A	#N/A	1.50592	#N/A	#N/A	PF00732.14	GMC_oxred_N	45	356	296	1	294	2.8e-53
	PIIN_09677	jgi|Pirin1|80550|mRNA:PIIN_09677	1308	296	single	100	fungi – basidiomycetes	Yes	#N/A	#N/A	#N/A	#N/A	#N/A	1.73443	3.91099	2.54978	3.39133	PF00295.12	Glyco_hydro_28	91	348	326	35	284	1.6e-38
	PIIN_09685	jgi|Pirin1|80558|mRNA:PIIN_09685	975	174	single	100	fungi – ascomycetes	Yes	PS51164|CBM1_2 (profile) CBM1 (carbohydrate binding type-1) domain profile, PS00445|FGGY_KINASES_2 (pattern) FGGY family of carbohydrate kinases signature 2 , PS00562|CBM1_1 (pattern) CBM1 (carbohydrate binding type-1) domain signature	286 - 322: score=12.716 ATSPVYGQCGGQGYTGPTVCAAGSTCKFSNTWYSQCL, 5 - 26: [confidence level: (-1)] AaLTGVlslltllpNIALATVD, 294 - 321: [confidence level: (0)] CGGqgyt...GptvCaagstCkfs..NtWysQC	#N/A	#N/A	#N/A	#N/A	2.76728	#N/A	#N/A	PF01670.11	Glyco_hydro_12	109	257	156	7	155	5.8e-38
	PIIN_09687	jgi|Pirin1|80560|mRNA:PIIN_09687	363	0			alveolata	Yes	#N/A	#N/A	41.82	15.8	10.95	#N/A	#N/A	#N/A	#N/A	#N/A	#N/A	#N/A	#N/A	#N/A	#N/A	#N/A	#N/A
	PIIN_09689	jgi|Pirin1|80562|mRNA:PIIN_09689	357	6	none			Yes	#N/A	#N/A	6.99	5.65	4.54	#N/A	1.28338	#N/A	#N/A	#N/A	#N/A	#N/A	#N/A	#N/A	#N/A	#N/A	#N/A
	PIIN_09694	jgi|Pirin1|80567|mRNA:PIIN_09694	1245	678	single	97.75	fungi – basidiomycetes	No	#N/A	#N/A	#N/A	#N/A	#N/A	#N/A	#N/A	#N/A	#N/A	PB018290	Pfam-B_18290	130	172	181	113	155	5.7e-07
*	PIIN_09723	jgi|Pirin1|80596|mRNA:PIIN_09723	438	3420	single	100	alveolata	Yes	#N/A	#N/A	#N/A	#N/A	#N/A	#N/A	1.38841	1.63865	1.17532	#N/A	#N/A	#N/A	#N/A	#N/A	#N/A	#N/A	#N/A
*	PIIN_09744	jgi|Pirin1|80617|mRNA:PIIN_09744	636	52	single	100		Yes	#N/A	#N/A	#N/A	#N/A	#N/A	#N/A	1.49979	5.21359	3.15427	#N/A	#N/A	#N/A	#N/A	#N/A	#N/A	#N/A	#N/A
	PIIN_09750	jgi|Pirin1|80623|mRNA:PIIN_09750	921	6	single	16.72	fungi – ascomycetes	Yes	#N/A	#N/A	#N/A	#N/A	#N/A	#N/A	4.23618	2.97706	#N/A	PF03211.8	Pectate_lyase	88	279	215	5	196	4.5e-62
	PIIN_09759	jgi|Pirin1|80632|mRNA:PIIN_09759	1308	2884	single	89.07	fungi – basidiomycetes	Yes	#N/A	#N/A	#N/A	2.11	3.2	#N/A	#N/A	#N/A	2.48	PB009769	Pfam-B_9769	4	178	367	59	233	3e-09
	PIIN_09783	jgi|Pirin1|80658|mRNA:PIIN_09783	1851	632	single	100	fungi – basidiomycetes	Yes	PS00623|GMC_OXRED_1 (pattern) GMC oxidoreductases signature 1, PS00624|GMC_OXRED_2 (pattern) GMC oxidoreductases signature 2	122 - 145: [confidence level: (0)] GKtLGGGSsINgaaWtrGlaaqyD, 319 - 333: [confidence level: (0)] GAigTPaLLqrSGVG	-4.57	-5.51	-5.46	#N/A	1.18407	1.01851	2.17598	PF00732.14	GMC_oxred_N	52	360	296	1	295	9.4e-56
	PIIN_09790	jgi|Pirin1|80665|mRNA:PIIN_09790	444	0				No	#N/A	#N/A	#N/A	#N/A	#N/A	#N/A	#N/A	#N/A	#N/A	#N/A	#N/A	#N/A	#N/A	#N/A	#N/A	#N/A	#N/A
*	PIIN_09791	jgi|Pirin1|80666|mRNA:PIIN_09791	318	2	none			Yes	#N/A	#N/A	#N/A	#N/A	#N/A	#N/A	-1.34342	4.68855	1.40254	#N/A	#N/A	#N/A	#N/A	#N/A	#N/A	#N/A	#N/A
	PIIN_09796	jgi|Pirin1|80671|mRNA:PIIN_09796	1887	2020	single	100	fungi – basidiomycetes	Yes	PS51352|THIOREDOXIN_2 (profile) Thioredoxin domain profile, PS00194|THIOREDOXIN_1 (pattern) Thioredoxin family active site	18 - 142: score=12.859 LVASTPLPVQSKETPELR-QLtgqNFEESIK-TNHWFVEFFSPYCPHCTAFKPDWTKIvA AR-DDpPRLNLAQVDCVANGD--LCRAQNVPYYPYL----------RLY---RNevnGTQ TQDV--FGGSRTIENIEKWLDERSP 150 - 270: score=14.640 PQHNDQVSIQQKkYNVDGK--VlvlganTFREQVA-KEPTFVKFFAPWCGHCQKLAPKWV ELAEKLKG-VINVAEVNCDAHGT--LCRDQEIEGYPTV----------TLY---LNGKKV DY----TGSKSVPAMEDFARKVMS, 52 - 70: [confidence level: (-1)] FVeFFspYCPHCTaFkpdW 18…	#N/A	#N/A	#N/A	#N/A	#N/A	#N/A	#N/A	PF00085.15	Thioredoxin	35	139	104	3	103	3.8e-16
	PIIN_09822	jgi|Pirin1|80697|mRNA:PIIN_09822	1362	53	multiple		fungi – basidiomycetes	Yes	#N/A	#N/A	-2.05	#N/A	#N/A	#N/A	-2.26017	#N/A	-2.70061	PF07470.8	Glyco_hydro_88	123	323	336	67	259	7.9e-18
	PIIN_09823	jgi|Pirin1|80698|mRNA:PIIN_09823	1644	2891	single	100	fungi – basidiomycetes	Yes	PS50005|TPR (profile) TPR repeat profile, PS50293|TPR_REGION (profile) TPR repeat region circular profile, PS50076|DNAJ_2 (profile) dnaJ domain profile	55 - 88: score=9.293 LKPLITRANVLLSAGQFADAARTYSEALELAPND 89 - 122: score=7.552 [confidence level: R] YLLYFKRATAYLSSNRHAPALEDFDTVLRLTDGN 346 - 379: score=6.697 [confidence level: R] AQIWRAACKAYVQLNDVRKGEKWCAEVLRMDPED 380 - 413: score=6.697 [confidence level: R] VDGLVGSGEAAIKNEEWEEAVRLFDRAFNASGKS, 55 - 122: score=16.233 LKPLITRANVLLSAGQFADAARTYSEALELAPNDYLLYFKRATAYLSSNRHAPALEDFDT VLRL TDGN 346 - 413…	#N/A	#N/A	#N/A	#N/A	#N/A	#N/A	#N/A	PF13414.1	TPR_11	60	118	69	8	67	8.2e-13
	PIIN_09841	jgi|Pirin1|80716|mRNA:PIIN_09841	1092	1456	single	100	fungi – basidiomycetes	Yes	#N/A	#N/A	#N/A	#N/A	#N/A	#N/A	1.82658	#N/A	#N/A	PB002739	Pfam-B_2739	158	215	922	399	456	0.00061
	PIIN_09859	jgi|Pirin1|80733|mRNA:PIIN_09859	366	32	multiple			Yes	#N/A	#N/A	14.37	#N/A	#N/A	#N/A	#N/A	-1.80843	#N/A	#N/A	#N/A	#N/A	#N/A	#N/A	#N/A	#N/A	#N/A
*	PIIN_09887	jgi|Pirin1|80761|mRNA:PIIN_09887	294	10	multiple		metazoa	Yes	#N/A	#N/A	#N/A	#N/A	#N/A	#N/A	#N/A	2.70768	#N/A	PF00135.23	COesterase	10	67	535	7	70	1.2e-13
	PIIN_09888	jgi|Pirin1|80762|mRNA:PIIN_09888	987	402	single	97.67		No	#N/A	#N/A	#N/A	#N/A	#N/A	#N/A	-1.78772	#N/A	#N/A	#N/A	#N/A	#N/A	#N/A	#N/A	#N/A	#N/A	#N/A
	PIIN_09895	jgi|Pirin1|80769|mRNA:PIIN_09895	408	0				Yes	#N/A	#N/A	#N/A	#N/A	#N/A	#N/A	#N/A	#N/A	#N/A	#N/A	#N/A	#N/A	#N/A	#N/A	#N/A	#N/A	#N/A
	PIIN_09898	jgi|Pirin1|80772|mRNA:PIIN_09898	210	56	single	94.29		Yes	#N/A	#N/A	9.34	6.11	5.83	#N/A	-1.87395	-2.89487	#N/A	#N/A	#N/A	#N/A	#N/A	#N/A	#N/A	#N/A	#N/A
*	PIIN_09899	jgi|Pirin1|80773|mRNA:PIIN_09899	393	2	none			Yes	#N/A	#N/A	#N/A	#N/A	#N/A	#N/A	3.95107	#N/A	#N/A	#N/A	#N/A	#N/A	#N/A	#N/A	#N/A	#N/A	#N/A
	PIIN_09923	jgi|Pirin1|80797|mRNA:PIIN_09923	1092	142	single	99.18		No	#N/A	#N/A	#N/A	#N/A	#N/A	#N/A	#N/A	-2.86091	#N/A	PB000366	Pfam-B_366	2	64	651	568	630	2.5e-05
	PIIN_09925	jgi|Pirin1|80799|mRNA:PIIN_09925	2139	114	multiple		fungi – basidiomycetes	No	#N/A	#N/A	#N/A	#N/A	#N/A	#N/A	#N/A	-1.48181	#N/A	PB007056	Pfam-B_7056	19	268	535	224	534	2.7e-29
	PIIN_09928	jgi|Pirin1|80802|mRNA:PIIN_09928	294	26	multiple			No	#N/A	#N/A	#N/A	#N/A	#N/A	#N/A	#N/A	#N/A	#N/A	#N/A	#N/A	#N/A	#N/A	#N/A	#N/A	#N/A	#N/A
*	PIIN_09929	jgi|Pirin1|80803|mRNA:PIIN_09929	156	114	none			Yes	#N/A	#N/A	#N/A	#N/A	#N/A	#N/A	1.28396	2.14502	#N/A	#N/A	#N/A	#N/A	#N/A	#N/A	#N/A	#N/A	#N/A
*	PIIN_09968	jgi|Pirin1|80842|mRNA:PIIN_09968	252	46	single	100		Yes	#N/A	#N/A	#N/A	#N/A	#N/A	#N/A	#N/A	2.3999	#N/A	#N/A	#N/A	#N/A	#N/A	#N/A	#N/A	#N/A	#N/A
	PIIN_09975	jgi|Pirin1|80849|mRNA:PIIN_09975	324	110	single	100		No	#N/A	#N/A	#N/A	#N/A	#N/A	#N/A	#N/A	#N/A	#N/A	#N/A	#N/A	#N/A	#N/A	#N/A	#N/A	#N/A	#N/A
	PIIN_10014	jgi|Pirin1|80888|mRNA:PIIN_10014	444	0				Yes	#N/A	#N/A	10.82	5.96	4.9	#N/A	#N/A	#N/A	#N/A	#N/A	#N/A	#N/A	#N/A	#N/A	#N/A	#N/A	#N/A
	PIIN_10061	jgi|Pirin1|80935|mRNA:PIIN_10061	873	750	single	100	fungi – basidiomycetes	Yes	#N/A	#N/A	-11.18	-4.44	#N/A	#N/A	#N/A	#N/A	-1.81222	PF10281.4	Ish1	52	85	38	2	37	5.7e-06
	PIIN_10087	jgi|Pirin1|80961|mRNA:PIIN_10087	246	0				Yes	#N/A	#N/A	#N/A	#N/A	#N/A	#N/A	#N/A	#N/A	#N/A	#N/A	#N/A	#N/A	#N/A	#N/A	#N/A	#N/A	#N/A
	PIIN_10116	jgi|Pirin1|80990|mRNA:PIIN_10116	888	72	bridge	100	fungi – ascomycetes	Yes	PS51164|CBM1_2 (profile) CBM1 (carbohydrate binding type-1) domain profile, PS00776|GLYCOSYL_HYDROL_F11_1 (pattern) Glycosyl hydrolases family 11 active site signature 1, PS00562|CBM1_1 (pattern) CBM1 (carbohydrate binding type-1) domain signature	260 - 295: score=12.069 SCAPLWGQCGGQGWGGPTCCQSG-SCRNFGQWYSQCQ, 117 - 127: [confidence level: (0)] PLiEYYVVEsF, 268 - 294: [confidence level: (0)] CGGqgwg...GptcCqsgs.Crnf..GqWysQC	3.44	2.31	#N/A	#N/A	2.06537	#N/A	#N/A	PF00457.12	Glyco_hydro_11	43	223	183	1	183	4.7e-76
	PIIN_10118	jgi|Pirin1|80992|mRNA:PIIN_10118	1149	0			fungi – ascomycetes	Yes	PS00122|CARBOXYLESTERASE_B_1 (pattern) Carboxylesterases type-B serine active site	203 - 218: [confidence level: (0)] FGGdpthVvLgGqSAG	#N/A	#N/A	#N/A	#N/A	#N/A	#N/A	#N/A	PF00135.23	COesterase	15	361	535	6	354	5.5e-77
	PIIN_10147	jgi|Pirin1|81021|mRNA:PIIN_10147	366	2	single	42.62		Yes	#N/A	#N/A	7.54	3.13	#N/A	-1.34312	#N/A	#N/A	-1.10676	#N/A	#N/A	#N/A	#N/A	#N/A	#N/A	#N/A	#N/A
	PIIN_10158	jgi|Pirin1|81032|mRNA:PIIN_10158	3957	1068	single	100	euglenozoa	Yes	#N/A	#N/A	#N/A	#N/A	#N/A	2.16858	5.51281	1.5254	1.29321	#N/A	#N/A	#N/A	#N/A	#N/A	#N/A	#N/A	#N/A
	PIIN_10164	jgi|Pirin1|81040|mRNA:PIIN_10164	762	60	multiple		fungi – ascomycetes	Yes	PS51677|NODB (profile) NodB homology domain profile	46 - 229: score=35.138 GMLALAFDDGPYQYTQTLVNTLNAAGAKATFFVTGTlygCIHNQAAAVKAAYNSGHQIAS HSWSHPSNFGsLSTADLTTQMQRLEGALRTIIGKKPTYMRPPYLATGGNVLSAMRTLGYr VIT--DDVDSGDWNGL---SAAQSQARFTQAGAGGQGHIPLMHEVY---ASTVnTLVPWL INWAKQNNLRLV	#N/A	#N/A	#N/A	2.14658	7.31951	1.46778	1.32228	PF01522.16	Polysacc_deac_1	43	166	124	4	123	1.1e-28
	PIIN_10166	jgi|Pirin1|81042|mRNA:PIIN_10166	291	16	single	82.47	metazoa	Yes	#N/A	#N/A	7.94	#N/A	2.4	#N/A	#N/A	#N/A	#N/A	PF00135.23	COesterase	11	88	535	9	91	8.4e-17
	PIIN_10180	jgi|Pirin1|81061|mRNA:PIIN_10180	627	0			bacteria – actinobacteria	Yes	#N/A	#N/A	#N/A	#N/A	#N/A	#N/A	#N/A	#N/A	#N/A	PF01083.17	Cutinase	28	207	179	1	177	8.8e-28
	PIIN_10181	jgi|Pirin1|81062|mRNA:PIIN_10181	1269	26	multiple		fungi – ascomycetes	Yes	PS51164|CBM1_2 (profile) CBM1 (carbohydrate binding type-1) domain profile, PS00562|CBM1_1 (pattern) CBM1 (carbohydrate binding type-1) domain signature	19 - 55: score=12.765 AQSPAYGQCGGSGYSGPKTCVSGYTCQYSNEWYSQCL, 27 - 54: [confidence level: (0)] CGGsgys...GpktCvsgytCqys..NeWysQC	#N/A	#N/A	#N/A	-1.1756	4.63306	#N/A	-1.00506	PF00734.13	CBM_1	23	51	29	1	29	4.9e-12
*	PIIN_10187	jgi|Pirin1|81068|mRNA:PIIN_10187	759	28	multiple			Yes	#N/A	#N/A	#N/A	#N/A	#N/A	#N/A	#N/A	1.89405	#N/A	#N/A	#N/A	#N/A	#N/A	#N/A	#N/A	#N/A	#N/A
	PIIN_10193	jgi|Pirin1|81074|mRNA:PIIN_10193	474	10868	single	100		Yes	#N/A	#N/A	#N/A	#N/A	#N/A	-2.37714	#N/A	#N/A	#N/A	PF05730.6	CFEM	21	83	66	3	66	2.8e-11
*	PIIN_10216	jgi|Pirin1|81097|mRNA:PIIN_10216	681	28	multiple			Yes	#N/A	#N/A	#N/A	#N/A	#N/A	#N/A	#N/A	1.97943	#N/A	#N/A	#N/A	#N/A	#N/A	#N/A	#N/A	#N/A	#N/A
*	PIIN_10223	jgi|Pirin1|81104|mRNA:PIIN_10223	1224	8996	single	100		Yes	#N/A	#N/A	#N/A	#N/A	#N/A	#N/A	1.76062	#N/A	#N/A	#N/A	#N/A	#N/A	#N/A	#N/A	#N/A	#N/A	#N/A
	PIIN_10243	jgi|Pirin1|81125|mRNA:PIIN_10243	1407	345	multiple		fungi – ascomycetes	No	#N/A	#N/A	#N/A	#N/A	#N/A	#N/A	#N/A	#N/A	#N/A	PF05729.7	NACHT	178	239	166	73	141	6.2e-06
	PIIN_10269	jgi|Pirin1|81151|mRNA:PIIN_10269	156	0				No	#N/A	#N/A	#N/A	#N/A	#N/A	#N/A	#N/A	#N/A	#N/A	#N/A	#N/A	#N/A	#N/A	#N/A	#N/A	#N/A	#N/A
	PIIN_10277	jgi|Pirin1|81159|mRNA:PIIN_10277	255	54	single	100	fungi – basidiomycetes	No	#N/A	#N/A	3.44	#N/A	#N/A	#N/A	#N/A	-1.28727	#N/A	#N/A	#N/A	#N/A	#N/A	#N/A	#N/A	#N/A	#N/A
	PIIN_10286	jgi|Pirin1|81168|mRNA:PIIN_10286	1191	1646	single	100	fungi – ascomycetes	Yes	PS51212|WSC (profile) WSC domain profile	42 - 137: score=10.054 TYYSRGCYDELkfGQHALQHEITSTLTSVSATTCVLGCQLAGYSIAGVMNGNQCFCDNAM SPDAPELdAEQCDSACSGNPLEVCGGVWHYDIYYTS 157 - 249: score=10.550 TWVNLGCYVDQvSCRTLPDWMFAAD-NMTPELCAATCKDEGYAVAGIEWGRECYCGNTIY NPTLAPLSECNQACSGDSTKACGDQDRILFYTVD	#N/A	#N/A	-2.16	#N/A	2.73799	1.91156	1.24263	PF01822.14	WSC	47	127	82	3	82	1.2e-13
	PIIN_10313	jgi|Pirin1|81195|mRNA:PIIN_10313	318	300	single	100	fungi – basidiomycetes	No	#N/A	#N/A	#N/A	#N/A	#N/A	#N/A	#N/A	#N/A	#N/A	PF05879.7	RHD3	1	69	743	653	721	1.5e-13
	PIIN_10350	jgi|Pirin1|81234|mRNA:PIIN_10350	567	916	single	100		Yes	#N/A	#N/A	-4.22	-3.58	-3.55	#N/A	#N/A	#N/A	#N/A	#N/A	#N/A	#N/A	#N/A	#N/A	#N/A	#N/A	#N/A
	PIIN_10354	jgi|Pirin1|81238|mRNA:PIIN_10354	408	84	multiple			Yes	#N/A	#N/A	15.12	12.64	9.72	#N/A	#N/A	#N/A	#N/A	#N/A	#N/A	#N/A	#N/A	#N/A	#N/A	#N/A	#N/A
	PIIN_10416	jgi|Pirin1|81300|mRNA:PIIN_10416	1530	23613	single	100	fungi – basidiomycetes	Yes	PS00086|CYTOCHROME_P450 (pattern) Cytochrome P450 cysteine heme-iron ligand signature	440 - 449: [confidence level: (0)] WGlGKHACPG	#N/A	5.66	8.09	3.74427	#N/A	1.25962	5.34908	PF00067.17	p450	209	493	463	179	456	2.9e-39
	PIIN_10427	jgi|Pirin1|81311|mRNA:PIIN_10427	1590	598	single	100	fungi – basidiomycetes	No	PS00616|HIS_ACID_PHOSPHAT_1 (pattern) Histidine acid phosphatases phosphohistidine signature, PS00778|HIS_ACID_PHOSPHAT_2 (pattern) Histidine acid phosphatases active site signature	82 - 96: [confidence level: (0)] ItqVniLhRHGaRyP, 359 - 375: [confidence level: (0)] MyADfSHDNEMnaIfaT	#N/A	#N/A	#N/A	1.19923	#N/A	#N/A	#N/A	PF00328.17	His_Phos_2	82	473	347	2	340	2e-38
	PIIN_10430	jgi|Pirin1|81314|mRNA:PIIN_10430	1185	2504	single	100	fungi – ascomycetes	Yes	PS50007|PIPLC_X_DOMAIN (profile) Phosphatidylinositol-specific phospholipase X-box domain profile	65 - 200: score=11.207 -----------IPGTHDslawnVTGIAAAFTKTQDLPLFKQ-LNGGVRFIDLRVGENNGM iQ--LYHGAaLLDTTAQLADIFWGLYRWLDAHATETVMVSVKVDNGNSTASLQQTIYDLV TGQDVAQYWVQSTA--LPTLGEARHKAILLRR	#N/A	#N/A	#N/A	#N/A	#N/A	#N/A	#N/A	PF00388.14	PI-PLC-X	64	200	146	2	145	1.3e-08
	PIIN_10432	jgi|Pirin1|81316|mRNA:PIIN_10432	573	0				Yes	#N/A	#N/A	#N/A	#N/A	#N/A	#N/A	#N/A	#N/A	#N/A	#N/A	#N/A	#N/A	#N/A	#N/A	#N/A	#N/A	#N/A
	PIIN_10467	jgi|Pirin1|81351|mRNA:PIIN_10467	1140	66	multiple		fungi – basidiomycetes	Yes	PS00498|TYROSINASE_2 (pattern) Tyrosinase and hemocyanins CuB-binding region signature	306 - 317: [confidence level: (0)] DPiFWihHayvD	#N/A	#N/A	#N/A	1.21339	2.97881	-1.51454	#N/A	PF00264.15	Tyrosinase	109	326	223	3	223	4.5e-27
	PIIN_10493	jgi|Pirin1|81377|mRNA:PIIN_10493	573	28	multiple		fungi – ascomycetes	Yes	#N/A	#N/A	#N/A	#N/A	#N/A	#N/A	#N/A	2.65959	#N/A	PB000360	Pfam-B_360	6	94	944	154	242	1.4e-14
	PIIN_10522	jgi|Pirin1|81406|mRNA:PIIN_10522	873	0			fungi – ascomycetes	Yes	PS51164|CBM1_2 (profile) CBM1 (carbohydrate binding type-1) domain profile, PS00776|GLYCOSYL_HYDROL_F11_1 (pattern) Glycosyl hydrolases family 11 active site signature 1, PS00777|GLYCOSYL_HYDROL_F11_2 (pattern) Glycosyl hydrolases family 11 active site signature 2PS00777|GLYCOSYL_HYDROL_F11_2 (pattern) Glycosyl hydrolases family 11 active site signature 2, PS00562|CBM1_1 (pattern) CBM1 (carbohydr…	117 - 127: [confidence level: (0)] PLiEYYVVEnF, 208 - 219: [confidence level: (0)] VatEGYFSSGsA, 262 - 289: [confidence level: (0)] CGGqgwn...GptcCqsgttCkys..NpWysQC	#N/A	#N/A	#N/A	#N/A	#N/A	#N/A	#N/A	PF00457.12	Glyco_hydro_11	43	223	183	1	183	3.4e-76
	PIIN_10523	jgi|Pirin1|81407|mRNA:PIIN_10523	624	208	single	100	fungi – basidiomycetes	Yes	PS51677|NODB (profile) NodB homology domain profile	171 - 208: score=11.934 GEYGHGYDDGPGLYSPKLTAFLESKGLKATFFIVGSRV---------------------- ------------------------------------------------------------ ------------------------------------------------------------ ------	#N/A	#N/A	-2.61	#N/A	1.32259	1.59807	1.38345	#N/A	#N/A	#N/A	#N/A	#N/A	#N/A	#N/A	#N/A
	PIIN_10524	jgi|Pirin1|81408|mRNA:PIIN_10524	990	88	multiple		fungi – basidiomycetes	Yes	#N/A	#N/A	2.05	#N/A	#N/A	1.53682	#N/A	#N/A	1.13553	PB007669	Pfam-B_7669	47	117	1012	252	319	1.1e-06
	PIIN_10532	jgi|Pirin1|81416|mRNA:PIIN_10532	171	380	single	100		No	#N/A	#N/A	#N/A	#N/A	#N/A	#N/A	#N/A	#N/A	#N/A	PB010036	Pfam-B_10036	17	51	62	8	42	0.00064
	PIIN_10538	jgi|Pirin1|81422|mRNA:PIIN_10538	1635	2660	single	100	fungi – basidiomycetes	Yes	PS00178|AA_TRNA_LIGASE_I (pattern) Aminoacyl-transfer RNA synthetases class-I signature	255 - 264: [confidence level: (0)] P..GGqFTIGGT	#N/A	#N/A	#N/A	#N/A	1.41586	#N/A	1.00195	PF00026.18	Asp	159	430	317	66	308	2.3e-30
	PIIN_10565	jgi|Pirin1|81452|mRNA:PIIN_10565	1149	24	multiple			Yes	#N/A	#N/A	#N/A	#N/A	#N/A	#N/A	#N/A	#N/A	-2.03426	#N/A	#N/A	#N/A	#N/A	#N/A	#N/A	#N/A	#N/A
	PIIN_10582	jgi|Pirin1|81470|mRNA:PIIN_10582	306	72	single	100		No	#N/A	#N/A	#N/A	#N/A	-2.16	-2.62926	-1.95051	#N/A	-2.00142	#N/A	#N/A	#N/A	#N/A	#N/A	#N/A	#N/A	#N/A
	PIIN_10588	jgi|Pirin1|81476|mRNA:PIIN_10588	849	2	none		fungi – basidiomycetes	Yes	#N/A	#N/A	#N/A	#N/A	#N/A	#N/A	-1.0544	#N/A	-1.01261	PF05572.8	Peptidase_M43	182	256	154	62	135	2.3e-06
	PIIN_10600	jgi|Pirin1|81488|mRNA:PIIN_10600	1326	116	single	100	fungi – basidiomycetes	Yes	PS51164|CBM1_2 (profile) CBM1 (carbohydrate binding type-1) domain profile, PS00659|GLYCOSYL_HYDROL_F5 (pattern) Glycosyl hydrolases family 5 signature	19 - 67: score=10.211 NAIAQWQQCADvlavptvaysssIGWTGSGTCDVGLQCVYLNDWYSQCL, 280 - 289: [confidence level: (0)] IIFGIMNEPH	#N/A	#N/A	#N/A	#N/A	4.0004	-2.07478	#N/A	PF00734.13	CBM_1	42	63	29	8	29	3e-06
	PIIN_10602	jgi|Pirin1|81490|mRNA:PIIN_10602	1026	264	single	100		No	#N/A	#N/A	#N/A	#N/A	#N/A	#N/A	#N/A	#N/A	#N/A	#N/A	#N/A	#N/A	#N/A	#N/A	#N/A	#N/A	#N/A
	PIIN_10610	jgi|Pirin1|81498|mRNA:PIIN_10610	492	2	none		fungi – ascomycetes	Yes	PS51164|CBM1_2 (profile) CBM1 (carbohydrate binding type-1) domain profile	124 - 159: score=9.294 TGQTLYGQCGGQGWNGPTICAQG-TCKYSDREPSSCM	#N/A	#N/A	#N/A	#N/A	#N/A	-1.00942	-1.22352	PF00734.13	CBM_1	128	151	29	1	25	2.2e-08
	PIIN_10618	jgi|Pirin1|81506|mRNA:PIIN_10618	327	230	single	100		Yes	#N/A	#N/A	2.31	2.43	3.03	#N/A	3.11406	-2.13481	#N/A	#N/A	#N/A	#N/A	#N/A	#N/A	#N/A	#N/A	#N/A
	PIIN_10628	jgi|Pirin1|81516|mRNA:PIIN_10628	321	0				No	#N/A	#N/A	#N/A	#N/A	#N/A	#N/A	#N/A	#N/A	#N/A	#N/A	#N/A	#N/A	#N/A	#N/A	#N/A	#N/A	#N/A
*	PIIN_10643	jgi|Pirin1|81532|mRNA:PIIN_10643	597	5056	single	100		Yes	#N/A	#N/A	#N/A	#N/A	#N/A	2.76464	4.51521	2.14861	3.2284	#N/A	#N/A	#N/A	#N/A	#N/A	#N/A	#N/A	#N/A
	PIIN_10648	jgi|Pirin1|81537|mRNA:PIIN_10648	1353	9976	multiple		fungi – basidiomycetes	Yes	PS50003|PH_DOMAIN (profile) PH domain profile, PS50035|PLD (profile) Phospholipase D phosphodiesterase active site profile :	1 - 93: score=7.036 ------------------------------------------------------------ -----Mklipiiiiiiiitttiidmvepayrdpsthvnimtnrhkqgdegmtnedkrkqr dlSHHTFFIENSQM--RLKLVARTERQTNQWISALERMKS, 236 - 263: score=10.331 FYWAHHEKMCVVDETIAFMGGLDACFGR	#N/A	#N/A	#N/A	-1.16511	-1.20665	-1.04405	-1.23233	#N/A	#N/A	#N/A	#N/A	#N/A	#N/A	#N/A	#N/A
	PIIN_10699	jgi|Pirin1|81590|mRNA:PIIN_10699	399	10	multiple		fungi – basidiomycetes	Yes	#N/A	#N/A	6.92	4.03	#N/A	#N/A	2.53904	2.14981	#N/A	PF01185.13	Hydrophobin	50	131	82	1	82	1.8e-18
	PIIN_10705	jgi|Pirin1|81596|mRNA:PIIN_10705	237	0				No	#N/A	#N/A	#N/A	#N/A	#N/A	#N/A	#N/A	#N/A	#N/A	#N/A	#N/A	#N/A	#N/A	#N/A	#N/A	#N/A	#N/A
	PIIN_10735	jgi|Pirin1|81626|mRNA:PIIN_10735	366	68	single	97.54	bacteria – proteobacteria	Yes	#N/A	#N/A	#N/A	#N/A	#N/A	-1.4093	1.35877	-1.21991	#N/A	PF00135.23	COesterase	8	122	535	6	130	2.7e-28
	PIIN_10787	jgi|Pirin1|81680|mRNA:PIIN_10787	1101	0			fungi – basidiomycetes	Yes	PS00178|AA_TRNA_LIGASE_I (pattern) Aminoacyl-transfer RNA synthetases class-I signature	246 - 255: [confidence level: (0)] P..GGqFTLGGT	#N/A	#N/A	#N/A	#N/A	#N/A	#N/A	#N/A	PF00026.18	Asp	95	366	317	2	264	3.1e-42
	PIIN_10804	jgi|Pirin1|81697|mRNA:PIIN_10804	645	24	multiple		fungi – basidiomycetes	Yes	#N/A	#N/A	#N/A	#N/A	#N/A	#N/A	#N/A	#N/A	#N/A	PF00264.15	Tyrosinase	108	185	223	2	92	7.5e-13
	PIIN_10892	jgi|Pirin1|81787|mRNA:PIIN_10892	705	0			fungi – ascomycetes	Yes	PS00776|GLYCOSYL_HYDROL_F11_1 (pattern) Glycosyl hydrolases family 11 active site signature 1	127 - 137: [confidence level: (0)] PLvEYYIVEnY	#N/A	#N/A	#N/A	#N/A	#N/A	#N/A	#N/A	PF00457.12	Glyco_hydro_11	54	233	183	2	183	6.4e-77
	PIIN_10920	jgi|Pirin1|81817|mRNA:PIIN_10920	732	74	single	95.63	fungi – ascomycetes	Yes	#N/A	#N/A	#N/A	#N/A	#N/A	#N/A	1.17329	#N/A	#N/A	PF01095.14	Pectinesterase	34	240	298	10	228	1.5e-26
*	PIIN_10951	jgi|Pirin1|81848|mRNA:PIIN_10951	312	68	single	100		Yes	#N/A	#N/A	#N/A	#N/A	#N/A	#N/A	#N/A	1.46311	#N/A	#N/A	#N/A	#N/A	#N/A	#N/A	#N/A	#N/A	#N/A
	PIIN_10961	jgi|Pirin1|81858|mRNA:PIIN_10961	165	0				No	#N/A	#N/A	#N/A	#N/A	#N/A	#N/A	#N/A	#N/A	#N/A	#N/A	#N/A	#N/A	#N/A	#N/A	#N/A	#N/A	#N/A
	PIIN_10962	jgi|Pirin1|81859|mRNA:PIIN_10962	519	88	single	89.79	fungi – ascomycetes	No	#N/A	#N/A	#N/A	#N/A	#N/A	#N/A	#N/A	1.3197	#N/A	PB000360	Pfam-B_360	9	160	944	9	160	1.3e-40
	PIIN_10966	jgi|Pirin1|81863|mRNA:PIIN_10966	312	40	multiple		fungi – basidiomycetes	Yes	#N/A	#N/A	#N/A	#N/A	#N/A	#N/A	#N/A	#N/A	#N/A	#N/A	#N/A	#N/A	#N/A	#N/A	#N/A	#N/A	#N/A
*	PIIN_10989	jgi|Pirin1|81886|mRNA:PIIN_10989	219	12	single	100		Yes	#N/A	#N/A	#N/A	#N/A	#N/A	#N/A	#N/A	1.30375	#N/A	#N/A	#N/A	#N/A	#N/A	#N/A	#N/A	#N/A	#N/A
	PIIN_11000	jgi|Pirin1|81897|mRNA:PIIN_11000	312	134	single	97.12	fungi – basidiomycetes	No	#N/A	#N/A	#N/A	#N/A	#N/A	#N/A	-1.97386	#N/A	#N/A	PF01408.17	GFO_IDH_MocA	4	97	120	1	88	4.4e-16
	PIIN_11022	jgi|Pirin1|81919|mRNA:PIIN_11022	258	12	single	100		Yes	#N/A	#N/A	#N/A	#N/A	#N/A	-3.5664	#N/A	-2.35236	-1.94126	#N/A	#N/A	#N/A	#N/A	#N/A	#N/A	#N/A	#N/A
	PIIN_11065	jgi|Pirin1|81962|mRNA:PIIN_11065	432	0				Yes	#N/A	#N/A	#N/A	#N/A	#N/A	#N/A	#N/A	#N/A	#N/A	#N/A	#N/A	#N/A	#N/A	#N/A	#N/A	#N/A	#N/A
	PIIN_11086	jgi|Pirin1|81985|mRNA:PIIN_11086	384	58	single	85.94		No	#N/A	#N/A	#N/A	#N/A	#N/A	#N/A	#N/A	#N/A	#N/A	#N/A	#N/A	#N/A	#N/A	#N/A	#N/A	#N/A	#N/A
	PIIN_11103	jgi|Pirin1|82002|mRNA:PIIN_11103	342	692	single	100		Yes	#N/A	#N/A	#N/A	2	#N/A	-1.32936	1.57289	1.1507	1.49849	#N/A	#N/A	#N/A	#N/A	#N/A	#N/A	#N/A	#N/A
	PIIN_11109	jgi|Pirin1|82008|mRNA:PIIN_11109	492	30	single	97.36	fungi – ascomycetes	Yes	#N/A	#N/A	#N/A	#N/A	#N/A	#N/A	#N/A	2.20112	#N/A	PF01476.15	LysM	56	93	44	5	42	1.8e-08
	PIIN_11150	jgi|Pirin1|82050|mRNA:PIIN_11150	237	22	single	97.47		No	#N/A	#N/A	#N/A	#N/A	#N/A	-1.54412	1.1418	#N/A	#N/A	#N/A	#N/A	#N/A	#N/A	#N/A	#N/A	#N/A	#N/A
	PIIN_11151	jgi|Pirin1|82051|mRNA:PIIN_11151	579	55	multiple		fungi – basidiomycetes	No	#N/A	#N/A	#N/A	#N/A	#N/A	#N/A	#N/A	#N/A	-1.36531	PF00067.17	p450	46	101	463	1	57	3.8e-05
	PIIN_11181	jgi|Pirin1|82081|mRNA:PIIN_11181	207	0				Yes	#N/A	#N/A	#N/A	#N/A	#N/A	#N/A	#N/A	#N/A	#N/A	#N/A	#N/A	#N/A	#N/A	#N/A	#N/A	#N/A	#N/A
	PIIN_11235	jgi|Pirin1|82139|mRNA:PIIN_11235	228	0				No	#N/A	#N/A	#N/A	#N/A	#N/A	#N/A	#N/A	#N/A	#N/A	#N/A	#N/A	#N/A	#N/A	#N/A	#N/A	#N/A	#N/A
	PIIN_11269	jgi|Pirin1|82174|mRNA:PIIN_11269	327	9	single	41.9	fungi – basidiomycetes	No	#N/A	#N/A	#N/A	#N/A	#N/A	#N/A	#N/A	#N/A	#N/A	#N/A	#N/A	#N/A	#N/A	#N/A	#N/A	#N/A	#N/A
	PIIN_11270	jgi|Pirin1|82175|mRNA:PIIN_11270	705	76	single	74.75	fungi – ascomycetes	Yes	#N/A	#N/A	#N/A	#N/A	#N/A	#N/A	5.62271	#N/A	-1.01183	PB001838	Pfam-B_1838	19	233	835	555	779	4.8e-54
	PIIN_11297	jgi|Pirin1|82203|mRNA:PIIN_11297	189	2	single	86.24		No	#N/A	#N/A	#N/A	#N/A	#N/A	#N/A	#N/A	2.05506	#N/A	#N/A	#N/A	#N/A	#N/A	#N/A	#N/A	#N/A	#N/A
	PIIN_11306	jgi|Pirin1|82212|mRNA:PIIN_11306	561	0				Yes	#N/A	#N/A	#N/A	#N/A	#N/A	#N/A	#N/A	#N/A	#N/A	#N/A	#N/A	#N/A	#N/A	#N/A	#N/A	#N/A	#N/A
*	PIIN_11336	jgi|Pirin1|82243|mRNA:PIIN_11336	144	12	single	100		Yes	#N/A	#N/A	10.42	#N/A	#N/A	#N/A	1.33206	1.94316	#N/A	#N/A	#N/A	#N/A	#N/A	#N/A	#N/A	#N/A	#N/A
	PIIN_11355	jgi|Pirin1|82262|mRNA:PIIN_11355	621	655	single	100	fungi – basidiomycetes	Yes	#N/A	#N/A	#N/A	#N/A	#N/A	#N/A	-1.34416	-3.35387	#N/A	PB000605	Pfam-B_605	1	203	554	81	283	2.8e-107
	PIIN_11361	jgi|Pirin1|82268|mRNA:PIIN_11361	237	0				Yes	#N/A	#N/A	#N/A	#N/A	#N/A	#N/A	#N/A	#N/A	#N/A	#N/A	#N/A	#N/A	#N/A	#N/A	#N/A	#N/A	#N/A
	PIIN_11381	jgi|Pirin1|82288|mRNA:PIIN_11381	189	12	single	67.72	fungi – basidiomycetes	Yes	PS51164|CBM1_2 (profile) CBM1 (carbohydrate binding type-1) domain profile	21 - 57: score=8.812 LDVAEWQQYGGLDYTGSRACDSGLTCVYVNDFYSQYQ	#N/A	#N/A	#N/A	#N/A	2.65023	#N/A	#N/A	PF00734.13	CBM_1	25	53	29	1	29	2.1e-10
	PIIN_11387	jgi|Pirin1|82294|mRNA:PIIN_11387	555	2	none		fungi – ascomycetes	Yes	PS51164|CBM1_2 (profile) CBM1 (carbohydrate binding type-1) domain profile	18 - 53: score=9.540 SAVSEWGQCAGIGY-GDKPCDSGLVCIYINDWYSQCQ	#N/A	#N/A	#N/A	#N/A	5.44742	#N/A	#N/A	PF00734.13	CBM_1	22	49	29	1	29	3.3e-07
	PIIN_11418	jgi|Pirin1|82325|mRNA:PIIN_11418	147	36	single	100		Yes	#N/A	#N/A	4.79	2.66	2.23	-1.66455	-2.31469	-1.97721	#N/A	#N/A	#N/A	#N/A	#N/A	#N/A	#N/A	#N/A	#N/A
	PIIN_11482	jgi|Pirin1|82389|mRNA:PIIN_11482	441	34	multiple			Yes	#N/A	#N/A	#N/A	#N/A	-2.09	#N/A	-2.51421	-5.20792	#N/A	#N/A	#N/A	#N/A	#N/A	#N/A	#N/A	#N/A	#N/A
	PIIN_11508	jgi|Pirin1|82415|mRNA:PIIN_11508	87	0				No	#N/A	#N/A	#N/A	#N/A	#N/A	#N/A	#N/A	#N/A	#N/A	#N/A	#N/A	#N/A	#N/A	#N/A	#N/A	#N/A	#N/A
	PIIN_11521	jgi|Pirin1|82428|mRNA:PIIN_11521	267	246	single	52.43		No	#N/A	#N/A	#N/A	#N/A	#N/A	#N/A	-1.22527	#N/A	#N/A	PF01408.17	GFO_IDH_MocA	4	87	120	1	78	2.4e-12
	PIIN_11572	jgi|Pirin1|82479|mRNA:PIIN_11572	303	12	single	66.01		Yes	#N/A	#N/A	#N/A	#N/A	#N/A	#N/A	#N/A	2.42004	#N/A	#N/A	#N/A	#N/A	#N/A	#N/A	#N/A	#N/A	#N/A
*	PIIN_11578	jgi|Pirin1|82485|mRNA:PIIN_11578	381	104	single	100		Yes	#N/A	#N/A	5.21	#N/A	#N/A	#N/A	#N/A	#N/A	#N/A	#N/A	#N/A	#N/A	#N/A	#N/A	#N/A	#N/A	#N/A
	PIIN_11593	jgi|Pirin1|82500|mRNA:PIIN_11593	123	269	single	100		Yes	#N/A	#N/A	2.85	#N/A	#N/A	-2.95337	#N/A	#N/A	-1.17606	#N/A	#N/A	#N/A	#N/A	#N/A	#N/A	#N/A	#N/A
	PIIN_11594	jgi|Pirin1|82501|mRNA:PIIN_11594	399	968	single	100		Yes	#N/A	#N/A	#N/A	#N/A	#N/A	#N/A	#N/A	#N/A	#N/A	#N/A	#N/A	#N/A	#N/A	#N/A	#N/A	#N/A	#N/A
	PIIN_11595	jgi|Pirin1|82502|mRNA:PIIN_11595	354	0			bacteria – firmicutes	Yes	#N/A	#N/A	18.81	8.04	5.45	#N/A	#N/A	#N/A	#N/A	#N/A	#N/A	#N/A	#N/A	#N/A	#N/A	#N/A	#N/A
	PIIN_11607	jgi|Pirin1|82514|mRNA:PIIN_11607	159	0				Yes	#N/A	#N/A	#N/A	#N/A	#N/A	#N/A	#N/A	#N/A	#N/A	#N/A	#N/A	#N/A	#N/A	#N/A	#N/A	#N/A	#N/A
*	PIIN_11654	jgi|Pirin1|82561|mRNA:PIIN_11654	156	10	single	79.49		Yes	#N/A	#N/A	#N/A	#N/A	#N/A	#N/A	#N/A	2.95389	#N/A	#N/A	#N/A	#N/A	#N/A	#N/A	#N/A	#N/A	#N/A
	PIIN_11661	jgi|Pirin1|82568|mRNA:PIIN_11661	603	132	multiple		fungi – ascomycetes	No	#N/A	#N/A	2.72	#N/A	#N/A	#N/A	#N/A	-2.81827	#N/A	PF00067.17	p450	82	200	463	254	374	3.3e-25
	PIIN_11736	jgi|Pirin1|72816|mRNA:PIIN_11736	975	14	multiple		fungi – basidiomycetes	No	#N/A	#N/A	#N/A	#N/A	#N/A	#N/A	#N/A	#N/A	#N/A	PF05572.8	Peptidase_M43	148	270	154	15	136	4.8e-11
	PIIN_11748	jgi|Pirin1|71169|mRNA:PIIN_11748	1926	112	multiple		fungi – basidiomycetes	No	#N/A	#N/A	#N/A	#N/A	#N/A	#N/A	#N/A	#N/A	#N/A	PF05426.7	Alginate_lyase	192	457	272	12	264	9.2e-48
	PIIN_11771	jgi|Pirin1|72964|mRNA:PIIN_11771	1755	804	single	100	fungi – basidiomycetes	Yes	#N/A	#N/A	#N/A	#N/A	#N/A	#N/A	#N/A	#N/A	#N/A	PB006607	Pfam-B_6607	11	305	631	180	474	1.4e-21
	PIIN_11777	jgi|Pirin1|73457|mRNA:PIIN_11777	2973	9684	bridge	100	fungi – basidiomycetes	Yes	#N/A	#N/A	#N/A	#N/A	#N/A	#N/A	#N/A	#N/A	#N/A	PF07217.6	Het-C	7	609	606	9	595	6.4e-181
	PIIN_11780	jgi|Pirin1|74575|mRNA:PIIN_11780	576	420	single	100	fungi – basidiomycetes	Yes	#N/A	#N/A	#N/A	#N/A	#N/A	#N/A	#N/A	#N/A	#N/A	#N/A	#N/A	#N/A	#N/A	#N/A	#N/A	#N/A	#N/A
	PIIN_11788	jgi|Pirin1|77262|mRNA:PIIN_11788	189	554	single	100		Yes	#N/A	#N/A	#N/A	#N/A	#N/A	#N/A	#N/A	#N/A	#N/A	#N/A	#N/A	#N/A	#N/A	#N/A	#N/A	#N/A	#N/A
	PIIN_11794	jgi|Pirin1|78968|mRNA:PIIN_11794	354	6082	single	100	alveolata	Yes	#N/A	#N/A	#N/A	#N/A	#N/A	#N/A	#N/A	#N/A	#N/A	#N/A	#N/A	#N/A	#N/A	#N/A	#N/A	#N/A	#N/A
	PIIN_11801	jgi|Pirin1|81037|mRNA:PIIN_11801	1464	350	single	100	fungi – ascomycetes	Yes	PS00941|CARBOXYLESTERASE_B_2 (pattern) Carboxylesterases type-B signature 2, PS00122|CARBOXYLESTERASE_B_1 (pattern) Carboxylesterases type-B serine active site	96 - 106: [confidence level: (0)] EDCLTVNVWaP, 193 - 208: [confidence level: (0)] FGGdpaqItLgGqSAG	#N/A	#N/A	#N/A	#N/A	#N/A	#N/A	#N/A	PF00135.23	COesterase	10	348	535	8	351	3.8e-81
	PIIN_11802	jgi|Pirin1|81049|mRNA:PIIN_11802	1359	1300	single	100	fungi – basidiomycetes	No	PS50172|BRCT (profile) BRCT domain profile	138 - 252: score=16.261 ATSRLFEGLSFWLS---RETPRSLLEFVIRSFGGKVGWDEtvgggspydesWEGITHVII DRPAvagkgpsvsgtsmtAGTLDPTEEGKRrKRKYVQPQWVVDCVNAEKLLSEDKYER	#N/A	#N/A	#N/A	#N/A	#N/A	#N/A	#N/A	PF06732.6	Pescadillo_N	1	40	282	215	254	1.5e-08
	PIIN_11844	jgi|Pirin1|73583|mRNA:PIIN_11844	744	64	single	100	fungi – basidiomycetes	Yes	#N/A	#N/A	#N/A	#N/A	#N/A	#N/A	#N/A	#N/A	#N/A	PB004175	Pfam-B_4175	34	93	1371	1158	1215	2.3e-09
	PIIN_11854	jgi|Pirin1|75469|mRNA:PIIN_11854	2043	1148	single	98.24	fungi – basidiomycetes	Yes	PS00152|ATPASE_ALPHA_BETA (pattern) ATP synthase alpha and beta subunits signature	351 - 360: [confidence level: (-1)] PAVHVNASVS	#N/A	#N/A	#N/A	#N/A	#N/A	#N/A	#N/A	PB009317	Pfam-B_9317	1	237	572	159	315	6.2e-09
	PIIN_11857	jgi|Pirin1|75754|mRNA:PIIN_11857	366	262	single	100	fungi – basidiomycetes	Yes	#N/A	#N/A	#N/A	#N/A	#N/A	#N/A	#N/A	#N/A	#N/A	#N/A	#N/A	#N/A	#N/A	#N/A	#N/A	#N/A	#N/A
	PIIN_11884	jgi|Pirin1|79862|mRNA:PIIN_11884	477	276	single	100		No	#N/A	#N/A	#N/A	#N/A	#N/A	#N/A	#N/A	#N/A	#N/A	PB004837	Pfam-B_4837	1	154	647	150	303	0.00066
	PIIN_11889	jgi|Pirin1|81038|mRNA:PIIN_11889	1125	16	multiple		fungi – ascomycetes	Yes	PS00122|CARBOXYLESTERASE_B_1 (pattern) Carboxylesterases type-B serine active site	195 - 210: [confidence level: (0)] FGGdpthIvIgGqSAG	#N/A	#N/A	#N/A	#N/A	#N/A	#N/A	#N/A	PF00135.23	COesterase	9	352	535	9	353	1.5e-75
	PIIN_11902	jgi|Pirin1|82141|mRNA:PIIN_11902	309	366	single	100	fungi – basidiomycetes	Yes	PS50076|DNAJ_2 (profile) dnaJ domain profile	43 - 102: score=13.024 TFYSWLGVTEKANSAEITRAYRKKSLDLHPDKNHGVPGANERYARLGVVAQILRSEGReR	#N/A	#N/A	#N/A	#N/A	#N/A	#N/A	#N/A	PF00226.26	DnaJ	43	98	64	1	57	9.5e-14

## Sheet: RNAseq DEGs 3dai
	locus_name	description	baseMean	log2FoldChange	lfcSE	stat	pvalue	padj
AT2G43590	NA	Chitinase family protein	4625.64	1.21867	0.144212	8.45058	2.9e-17	5.85e-13
AT2G43620	NA	Chitinase family protein	404.067	1.20664	0.165305	7.29953	2.89e-13	2.12e-09
AT2G43570	CHI	chitinase, putative	9372.26	1.10769	0.153237	7.2286	4.88e-13	2.42e-09
AT1G21120	IGMT2	O-methyltransferase family protein	7758.07	1.10388	0.1533	7.20081	5.99e-13	2.42e-09
AT5G12030	AT-HSP17.6A / HSP17.6	heat shock protein 17.6A	147.049	1.09163	0.171172	6.37737	1.8e-10	2.8e-07
AT2G15220	NA	Plant basic secretory protein (BSP) family protein	19664.8	1.08466	0.158009	6.86452	6.67e-12	1.92e-08
AT3G18250	NA	Putative membrane lipoprotein	681.702	1.06816	0.15413	6.93022	4.2e-12	1.41e-08
AT5G39670	NA	Calcium-binding EF-hand family protein	885.387	1.05367	0.144577	7.28792	3.15e-13	2.12e-09
AT1G18970	GLP4	germin-like protein 4	33755.7	1.03794	0.154612	6.71321	1.9e-11	4.8e-08
AT5G54710	NA	Ankyrin repeat family protein	222.455	1.002	0.169312	5.91808	3.26e-09	2.99e-06
AT4G28460	NA		625.165	1.00052	0.155744	6.42412	1.33e-10	2.43e-07
AT4G14365	XBAT34	XB3 ortholog 4 in Arabidopsis thaliana	493.448	0.977572	0.164035	5.95954	2.53e-09	2.69e-06
AT1G53625	NA		1230.3	0.977187	0.147582	6.62133	3.56e-11	7.98e-08
AT3G28210	PMZ / SAP12	zinc finger (AN1-like) family protein	1271.19	0.970366	0.16336	5.94004	2.85e-09	2.85e-06
AT2G23270	NA		553.572	0.964209	0.153676	6.27431	3.51e-10	4.72e-07
AT1G65500	NA		231.817	0.954352	0.165714	5.75901	8.46e-09	6.32e-06
AT5G11140	NA	Arabidopsis phospholipase-like protein (PEARLI 4) family	144.205	0.94841	0.171044	5.54484	2.94e-08	1.86e-05
AT2G45550	CYP76C4	cytochrome P450, family 76, subfamily C, polypeptide 4	172.946	0.936023	0.170018	5.50545	3.68e-08	2.19e-05
AT3G12900	NA	2-oxoglutarate (2OG) and Fe(II)-dependent oxygenase superfamily protein	2675.02	0.932029	0.142013	6.56297	5.27e-11	1.06e-07
AT1G51913	NA		170.935	0.92593	0.170768	5.42215	5.89e-08	3.13e-05
AT5G38940	NA	RmlC-like cupins superfamily protein	1618.91	0.924262	0.1589	5.81663	6e-09	5.12e-06
AT2G32020	NA	Acyl-CoA N-acyltransferases (NAT) superfamily protein	453.915	0.922999	0.163973	5.62897	1.81e-08	1.31e-05
AT5G39580	NA	Peroxidase superfamily protein	1726.73	0.921619	0.143884	6.40529	1.5e-10	2.52e-07
AT3G60270	NA	Cupredoxin superfamily protein	3643.69	0.91469	0.14492	6.3117	2.76e-10	3.98e-07
AT4G37290	NA		434.418	0.903317	0.156558	5.76984	7.93e-09	6.16e-06
AT5G42380	CML37 / CML39	calmodulin like 37	377.049	0.900689	0.165248	5.45055	5.02e-08	2.8e-05
AT3G03670	NA	Peroxidase superfamily protein	1529.08	0.900243	0.169619	5.30746	1.11e-07	5.34e-05
AT1G13480	NA	Protein of unknown function (DUF1262)	612.246	0.890864	0.159754	5.57647	2.45e-08	1.61e-05
AT1G67270	NA	Zinc-finger domain of monoamine-oxidase A repressor R1 protein	158.533	0.879424	0.171098	5.13988	2.75e-07	0.0001027
AT2G47550	NA	Plant invertase/pectin methylesterase inhibitor superfamily	1064.84	0.874886	0.142108	6.15648	7.44e-10	8.99e-07
AT1G28480	GRX480 / roxy19	Thioredoxin superfamily protein	251.5	0.86901	0.164857	5.27131	1.35e-07	6.07e-05
AT2G38870	NA	Serine protease inhibitor, potato inhibitor I-type family protein	5893.29	0.868461	0.144236	6.02113	1.73e-09	1.94e-06
AT2G44370	NA	Cysteine/Histidine-rich C1 domain family protein	1964.55	0.867535	0.140979	6.15366	7.57e-10	8.99e-07
AT2G38340	DREB19	Integrase-type DNA-binding superfamily protein	309.011	0.866127	0.17055	5.07844	3.81e-07	0.00013015
AT4G22710	CYP706A2	cytochrome P450, family 706, subfamily A, polypeptide 2	642.59	0.864514	0.159781	5.41061	6.28e-08	3.25e-05
AT2G43510	ATTI1 / TI1	trypsin inhibitor protein 1	2779.12	0.863873	0.166247	5.19633	2.03e-07	8.2e-05
AT4G10500	NA	2-oxoglutarate (2OG) and Fe(II)-dependent oxygenase superfamily protein	2976.84	0.857042	0.166854	5.13648	2.8e-07	0.0001027
AT3G02840	NA	ARM repeat superfamily protein	292.987	0.857033	0.163635	5.23748	1.63e-07	6.99e-05
AT3G55790	NA		450.951	0.856572	0.169392	5.05673	4.27e-07	0.00014108
AT5G26920	CBP60G	Cam-binding protein 60-like G	1478.44	0.844866	0.163012	5.18285	2.19e-07	8.48e-05
AT1G26380	NA	FAD-binding Berberine family protein	12724.4	0.842593	0.151144	5.57478	2.48e-08	1.61e-05
AT1G14550	NA	Peroxidase superfamily protein	738.587	0.837851	0.158343	5.29138	1.21e-07	5.57e-05
AT2G39400	NA	alpha/beta-Hydrolases superfamily protein	1774.3	0.836444	0.157894	5.2975	1.17e-07	5.51e-05
AT1G14870	AtPCR2 / PCR2	PLANT CADMIUM RESISTANCE 2	7170.63	0.833534	0.143429	5.81146	6.19e-09	5.12e-06
AT4G21380	ARK3 / RK3	receptor kinase 3	991.514	0.830907	0.162551	5.11168	3.19e-07	0.00011505
AT3G23250	ATMYB15 / ATY19	myb domain protein 15	824.235	0.828577	0.148101	5.59469	2.21e-08	1.54e-05
AT1G26240	NA	Proline-rich extensin-like family protein	32332.6	0.82854	0.157886	5.24772	1.54e-07	6.75e-05
AT2G30750	CYP71A12	cytochrome P450, family 71, subfamily A, polypeptide 12	44728.5	0.828348	0.159651	5.1885	2.12e-07	8.39e-05
AT1G02920	ATGST11 / ATGSTF7	glutathione S-transferase 7	98370.1	0.827587	0.153596	5.38807	7.12e-08	3.59e-05
AT5G40590	NA	Cysteine/Histidine-rich C1 domain family protein	1846.24	0.827196	0.139418	5.9332	2.97e-09	2.85e-06
AT4G22640	NA	Bifunctional inhibitor/lipid-transfer protein/seed storage 2S albumin superfamily protein	395.251	0.821149	0.170997	4.80211	1.57e-06	0.000401
AT1G21110	IGMT3	O-methyltransferase family protein	8600.16	0.820141	0.14932	5.49249	3.96e-08	2.28e-05
AT2G40180	ATHPP2C5 / PP2C5	phosphatase 2C5	263.46	0.819597	0.16673	4.91571	8.85e-07	0.00025499
AT1G21130	IGMT4	O-methyltransferase family protein	5853.63	0.819214	0.158319	5.17444	2.29e-07	8.7e-05
AT2G19500	ATCKX2 / CKX2	cytokinin oxidase 2	142.006	0.816226	0.168919	4.83206	1.35e-06	0.0003556
AT4G33720	NA	CAP (Cysteine-rich secretory proteins, Antigen 5, and Pathogenesis-related 1 protein) superfamily protein	2276.8	0.812693	0.171095	4.74996	2.03e-06	0.00050684
AT1G70440	SRO3	similar to RCD one 3	357.124	0.801884	0.171016	4.68893	2.75e-06	0.00065196
AT5G42830	NA	HXXXD-type acyl-transferase family protein	4006.06	0.794899	0.136877	5.80742	6.34e-09	5.12e-06
AT5G25250	FLOT1	SPFH/Band 7/PHB domain-containing membrane-associated protein family	1995.22	0.793349	0.160606	4.93971	7.82e-07	0.00023908
AT5G44585	NA		1017.71	0.792221	0.151748	5.22063	1.78e-07	7.5e-05
AT5G02780	GSTL1	glutathione transferase lambda 1	2555.77	0.786041	0.157913	4.97767	6.44e-07	0.00020612
AT3G25250	AGC2 / AGC2-1	AGC (cAMP-dependent, cGMP-dependent and protein kinase C) kinase family protein	1110.42	0.780609	0.152922	5.10461	3.31e-07	0.00011735
AT2G47240	CER8 / LACS1	AMP-dependent synthetase and ligase family protein	1204.87	0.779115	0.160177	4.86407	1.15e-06	0.00031153
AT1G14540	PER4	Peroxidase superfamily protein	2654.52	0.77723	0.149466	5.20005	1.99e-07	8.2e-05
AT5G57220	CYP81F2	cytochrome P450, family 81, subfamily F, polypeptide 2	9960.31	0.776777	0.159742	4.8627	1.16e-06	0.00031153
AT4G11170	RMG1	Disease resistance protein (TIR-NBS-LRR class) family	467.641	0.769638	0.164805	4.66999	3.01e-06	0.00070672
AT2G40740	ATWRKY55 / WRKY55	WRKY DNA-binding protein 55	272.166	0.761953	0.167203	4.55707	5.19e-06	0.00114472
AT5G62150	NA	peptidoglycan-binding LysM domain-containing protein	339.004	0.761052	0.166854	4.56118	5.09e-06	0.00114045
AT5G37840	NA		398.717	0.756029	0.157703	4.79401	1.63e-06	0.00041234
AT5G27420	ATL31 / CNI1	carbon/nitrogen insensitive 1	2502.3	0.753902	0.151418	4.97894	6.39e-07	0.00020612
AT1G02930	ATGST1 / ATGSTF3	glutathione S-transferase 6	53168.6	0.753446	0.148984	5.05724	4.25e-07	0.00014108
AT1G55450	NA	S-adenosyl-L-methionine-dependent methyltransferases superfamily protein	5141.72	0.748438	0.154917	4.83122	1.36e-06	0.0003556
AT2G43000	ANAC042 / JUB1	NAC domain containing protein 42	2237.13	0.747996	0.151899	4.92432	8.47e-07	0.0002512
AT1G58320	NA	PLAC8 family protein	732.004	0.747781	0.166194	4.49945	6.81e-06	0.00141721
AT1G05340	NA		590.956	0.747646	0.164996	4.53131	5.86e-06	0.0012583
AT4G23810	ATWRKY53 / WRKY53	WRKY family transcription factor	596.759	0.7453	0.157177	4.74178	2.12e-06	0.00052131
AT3G13610	F6'H1	2-oxoglutarate (2OG) and Fe(II)-dependent oxygenase superfamily protein	15443.6	0.742167	0.159347	4.65755	3.2e-06	0.00074215
AT1G61560	ATMLO6 / MLO6	Seven transmembrane MLO family protein	4089.59	0.73822	0.150612	4.90147	9.51e-07	0.00027034
AT5G53990	NA	UDP-Glycosyltransferase superfamily protein	1163.27	0.735969	0.161198	4.56562	4.98e-06	0.0011291
AT1G21850	sks8	SKU5 similar 8	86.7569	0.734999	0.169642	4.33264	1.47e-05	0.00260773
AT5G64905	PROPEP3	elicitor peptide 3 precursor	587.017	0.733312	0.152302	4.81485	1.47e-06	0.00038108
AT4G22030	NA	F-box family protein with a domain of unknown function (DUF295)	291.687	0.732155	0.164538	4.44977	8.6e-06	0.00171737
AT4G33050	AtIQM1 / EDA39	calmodulin-binding family protein	2898.95	0.731963	0.143955	5.08465	3.68e-07	0.00012813
AT3G29000	NA	Calcium-binding EF-hand family protein	420.666	0.72888	0.165799	4.39618	1.1e-05	0.00205843
AT1G49030	NA	PLAC8 family protein	518.365	0.723103	0.160654	4.501	6.76e-06	0.00141721
AT3G15518	NA		258.035	0.723015	0.167837	4.30783	1.65e-05	0.00286776
AT1G26410	NA	FAD-binding Berberine family protein	4792.67	0.72168	0.15841	4.55578	5.22e-06	0.00114472
AT3G10930	NA		300.18	0.717437	0.164917	4.35029	1.36e-05	0.00244945
AT1G24140	NA	Matrixin family protein	233.728	0.716544	0.170758	4.19626	2.71e-05	0.00421183
AT3G12910	NA	NAC (No Apical Meristem) domain transcriptional regulator superfamily protein	526.497	0.712362	0.165807	4.29633	1.74e-05	0.00294444
AT5G57510	NA		93.0664	0.711209	0.169633	4.19263	2.76e-05	0.00421975
AT3G10720	NA	Plant invertase/pectin methylesterase inhibitor superfamily	3440.14	0.710102	0.133759	5.30882	1.1e-07	5.34e-05
AT2G29220	NA	Concanavalin A-like lectin protein kinase family protein	39.0853	0.707713	0.143029	4.94805	7.5e-07	0.0002327
AT1G26250	NA	Proline-rich extensin-like family protein	67098.4	0.70527	0.167283	4.21602	2.49e-05	0.00391972
AT1G57630	NA	Toll-Interleukin-Resistance (TIR) domain family protein	329.032	0.703717	0.169069	4.1623	3.15e-05	0.00474421
AT5G38900	NA	Thioredoxin superfamily protein	2407.12	0.703477	0.155332	4.52885	5.93e-06	0.00125966
AT1G36622	NA		790.85	0.699767	0.160732	4.35362	1.34e-05	0.00243422
AT4G36880	CP1	cysteine proteinase1	4069.46	0.697995	0.157386	4.43494	9.21e-06	0.0017869
AT5G45090	AtPP2-A7 / PP2-A7	phloem protein 2-A7	160.381	0.691491	0.171171	4.03977	5.35e-05	0.0074455
AT2G41100	ATCAL4 / TCH3	Calcium-binding EF hand family protein	2856.16	0.691092	0.154131	4.48379	7.33e-06	0.00149955
AT1G68620	NA	alpha/beta-Hydrolases superfamily protein	4025.46	0.689632	0.16926	4.07441	4.61e-05	0.00660178
AT5G19880	NA	Peroxidase superfamily protein	1078.94	0.689242	0.167091	4.12494	3.71e-05	0.00554268
AT1G26420	NA	FAD-binding Berberine family protein	1952.09	0.688131	0.157792	4.361	1.29e-05	0.00239672
AT5G24110	ATWRKY30 / WRKY30	WRKY DNA-binding protein 30	118.171	0.686669	0.15974	4.29866	1.72e-05	0.00293833
AT4G23680	NA	Polyketide cyclase/dehydrase and lipid transport superfamily protein	7435.46	0.685875	0.155381	4.41416	1.01e-05	0.00193498
AT4G11650	ATOSM34 / OSM34	osmotin 34	28803.4	0.685569	0.159953	4.28605	1.82e-05	0.00303295
AT1G74080	ATMYB122 / MYB122	myb domain protein 122	1819.16	0.684363	0.159144	4.30028	1.71e-05	0.00293833
AT2G02930	ATGSTF3 / GST16	glutathione S-transferase F3	1334.51	0.684222	0.163206	4.19238	2.76e-05	0.00421975
AT5G47230	ATERF-5 / ATERF5	ethylene responsive element binding factor 5	2184.81	0.680625	0.149	4.56796	4.92e-06	0.0011291
AT1G17147	NA	VQ motif-containing protein	690.154	0.676932	0.166718	4.06035	4.9e-05	0.00691408
AT2G18690	NA		7005.51	0.674214	0.156499	4.3081	1.65e-05	0.00286776
AT2G25735	NA		205.124	0.672791	0.16903	3.9803	6.88e-05	0.00913713
AT1G18980	NA	RmlC-like cupins superfamily protein	6937.41	0.672065	0.137806	4.87689	1.08e-06	0.00030203
AT2G05510	NA	Glycine-rich protein family	109309	0.670824	0.167728	3.99947	6.35e-05	0.00854005
AT1G09176	NA		115.513	0.667788	0.169544	3.93874	8.19e-05	0.0104608
AT4G14630	GLP9	germin-like protein 9	7133.82	0.666757	0.153049	4.3565	1.32e-05	0.00242426
AT4G28940	NA	Phosphorylase superfamily protein	2650.82	0.666752	0.141817	4.70151	2.58e-06	0.00062035
AT5G40010	AATP1 / ASD	AAA-ATPase 1	1151.43	0.662595	0.163182	4.06047	4.9e-05	0.00691408
AT4G02330	AtPME41 / ATPMEPCRB	Plant invertase/pectin methylesterase inhibitor superfamily	836.982	0.660799	0.155234	4.25679	2.07e-05	0.00337467
AT1G65481	NA		318.651	0.659168	0.161075	4.09231	4.27e-05	0.00629047
AT1G78340	ATGSTU22 / GSTU22	glutathione S-transferase TAU 22	3924.11	0.658855	0.161298	4.0847	4.41e-05	0.00636091
AT5G44990	NA	Glutathione S-transferase family protein	556.241	0.65746	0.163343	4.02501	5.7e-05	0.00777068
AT5G65600	NA	Concanavalin A-like lectin protein kinase family protein	978.113	0.654124	0.162888	4.01578	5.92e-05	0.00802367
AT2G16060	AHB1 / ARATH GLB1	hemoglobin 1	956.11	0.650957	0.146657	4.43865	9.05e-06	0.0017869
AT1G13520	NA	Protein of unknown function (DUF1262)	4428.5	0.648118	0.152221	4.25775	2.06e-05	0.00337467
AT1G69920	ATGSTU12 / GSTU12	glutathione S-transferase TAU 12	660.314	0.647287	0.16082	4.02492	5.7e-05	0.00777068
AT2G01340	At17.1		577.379	0.645392	0.15217	4.24126	2.22e-05	0.00358787
AT1G01560	ATMPK11 / MPK11	MAP kinase 11	272.833	0.645311	0.169119	3.81571	0.00013579	0.016407
AT1G35210	NA		229.175	0.642017	0.166668	3.85207	0.00011712	0.0143233
AT1G63560	NA	Receptor-like protein kinase-related family protein	292.048	0.641723	0.171034	3.75203	0.00017541	0.0203415
AT4G17490	ATERF6 / ERF-6-6	ethylene responsive element binding factor 6	1076.38	0.641693	0.162291	3.95397	7.69e-05	0.00994206
AT3G47780	ABCA7 / ATATH6	ABC2 homolog 6	6032.01	0.63864	0.163285	3.91119	9.18e-05	0.0115805
AT5G43520	NA	Cysteine/Histidine-rich C1 domain family protein	3288.11	0.638458	0.129324	4.93687	7.94e-07	0.00023908
AT2G05440	ATGRP9 / GRP9	GLYCINE RICH PROTEIN 9	157183	0.637202	0.134737	4.72922	2.25e-06	0.00054793
AT2G14440	NA	Leucine-rich repeat protein kinase family protein	221.896	0.63674	0.171172	3.71988	0.00019932	0.021977
AT5G52640	ATHS83 / AtHsp90-1	heat shock protein 90.1	4620.44	0.635643	0.154865	4.1045	4.05e-05	0.0060116
AT3G54640	TRP3 / TSA1	tryptophan synthase alpha chain	15460.1	0.634805	0.146391	4.33636	1.45e-05	0.00258679
AT1G65690	NA	Late embryogenesis abundant (LEA) hydroxyproline-rich glycoprotein family	2942.55	0.633514	0.163925	3.86467	0.00011124	0.0137706
AT5G59820	AtZAT12 / RHL41	C2H2-type zinc finger family protein	1598.65	0.633366	0.161999	3.9097	9.24e-05	0.0115805
AT1G42990	ATBZIP60 / BZIP60	basic region/leucine zipper motif 60	2360.88	0.632696	0.141159	4.48214	7.39e-06	0.00149955
AT4G23170	CRK9 / EP1	receptor-like protein kinase-related family protein	94.8236	0.632213	0.170087	3.717	0.0002016	0.0221081
AT5G37490	NA	ARM repeat superfamily protein	87.3427	0.630661	0.166489	3.78801	0.00015186	0.0181317
AT4G14368	NA	Regulator of chromosome condensation (RCC1) family protein	350.712	0.626729	0.166926	3.75453	0.00017367	0.0203415
AT5G47850	CCR4	CRINKLY4 related 4	154.5	0.62625	0.170767	3.66728	0.00024515	0.0258985
AT5G09730	ATBX3 / ATBXL3	beta-xylosidase 3	203.221	0.624234	0.171156	3.64717	0.00026515	0.0271581
AT5G52750	NA	Heavy metal transport/detoxification superfamily protein	157.284	0.623745	0.169993	3.66923	0.00024328	0.0258917
AT5G03390	NA	Protein of unknown function (DUF295)	749.516	0.623627	0.157355	3.9632	7.4e-05	0.00968979
AT1G51915	NA	cryptdin protein-related	109.506	0.622833	0.171093	3.64032	0.0002723	0.0274719
AT1G53610	NA		263.119	0.622102	0.170868	3.64082	0.00027177	0.0274719
AT3G46280	NA	protein kinase-related	3916.5	0.620416	0.138457	4.48094	7.43e-06	0.00149955
AT1G02360	NA	Chitinase family protein	2760.17	0.620378	0.140559	4.41364	1.02e-05	0.00193498
AT3G28510	NA	P-loop containing nucleoside triphosphate hydrolases superfamily protein	797.224	0.619014	0.169557	3.65076	0.00026146	0.0270554
AT2G23830	NA	PapD-like superfamily protein	263.881	0.617977	0.171044	3.61296	0.00030272	0.029517
AT2G38860	DJ-1e / DJ1E	Class I glutamine amidotransferase-like superfamily protein	16941.4	0.6179	0.1469	4.20627	2.6e-05	0.00406101
AT1G11300	NA	protein serine/threonine kinases;protein kinases;ATP binding;sugar binding;kinases;carbohydrate binding	2440.89	0.613393	0.16919	3.62548	0.00028843	0.0286696
AT4G39830	NA	Cupredoxin superfamily protein	671.494	0.612506	0.152117	4.02656	5.66e-05	0.00777068
AT5G60900	RLK1	receptor-like protein kinase 1	290.873	0.612105	0.167251	3.65979	0.00025242	0.0264831
AT1G19020	NA		1438.86	0.610998	0.164696	3.70985	0.00020739	0.0226195
AT3G24510	NA	Defensin-like (DEFL) family protein	222.176	0.610764	0.169043	3.61307	0.00030259	0.029517
AT4G11070	AtWRKY41 / WRKY41	WRKY family transcription factor	157.178	0.610718	0.170138	3.58955	0.00033125	0.0315278
AT1G17170	ATGSTU24 / GST	glutathione S-transferase TAU 24	2923.07	0.609083	0.152958	3.98202	6.83e-05	0.00913123
AT4G31970	CYP82C2	cytochrome P450, family 82, subfamily C, polypeptide 2	29970.7	0.606766	0.162071	3.74383	0.00018124	0.0205449
AT4G01700	NA	Chitinase family protein	1344.81	0.606553	0.142125	4.26776	1.97e-05	0.00326566
AT1G19250	FMO1	flavin-dependent monooxygenase 1	323.494	0.604878	0.160817	3.76128	0.00016904	0.0199472
AT1G17180	ATGSTU25 / GSTU25	glutathione S-transferase TAU 25	960.769	0.603662	0.166211	3.6319	0.00028134	0.0281036
AT1G18570	AtMYB51 / BW51A	myb domain protein 51	3243.41	0.602813	0.136797	4.40661	1.05e-05	0.0019801
AT1G80470	NA	F-box/RNI-like/FBD-like domains-containing protein	67.6235	0.602103	0.161789	3.72152	0.00019803	0.0219547
AT5G17990	pat1 / TRP1	tryptophan biosynthesis 1	4716.82	0.601109	0.147082	4.08691	4.37e-05	0.00634604
AT2G38823	NA		188.678	0.600784	0.171171	3.50984	0.00044837	0.0400937
AT4G04570	CRK40	cysteine-rich RLK (RECEPTOR-like protein kinase) 40	943.258	0.599166	0.165841	3.61289	0.00030281	0.029517
AT1G54095	NA	Protein of unknown function (DUF1677)	255.021	0.598046	0.170468	3.50826	0.00045105	0.0400937
AT1G09180	ATSAR1 / ATSARA1A	secretion-associated RAS super family 1	130.023	0.597861	0.171172	3.49275	0.00047807	0.0423088
AT4G20830	NA	FAD-binding Berberine family protein	11845.1	0.59783	0.14276	4.18767	2.82e-05	0.00427585
AT1G49150	NA		67.82	0.596706	0.161307	3.69919	0.00021629	0.0233382
AT1G21550	NA	Calcium-binding EF-hand family protein	199.693	0.595813	0.170971	3.48488	0.00049236	0.0430079
AT1G05880	ARI12 / ATARI12	RING/U-box superfamily protein	770.059	0.595214	0.163117	3.64899	0.00026327	0.0271037
AT1G51920	NA		121.523	0.594643	0.171142	3.47456	0.0005117	0.0441244
AT2G31865	PARG2	poly(ADP-ribose) glycohydrolase 2	1495.47	0.591913	0.151453	3.90823	9.3e-05	0.0115805
AT5G13210	NA	Uncharacterised conserved protein UCP015417, vWA	962.428	0.590927	0.16843	3.50843	0.00045075	0.0400937
AT3G11840	PUB24	plant U-box 24	713.16	0.590811	0.14878	3.97103	7.16e-05	0.00943768
AT4G18250	NA	receptor serine/threonine kinase, putative	467.281	0.589589	0.154469	3.81689	0.00013514	0.016407
AT2G32190	NA		219.963	0.587499	0.169283	3.47051	0.00051946	0.044603
AT2G15490	UGT73B4	UDP-glycosyltransferase 73B4	1682.39	0.587001	0.162575	3.61064	0.00030544	0.0296125
AT5G38020	NA	S-adenosyl-L-methionine-dependent methyltransferases superfamily protein	7272.17	0.585276	0.148345	3.94536	7.97e-05	0.0102407
AT4G26120	NA	Ankyrin repeat family protein / BTB/POZ domain-containing protein	891.779	0.580226	0.160588	3.61314	0.00030251	0.029517
AT2G24180	CYP71B6	cytochrome p450 71b6	15315.3	0.577627	0.160275	3.60398	0.00031338	0.0301112
AT2G23680	NA	Cold acclimation protein WCOR413 family	450.535	0.576859	0.162892	3.54136	0.00039807	0.0360189
AT2G04070	NA	MATE efflux family protein	64.4663	0.575847	0.153628	3.74832	0.00017803	0.0203955
AT2G05380	GRP3S	glycine-rich protein 3 short isoform	192.407	0.575119	0.165399	3.47717	0.00050674	0.0438844
AT1G66700	PXMT1	S-adenosyl-L-methionine-dependent methyltransferases superfamily protein	4167.19	0.574554	0.1533	3.74789	0.00017833	0.0203955
AT3G63380	NA	ATPase E1-E2 type family protein / haloacid dehalogenase-like hydrolase family protein	3432.81	0.573671	0.164546	3.4864	0.00048957	0.04295
AT3G45730	NA		404.113	0.572983	0.165614	3.45975	0.00054068	0.046033
AT5G48400	ATGLR1.2 / GLR1.2	Glutamate receptor family protein	987.565	0.572646	0.166478	3.43976	0.00058223	0.0481486
AT1G76600	NA		1086.05	0.570799	0.14417	3.95922	7.52e-05	0.00978887
AT2G26530	AR781	Protein of unknown function (DUF1645)	1618.26	0.570321	0.141081	4.0425	5.29e-05	0.00741044
AT1G36640	NA		256.703	0.570193	0.166132	3.43218	0.00059875	0.0491122
AT3G04720	AtPR4 / HEL	pathogenesis-related 4	9809.87	0.56934	0.152286	3.73863	0.00018503	0.0208576
AT5G02490	AtHsp70-2 / Hsp70-2	Heat shock protein 70 (Hsp 70) family protein	2912.97	0.568955	0.157625	3.60956	0.00030672	0.0296125
AT2G43610	NA	Chitinase family protein	11696.9	0.565438	0.153038	3.69475	0.0002201	0.0236232
AT5G12930	NA		852.955	0.562813	0.151176	3.72289	0.00019696	0.0219547
AT4G28150	NA	Protein of unknown function (DUF789)	611.733	0.561241	0.149781	3.74708	0.00017891	0.0203955
AT5G48540	NA	receptor-like protein kinase-related family protein	1869.25	0.559996	0.156144	3.5864	0.00033528	0.031613
AT4G39795	NA	Protein of unknown function (DUF581)	392.323	0.559431	0.157397	3.55427	0.00037903	0.034764
AT3G59080	NA	Eukaryotic aspartyl protease family protein	1638.1	0.54808	0.150004	3.65377	0.00025841	0.0268776
AT1G21100	IGMT1	O-methyltransferase family protein	13067.5	0.545148	0.153496	3.55155	0.00038296	0.0349657
AT2G41380	NA	S-adenosyl-L-methionine-dependent methyltransferases superfamily protein	768.493	0.544654	0.158458	3.43723	0.00058771	0.0484029
AT5G11210	ATGLR2.5 / GLR2.5	glutamate receptor 2.5	960.463	0.543669	0.157959	3.44183	0.0005778	0.0481486
AT2G26560	PLA IIA / PLA2A	phospholipase A 2A	11827.8	0.542818	0.157542	3.44554	0.00056992	0.0479709
AT2G02850	ARPN	plantacyanin	2268.66	0.54044	0.140023	3.85967	0.00011354	0.0139699
AT1G13110	CYP71B7	cytochrome P450, family 71 subfamily B, polypeptide 7	10448.8	0.540144	0.147625	3.65889	0.00025331	0.0264831
AT4G37900	NA	Protein of unknown function (duplicated DUF1399)	2481.63	0.539861	0.156698	3.44523	0.00057057	0.0479709
AT5G41750	NA	Disease resistance protein (TIR-NBS-LRR class) family	1625.8	0.539148	0.152197	3.54243	0.00039646	0.0360189
AT5G37990	NA	S-adenosyl-L-methionine-dependent methyltransferases superfamily protein	33567.8	0.532389	0.142871	3.72636	0.00019427	0.0217775
AT1G09932	NA	Phosphoglycerate mutase family protein	657.561	0.527264	0.152018	3.46842	0.00052353	0.0447616
AT5G40990	GLIP1	GDSL lipase 1	4329.23	0.524475	0.146793	3.57289	0.00035307	0.0329825
AT4G37520	NA	Peroxidase superfamily protein	15609.3	0.517454	0.145284	3.56167	0.0003685	0.0341084
AT5G08240	NA		3299.07	0.516255	0.142025	3.63495	0.00027803	0.0279108
AT1G25275	NA		1206.1	0.512747	0.140667	3.64512	0.00026727	0.0272373
AT5G07460	ATMSRA2 / PMSR2	peptidemethionine sulfoxide reductase 2	3353.71	0.506867	0.13816	3.66868	0.0002438	0.0258917
AT3G01290	AtHIR2 / HIR2	SPFH/Band 7/PHB domain-containing membrane-associated protein family	6118.67	0.493205	0.138576	3.55909	0.00037214	0.0342877
AT2G41410	NA	Calcium-binding EF-hand family protein	3989.44	0.484722	0.135133	3.58701	0.00033449	0.031613
AT1G30730	NA	FAD-binding Berberine family protein	4896.2	0.47253	0.136834	3.4533	0.00055377	0.0469493
AT1G16470	PAB1	proteasome subunit PAB1	3047.37	0.446747	0.129866	3.44007	0.00058156	0.0481486
AT5G37590	NA	Tetratricopeptide repeat (TPR)-like superfamily protein	859.195	-0.515287	0.14585	-3.53299	0.00041089	0.0370132
AT5G47950	NA	HXXXD-type acyl-transferase family protein	675.191	-0.545107	0.151669	-3.59407	0.00032556	0.031133
AT4G12550	AIR1	Auxin-Induced in Root cultures 1	7872.85	-0.546364	0.152401	-3.58504	0.00033702	0.0316301
AT4G15230	ABCG30 / ATPDR2	pleiotropic drug resistance 2	2112.23	-0.56941	0.145239	-3.92052	8.84e-05	0.0112132
AT1G73290	scpl5	serine carboxypeptidase-like 5	225.955	-0.578213	0.165706	-3.48938	0.00048414	0.0426593
AT5G06530	ABCG22 / AtABCG22	ABC-2 type transporter family protein	146.067	-0.582823	0.163563	-3.5633	0.00036623	0.0340539
AT3G48346	NA		50.948	-0.58304	0.157289	-3.7068	0.0002099	0.0227702
AT1G11190	BFN1 / ENDO1	bifunctional nuclease i	1286.18	-0.586263	0.170224	-3.44407	0.00057303	0.0479773
AT1G64380	NA	Integrase-type DNA-binding superfamily protein	154.779	-0.593288	0.170457	-3.48058	0.00050033	0.0435155
AT4G21120	AAT1 / CAT1	amino acid transporter 1	394.666	-0.595175	0.157722	-3.77358	0.00016092	0.0191007
AT5G47450	ATTIP2;3 / DELTA-TIP3	tonoplast intrinsic protein 2;3	2632.63	-0.597247	0.139117	-4.29312	1.76e-05	0.0029625
AT1G52060	NA	Mannose-binding lectin superfamily protein	934.125	-0.61096	0.162787	-3.75312	0.00017465	0.0203415
AT4G18550	AtDSEL / DSEL	alpha/beta-Hydrolases superfamily protein	1241.38	-0.630475	0.154146	-4.09012	4.31e-05	0.00630411
AT4G28530	anac074 / NAC074	NAC domain containing protein 74	309.364	-0.647927	0.170872	-3.79188	0.00014951	0.0179576
AT5G37500	GORK	gated outwardly-rectifying K+ channel	1630.15	-0.659656	0.135541	-4.86682	1.13e-06	0.00031153
AT3G47340	ASN1 / AT-ASN1	glutamine-dependent asparagine synthase 1	1876.08	-0.675767	0.159553	-4.23538	2.28e-05	0.00365397
AT3G02620	NA	Plant stearoyl-acyl-carrier-protein desaturase family protein	607.757	-0.702503	0.158394	-4.43517	9.2e-06	0.0017869
AT5G54370	NA	Late embryogenesis abundant (LEA) protein-related	1493.75	-0.711358	0.156292	-4.55147	5.33e-06	0.00115585
AT5G14650	NA	Pectin lyase-like superfamily protein	1176.56	-0.722591	0.171173	-4.2214	2.43e-05	0.00385743
AT1G73300	scpl2	serine carboxypeptidase-like 2	689.829	-0.773096	0.156106	-4.95237	7.33e-07	0.00023115
AT4G16620	UMAMIT8	nodulin MtN21 /EamA-like transporter family protein	228.187	-0.837678	0.17026	-4.91999	8.65e-07	0.0002531
AT5G42210	NA	Major facilitator superfamily protein	657.694	-0.871975	0.160102	-5.44638	5.14e-08	2.8e-05
AT3G19430	NA	late embryogenesis abundant protein-related / LEA protein-related	613.459	-0.895488	0.162381	-5.51473	3.49e-08	2.14e-05

## Sheet: RNAseq DEGs 10dai
	locus_name	description	baseMean	log2FoldChange	lfcSE	stat	pvalue	padj
AT2G29220	NA	Concanavalin A-like lectin protein kinase family protein	291.352	3.14974	0.197836	15.921	4.5325e-57	9.79927e-53
AT5G39580	NA	Peroxidase superfamily protein	851.608	2.44649	0.165015	14.8259	9.96225e-50	1.07692e-45
AT5G26920	CBP60G	Cam-binding protein 60-like G	2241.17	2.13434	0.15807	13.5025	1.51243e-41	1.08996e-37
AT4G14365	XBAT34	XB3 ortholog 4 in Arabidopsis thaliana	481.228	2.14461	0.166733	12.8626	7.3096e-38	3.95084e-34
AT5G25260	NA	SPFH/Band 7/PHB domain-containing membrane-associated protein family	227.238	2.17076	0.184017	11.7965	4.06731e-32	1.75871e-28
AT1G13480	NA	Protein of unknown function (DUF1262)	544.164	2.03944	0.174556	11.6835	1.54732e-31	5.57551e-28
AT2G43590	NA	Chitinase family protein	2392.19	1.66107	0.144226	11.5171	1.08168e-30	3.34085e-27
AT3G55790	NA		534.22	1.74731	0.154818	11.2862	1.53511e-29	4.14862e-26
AT1G05880	ARI12 / ATARI12	RING/U-box superfamily protein	463.052	1.84049	0.167092	11.0148	3.24117e-28	7.786e-25
AT1G14550	NA	Peroxidase superfamily protein	345.591	1.94111	0.181985	10.6663	1.46301e-26	3.16302e-23
AT4G11170	RMG1	Disease resistance protein (TIR-NBS-LRR class) family	447.94	1.77679	0.167184	10.6277	2.21494e-26	4.35336e-23
AT5G38940	NA	RmlC-like cupins superfamily protein	619.696	1.70688	0.161942	10.5401	5.64478e-26	1.017e-22
AT2G47550	NA	Plant invertase/pectin methylesterase inhibitor superfamily	877.623	1.69362	0.161798	10.4675	1.21782e-25	2.02532e-22
AT2G43570	CHI	chitinase, putative	3930.62	1.33189	0.131158	10.1549	3.15178e-24	4.86725e-21
AT1G14540	PER4	Peroxidase superfamily protein	889.969	1.45303	0.145795	9.96629	2.14085e-23	3.08567e-20
AT5G25250	FLOT1	SPFH/Band 7/PHB domain-containing membrane-associated protein family	1325.14	1.4254	0.145881	9.77097	1.50015e-22	2.02708e-19
AT1G65481	NA		280.143	1.71493	0.176111	9.73776	2.0808e-22	2.64629e-19
AT4G14630	GLP9	germin-like protein 9	5606.23	1.51142	0.155889	9.69547	3.15174e-22	3.78558e-19
AT5G42830	NA	HXXXD-type acyl-transferase family protein	2480.97	1.20619	0.125038	9.64659	5.08195e-22	5.78272e-19
AT5G40590	NA	Cysteine/Histidine-rich C1 domain family protein	1358.67	1.46142	0.15189	9.62162	6.48003e-22	7.00492e-19
AT4G21680	NRT1.8	NITRATE TRANSPORTER 1.8	1528.82	1.3952	0.147629	9.4507	3.36575e-21	3.46512e-18
AT1G19250	FMO1	flavin-dependent monooxygenase 1	256.878	1.68782	0.179819	9.3862	6.22037e-21	6.11293e-18
AT3G01290	AtHIR2 / HIR2	SPFH/Band 7/PHB domain-containing membrane-associated protein family	5172.74	1.16496	0.124403	9.36436	7.65152e-21	7.19243e-18
AT3G61390	NA	RING/U-box superfamily protein	406.898	1.53866	0.164914	9.33005	1.05818e-20	9.53241e-18
AT2G33790	AGP30 / ATAGP30	arabinogalactan protein 30	350.819	-1.7908	0.192087	-9.32286	1.13243e-20	9.79328e-18
AT5G41750	NA	Disease resistance protein (TIR-NBS-LRR class) family	1827.83	1.3406	0.14522	9.2315	2.66869e-20	2.21912e-17
AT5G43520	NA	Cysteine/Histidine-rich C1 domain family protein	2095.44	1.30504	0.141958	9.19318	3.81394e-20	3.05398e-17
AT5G24110	ATWRKY30 / WRKY30	WRKY DNA-binding protein 30	129.374	1.76988	0.200322	8.83516	9.99543e-19	7.7179e-16
AT3G03670	NA	Peroxidase superfamily protein	1148.65	1.45891	0.165752	8.80175	1.34697e-18	1.00419e-15
AT4G15370	BARS1 / PEN2	baruol synthase 1	123.912	1.75983	0.200684	8.76916	1.80006e-18	1.29725e-15
AT5G39110	NA	RmlC-like cupins superfamily protein	645.152	1.55302	0.180157	8.62034	6.67576e-18	4.65581e-15
AT1G10340	NA	Ankyrin repeat family protein	410.131	1.3885	0.16175	8.58425	9.14324e-18	5.99021e-15
AT2G43620	NA	Chitinase family protein	432.862	1.67317	0.194846	8.58717	8.91371e-18	5.99021e-15
AT1G67270	NA	Zinc-finger domain of monoamine-oxidase A repressor R1 protein	140.898	1.69861	0.200448	8.47404	2.37031e-17	1.50724e-14
AT2G44370	NA	Cysteine/Histidine-rich C1 domain family protein	1081.08	1.23214	0.150251	8.20055	2.39285e-16	1.4781e-13
AT1G18970	GLP4	germin-like protein 4	9600.01	0.938559	0.118189	7.9412	2.00235e-15	1.20252e-12
AT3G53150	UGT73D1	UDP-glucosyl transferase 73D1	408.312	1.24629	0.161842	7.70064	1.35387e-14	7.91098e-12
AT1G13520	NA	Protein of unknown function (DUF1262)	2648.06	1.03583	0.134802	7.6841	1.54078e-14	8.76623e-12
AT5G42600	MRN1	marneral synthase	254.602	-1.40441	0.183011	-7.6739	1.66838e-14	9.24882e-12
AT3G19430	NA	late embryogenesis abundant protein-related / LEA protein-related	216.349	-1.49248	0.199833	-7.46863	8.10348e-14	4.37993e-11
AT5G54710	NA	Ankyrin repeat family protein	123.996	1.47744	0.199372	7.4105	1.25825e-13	6.63498e-11
AT5G57220	CYP81F2	cytochrome P450, family 81, subfamily F, polypeptide 2	3332.31	0.914705	0.124523	7.34565	2.04766e-13	1.05406e-10
AT2G18690	NA		3840.35	1.02943	0.141039	7.2989	2.90135e-13	1.45877e-10
AT1G21250	AtWAK1 / PRO25	cell wall-associated kinase	45.7518	1.39436	0.193494	7.2062	5.75367e-13	2.82714e-10
AT4G33710	NA	CAP (Cysteine-rich secretory proteins, Antigen 5, and Pathogenesis-related 1 protein) superfamily protein	90.0907	1.40217	0.195896	7.15776	8.20089e-13	3.94007e-10
AT2G31865	PARG2	poly(ADP-ribose) glycohydrolase 2	1111.32	0.984563	0.13781	7.14438	9.0405e-13	4.24903e-10
AT5G39120	NA	RmlC-like cupins superfamily protein	1482.52	1.28682	0.182465	7.05241	1.75841e-12	8.08869e-10
AT3G26200	CYP71B22	cytochrome P450, family 71, subfamily B, polypeptide 22	119.061	1.36128	0.193197	7.04606	1.84061e-12	8.29044e-10
AT1G49030	NA	PLAC8 family protein	254.745	1.2584	0.17906	7.0278	2.09817e-12	9.25764e-10
AT4G15360	CYP705A3	cytochrome P450, family 705, subfamily A, polypeptide 3	222.032	1.40439	0.199986	7.02246	2.17995e-12	9.4261e-10
AT5G13320	AtGH3.12 / GDG1	Auxin-responsive GH3 family protein	149.06	1.39681	0.19942	7.00436	2.48114e-12	1.05181e-09
AT1G02920	ATGST11 / ATGSTF7	glutathione S-transferase 7	30284.4	0.948367	0.135934	6.97665	3.02297e-12	1.24384e-09
AT3G63380	NA	ATPase E1-E2 type family protein / haloacid dehalogenase-like hydrolase family protein	1695.62	0.978029	0.14021	6.97544	3.0492e-12	1.24384e-09
AT1G52070	NA	Mannose-binding lectin superfamily protein	658.137	-1.35557	0.194416	-6.97253	3.11281e-12	1.24628e-09
AT1G09932	NA	Phosphoglycerate mutase family protein	513.194	1.18842	0.17126	6.93928	3.94116e-12	1.54923e-09
AT4G39675	NA		927.703	1.13462	0.164232	6.90863	4.89365e-12	1.8893e-09
AT4G33720	NA	CAP (Cysteine-rich secretory proteins, Antigen 5, and Pathogenesis-related 1 protein) superfamily protein	1743.06	1.33338	0.193126	6.90418	5.04932e-12	1.9152e-09
AT2G30660	NA	ATP-dependent caseinolytic (Clp) protease/crotonase family protein	84.9493	1.36866	0.199177	6.87155	6.35067e-12	2.36727e-09
AT3G10720	NA	Plant invertase/pectin methylesterase inhibitor superfamily	3085.21	1.15798	0.169753	6.82158	9.00424e-12	3.29952e-09
AT2G30750	CYP71A12	cytochrome P450, family 71, subfamily A, polypeptide 12	12653.4	0.972643	0.142793	6.81155	9.65536e-12	3.47915e-09
AT5G39190	ATGER2 / GER2	germin-like protein 2	177.975	1.26615	0.18879	6.70666	1.99136e-11	7.05789e-09
AT2G29250	NA	Concanavalin A-like lectin protein kinase family protein	54.1511	1.25882	0.18788	6.70014	2.08227e-11	7.26107e-09
AT4G38420	sks9	SKU5 similar 9	129.771	1.33253	0.199107	6.6925	2.19394e-11	7.52905e-09
AT1G49860	ATGSTF14 / GSTF14	glutathione S-transferase (class phi) 14	14994.5	1.02906	0.153976	6.6833	2.33625e-11	7.89216e-09
AT1G55450	NA	S-adenosyl-L-methionine-dependent methyltransferases superfamily protein	2611.73	0.961261	0.143966	6.67698	2.43921e-11	8.1132e-09
AT1G21120	IGMT2	O-methyltransferase family protein	4039.32	1.03331	0.155711	6.63607	3.22148e-11	1.03953e-08
AT4G39830	NA	Cupredoxin superfamily protein	423.754	1.13806	0.171479	6.63677	3.20629e-11	1.03953e-08
AT2G13810	ALD1 / AtALD1	AGD2-like defense response protein 1	110.079	1.32335	0.200184	6.61065	3.82634e-11	1.21655e-08
AT1G51420	ATSPP1 / SPP1	sucrose-phosphatase 1	1387.32	0.91584	0.138842	6.59629	4.21578e-11	1.32094e-08
AT1G21550	NA	Calcium-binding EF-hand family protein	183.01	1.27373	0.193755	6.57392	4.9007e-11	1.51361e-08
AT2G22122	NA		2025.56	1.11028	0.1697	6.54263	6.04473e-11	1.84066e-08
AT1G53625	NA		734.112	1.05534	0.162077	6.51138	7.44641e-11	2.23599e-08
AT1G55790	NA	Domain of unknown function (DUF2431)	130.189	1.26597	0.195472	6.47648	9.38841e-11	2.78051e-08
AT2G29110	ATGLR2.8 / GLR2.8	glutamate receptor 2.8	168.574	1.21812	0.191051	6.37591	1.81884e-10	5.31396e-08
AT1G07610	MT1C	metallothionein 1C	6817.53	0.830063	0.130411	6.36497	1.95324e-10	5.63053e-08
AT1G26380	NA	FAD-binding Berberine family protein	4283.36	0.866162	0.136428	6.34884	2.1694e-10	6.17137e-08
AT1G14870	AtPCR2 / PCR2	PLANT CADMIUM RESISTANCE 2	3713.95	0.976002	0.153858	6.34353	2.24559e-10	6.30515e-08
AT5G64810	ATWRKY51 / WRKY51	WRKY DNA-binding protein 51	127.909	1.26281	0.19985	6.3188	2.63599e-10	7.30643e-08
AT1G49570	NA	Peroxidase superfamily protein	794.442	1.03024	0.163188	6.31319	2.73335e-10	7.48039e-08
AT4G24340	NA	Phosphorylase superfamily protein	688.215	1.09633	0.173837	6.30667	2.85096e-10	7.70472e-08
AT3G28510	NA	P-loop containing nucleoside triphosphate hydrolases superfamily protein	616.194	1.2483	0.198006	6.30436	2.89378e-10	7.7239e-08
AT2G41100	ATCAL4 / TCH3	Calcium-binding EF hand family protein	1560.49	1.18024	0.187363	6.29921	2.9917e-10	7.88786e-08
AT1G61820	BGLU46	beta glucosidase 46	3087.12	0.765422	0.123003	6.22279	4.88398e-10	1.27219e-07
AT1G01560	ATMPK11 / MPK11	MAP kinase 11	171.081	1.18809	0.192257	6.1797	6.42243e-10	1.65301e-07
AT4G02380	AtLEA5 / SAG21	senescence-associated gene 21	8214.52	0.916885	0.14867	6.16724	6.94926e-10	1.76756e-07
AT1G02930	ATGST1 / ATGSTF3	glutathione S-transferase 6	13706.4	0.940252	0.152925	6.14846	7.82404e-10	1.96693e-07
AT5G06570	NA	alpha/beta-Hydrolases superfamily protein	867.203	0.920139	0.149857	6.14012	8.24581e-10	2.04913e-07
AT4G07820	NA	CAP (Cysteine-rich secretory proteins, Antigen 5, and Pathogenesis-related 1 protein) superfamily protein	3590.45	1.04945	0.171298	6.12645	8.98622e-10	2.20775e-07
AT1G44130	NA	Eukaryotic aspartyl protease family protein	176.018	1.20275	0.197705	6.08358	1.17528e-09	2.82327e-07
AT1G58320	NA	PLAC8 family protein	1061.91	1.05194	0.172908	6.08381	1.17357e-09	2.82327e-07
AT1G65500	NA		121.443	1.19244	0.196781	6.0597	1.3638e-09	3.24014e-07
AT2G40180	ATHPP2C5 / PP2C5	phosphatase 2C5	135.49	1.17206	0.193569	6.05503	1.40395e-09	3.29928e-07
AT3G28210	PMZ / SAP12	zinc finger (AN1-like) family protein	548.536	0.937887	0.155053	6.04882	1.45907e-09	3.39195e-07
AT1G52060	NA	Mannose-binding lectin superfamily protein	448.115	-1.15663	0.19138	-6.04366	1.50656e-09	3.46509e-07
AT1G30730	NA	FAD-binding Berberine family protein	5062.83	0.884308	0.146521	6.03538	1.58592e-09	3.60922e-07
AT4G37160	sks15	SKU5 similar 15	211.234	-1.19111	0.198314	-6.00621	1.89907e-09	4.27687e-07
AT2G23270	NA		162.609	1.16357	0.195209	5.96063	2.51262e-09	5.60029e-07
AT3G50160	NA	Plant protein of unknown function (DUF247)	135.417	1.15557	0.194155	5.95177	2.65253e-09	5.85181e-07
AT5G41740	NA	Disease resistance protein (TIR-NBS-LRR class) family	765.089	0.963358	0.161942	5.94878	2.70148e-09	5.89959e-07
AT5G54370	NA	Late embryogenesis abundant (LEA) protein-related	567.545	-1.15032	0.193711	-5.93831	2.87975e-09	6.22601e-07
AT4G21380	ARK3 / RK3	receptor kinase 3	311.275	1.09285	0.184546	5.92187	3.18304e-09	6.8136e-07
AT1G13110	CYP71B7	cytochrome P450, family 71 subfamily B, polypeptide 7	5669.26	0.794291	0.134445	5.90793	3.46443e-09	7.34324e-07
AT1G24140	NA	Matrixin family protein	130.786	1.15822	0.19665	5.88977	3.8673e-09	8.11757e-07
AT3G60270	NA	Cupredoxin superfamily protein	1412.79	0.789726	0.134568	5.8686	4.39494e-09	9.13641e-07
AT4G30140	CDEF1	GDSL-like Lipase/Acylhydrolase superfamily protein	738.847	1.0908	0.18607	5.86232	4.56441e-09	9.39834e-07
AT3G12900	NA	2-oxoglutarate (2OG) and Fe(II)-dependent oxygenase superfamily protein	1272.08	0.973105	0.166661	5.83882	5.25708e-09	1.06944e-06
AT5G47850	CCR4	CRINKLY4 related 4	121.13	1.16069	0.198827	5.8377	5.29277e-09	1.06944e-06
AT4G22640	NA	Bifunctional inhibitor/lipid-transfer protein/seed storage 2S albumin superfamily protein	260.303	1.06595	0.183313	5.81491	6.0666e-09	1.21444e-06
AT3G50950	ZAR1	HOPZ-ACTIVATED RESISTANCE 1	2427.98	0.740089	0.127953	5.78409	7.29069e-09	1.4461e-06
AT5G11140	NA	Arabidopsis phospholipase-like protein (PEARLI 4) family	88.9828	1.15182	0.19922	5.78167	7.39611e-09	1.45367e-06
AT1G66090	NA	Disease resistance protein (TIR-NBS class)	107.916	1.15646	0.200236	5.77547	7.67391e-09	1.49468e-06
AT1G21230	WAK5	wall associated kinase 5	231.032	1.06056	0.184478	5.74899	8.97766e-09	1.71767e-06
AT3G13610	F6'H1	2-oxoglutarate (2OG) and Fe(II)-dependent oxygenase superfamily protein	7012.31	0.850186	0.147851	5.75029	8.90895e-09	1.71767e-06
AT3G18250	NA	Putative membrane lipoprotein	373.655	1.09958	0.191976	5.7277	1.01801e-08	1.93065e-06
AT3G47480	NA	Calcium-binding EF-hand family protein	86.7387	1.14276	0.199879	5.71722	1.0828e-08	2.03566e-06
AT5G55150	NA	Protein of unknown function (DUF295)	35.8924	1.0309	0.180556	5.70958	1.13255e-08	2.11084e-06
AT1G70810	NA	Calcium-dependent lipid-binding (CaLB domain) family protein	1097.15	0.847577	0.148929	5.69114	1.26191e-08	2.33184e-06
AT4G11655	NA	Uncharacterised protein family (UPF0497)	164.245	1.06655	0.188835	5.64802	1.62306e-08	2.97377e-06
AT5G64110	NA	Peroxidase superfamily protein	293.318	1.08886	0.193278	5.63367	1.76414e-08	3.2051e-06
AT2G45360	NA	Protein of unknown function (DUF1442)	1179.67	0.78229	0.139209	5.61953	1.91475e-08	3.44974e-06
AT4G33050	AtIQM1 / EDA39	calmodulin-binding family protein	1672.32	0.823259	0.146939	5.60274	2.10991e-08	3.76994e-06
AT1G34050	NA	Ankyrin repeat family protein	292.01	0.990619	0.177094	5.59376	2.222e-08	3.93767e-06
AT1G57630	NA	Toll-Interleukin-Resistance (TIR) domain family protein	163.642	1.11018	0.199348	5.56904	2.56145e-08	4.50233e-06
AT3G15500	ANAC055 / ATNAC3	NAC domain containing protein 3	315.088	0.971092	0.176192	5.51154	3.55703e-08	6.16311e-06
AT4G28460	NA		224.297	1.08181	0.196292	5.51123	3.56332e-08	6.16311e-06
AT2G40740	ATWRKY55 / WRKY55	WRKY DNA-binding protein 55	117.572	1.07803	0.196745	5.47932	4.26957e-08	7.32603e-06
AT4G14370	NA	Disease resistance protein (TIR-NBS-LRR class) family	998.936	0.762783	0.141192	5.40244	6.57392e-08	1.11912e-05
AT1G26390	NA	FAD-binding Berberine family protein	5802.76	0.932647	0.172687	5.40079	6.63496e-08	1.12069e-05
AT1G65485	NA	transposable element gene	150.903	1.02794	0.191674	5.36294	8.18779e-08	1.37225e-05
AT3G22910	NA	ATPase E1-E2 type family protein / haloacid dehalogenase-like hydrolase family protein	220.482	1.05502	0.196799	5.36089	8.28141e-08	1.37726e-05
AT4G01700	NA	Chitinase family protein	793.234	0.846784	0.158294	5.34943	8.8232e-08	1.45616e-05
AT2G25460	NA		621.861	0.914464	0.172572	5.29904	1.16414e-07	1.90673e-05
AT3G56240	CCH	copper chaperone	3351.66	0.697694	0.132304	5.27343	1.33898e-07	2.1766e-05
AT3G18560	NA		2705.96	0.752511	0.142741	5.27188	1.35035e-07	2.1787e-05
AT1G73805	SARD1	Calmodulin binding protein-like	84.6755	1.05625	0.20055	5.26679	1.38831e-07	2.22335e-05
AT4G11470	CRK31	cysteine-rich RLK (RECEPTOR-like protein kinase) 31	205.816	0.961283	0.184049	5.22298	1.76064e-07	2.7989e-05
AT2G15220	NA	Plant basic secretory protein (BSP) family protein	6312.97	0.687119	0.132596	5.18203	2.19481e-07	3.46363e-05
AT5G20230	ATBCB / BCB	blue-copper-binding protein	488.266	0.985054	0.190433	5.1727	2.30734e-07	3.61483e-05
AT1G30720	NA	FAD-binding Berberine family protein	3878.39	0.665889	0.129152	5.15587	2.52453e-07	3.92665e-05
AT5G64100	NA	Peroxidase superfamily protein	16692	0.749753	0.145758	5.14384	2.69185e-07	4.15698e-05
AT3G53590	NA	Leucine-rich repeat protein kinase family protein	109.949	1.02697	0.200017	5.13442	2.83022e-07	4.33967e-05
AT4G25310	NA	2-oxoglutarate (2OG) and Fe(II)-dependent oxygenase superfamily protein	1389.85	0.879194	0.171471	5.12736	2.93837e-07	4.47378e-05
AT4G36430	NA	Peroxidase superfamily protein	5332.92	0.650498	0.127064	5.11945	3.0642e-07	4.63273e-05
AT1G26420	NA	FAD-binding Berberine family protein	903.264	0.745994	0.146147	5.10441	3.31831e-07	4.98208e-05
AT4G19520	NA	disease resistance protein (TIR-NBS-LRR class) family	713.951	0.833751	0.163825	5.08927	3.5945e-07	5.35953e-05
AT5G40010	AATP1 / ASD	AAA-ATPase 1	448.537	0.934859	0.1843	5.07248	3.92666e-07	5.81468e-05
AT1G15380	GLYI4	Lactoylglutathione lyase / glyoxalase I family protein	6193.07	0.614727	0.121274	5.06893	4.00063e-07	5.88392e-05
AT1G51620	NA	Protein kinase superfamily protein	112.485	1.00488	0.198338	5.06652	4.0515e-07	5.91847e-05
AT1G01680	ATPUB54 / PUB54	plant U-box 54	45.8475	0.990498	0.196246	5.04723	4.48263e-07	6.50432e-05
AT5G38900	NA	Thioredoxin superfamily protein	1067.16	0.800379	0.159792	5.00887	5.47494e-07	7.89121e-05
AT1G21130	IGMT4	O-methyltransferase family protein	3445.24	0.837981	0.167706	4.99671	5.83153e-07	8.34952e-05
AT3G47780	ABCA7 / ATATH6	ABC2 homolog 6	3220.54	0.735162	0.147286	4.99139	5.9945e-07	8.52639e-05
AT2G38860	DJ-1e / DJ1E	Class I glutamine amidotransferase-like superfamily protein	7949.76	0.623375	0.125032	4.98574	6.17248e-07	8.72216e-05
AT1G07160	NA	Protein phosphatase 2C family protein	98.2712	0.993186	0.199346	4.98221	6.28605e-07	8.82497e-05
AT5G64905	PROPEP3	elicitor peptide 3 precursor	260.122	0.975132	0.196745	4.95633	7.18355e-07	0.000100199
AT5G40990	GLIP1	GDSL lipase 1	1078.37	0.67529	0.137543	4.90966	9.12322e-07	0.000126438
AT2G21900	ATWRKY59 / WRKY59	WRKY DNA-binding protein 59	78.0138	0.981216	0.20036	4.89726	9.71846e-07	0.00013383
AT2G45760	BAL / BAP2	BON association protein 2	123.484	0.965777	0.197387	4.89282	9.94022e-07	0.000136017
AT5G54720	NA	Ankyrin repeat family protein	41.6853	0.928046	0.189947	4.88581	1.03003e-06	0.000140058
AT5G39160	NA	RmlC-like cupins superfamily protein	59.0177	0.965802	0.198272	4.8711	1.10976e-06	0.000149956
AT3G14770	AtSWEET2 / SWEET2	Nodulin MtN3 family protein	1649.29	0.640052	0.131979	4.84965	1.23681e-06	0.000165061
AT3G54150	NA	S-adenosyl-L-methionine-dependent methyltransferases superfamily protein	346.887	0.909333	0.187489	4.85007	1.23419e-06	0.000165061
AT3G54640	TRP3 / TSA1	tryptophan synthase alpha chain	6806.73	0.60795	0.125453	4.84606	1.25939e-06	0.000167044
AT1G67070	DIN9 / PMI2	Mannose-6-phosphate isomerase, type I	132.039	0.957883	0.197966	4.83861	1.30748e-06	0.000172365
AT4G36040	J11	Chaperone DnaJ-domain superfamily protein	9672.75	0.567568	0.117372	4.83564	1.32715e-06	0.000173897
AT3G60420	NA	Phosphoglycerate mutase family protein	67.2634	0.958668	0.198337	4.83354	1.34124e-06	0.000174685
AT4G14368	NA	Regulator of chromosome condensation (RCC1) family protein	370.847	0.796046	0.164756	4.83168	1.35387e-06	0.000175274
AT1G68880	AtbZIP / bZIP	basic leucine-zipper 8	383.559	0.883585	0.182981	4.82884	1.37332e-06	0.000175688
AT3G56400	ATWRKY70 / WRKY70	WRKY DNA-binding protein 70	276.899	0.966744	0.200174	4.82952	1.36861e-06	0.000175688
AT5G59820	AtZAT12 / RHL41	C2H2-type zinc finger family protein	1283.49	0.789383	0.163545	4.82669	1.38821e-06	0.000176547
AT1G80470	NA	F-box/RNI-like/FBD-like domains-containing protein	125.291	0.957098	0.199482	4.79792	1.60319e-06	0.000202695
AT1G63750	NA	Disease resistance protein (TIR-NBS-LRR class) family	414.51	0.784793	0.163852	4.78965	1.67072e-06	0.000210005
AT5G39130	NA	RmlC-like cupins superfamily protein	97.3865	0.952148	0.199553	4.77141	1.82939e-06	0.000228621
AT1G13530	NA	Protein of unknown function (DUF1262)	528.892	0.734624	0.154848	4.74418	2.09355e-06	0.00026013
AT2G45550	CYP76C4	cytochrome P450, family 76, subfamily C, polypeptide 4	79.7108	0.938104	0.197885	4.74066	2.13024e-06	0.000263176
AT1G61740	NA	Sulfite exporter TauE/SafE family protein	2960.6	0.600839	0.127129	4.72622	2.28742e-06	0.000280989
AT4G39670	NA	Glycolipid transfer protein (GLTP) family protein	413.228	0.828059	0.175526	4.71758	2.38667e-06	0.000291524
AT2G14440	NA	Leucine-rich repeat protein kinase family protein	148.977	0.911244	0.193522	4.70874	2.4925e-06	0.000302741
AT3G46080	NA	C2H2-type zinc finger family protein	51.4158	0.888721	0.190089	4.67529	2.93536e-06	0.000354539
AT1G25275	NA		1535.19	0.753086	0.161222	4.67111	2.99576e-06	0.000357836
AT5G57510	NA		125.814	0.933577	0.199839	4.67165	2.98786e-06	0.000357836
AT1G26150	AtPERK10 / PERK10	proline-rich extensin-like receptor kinase 10	4697.45	-0.573317	0.122785	-4.66927	3.02276e-06	0.000359077
AT5G18270	ANAC087	Arabidopsis NAC domain containing protein 87	1671.42	0.63912	0.136988	4.66553	3.07827e-06	0.000363674
AT4G02330	AtPME41 / ATPMEPCRB	Plant invertase/pectin methylesterase inhibitor superfamily	1188.15	0.757367	0.162481	4.66126	3.14273e-06	0.000367275
AT5G14650	NA	Pectin lyase-like superfamily protein	1086.86	-0.706747	0.151604	-4.66181	3.13441e-06	0.000367275
AT4G39640	GGT1	gamma-glutamyl transpeptidase 1	1127.98	0.652443	0.140155	4.65516	3.23728e-06	0.00037629
AT1G08050	NA	Zinc finger (C3HC4-type RING finger) family protein	735.58	0.728894	0.157463	4.62898	3.67477e-06	0.000424858
AT1G07000	ATEXO70B2 / EXO70B2	exocyst subunit exo70 family protein B2	1369.49	0.6297	0.136636	4.60861	4.05371e-06	0.000463022
AT3G20340	NA		382.42	0.821446	0.178272	4.60782	4.06911e-06	0.000463022
AT3G49940	LBD38	LOB domain-containing protein 38	2165.42	0.654434	0.141985	4.60918	4.04252e-06	0.000463022
AT2G24180	CYP71B6	cytochrome p450 71b6	7643.23	0.586323	0.12729	4.6062	4.10102e-06	0.00046421
AT5G11920	AtcwINV6 / cwINV6	6-&1-fructan exohydrolase	1175.89	0.710278	0.154369	4.60116	4.20154e-06	0.000473111
AT1G09930	ATOPT2 / OPT2	oligopeptide transporter 2	51.081	0.875766	0.190819	4.58951	4.44283e-06	0.000496171
AT1G61560	ATMLO6 / MLO6	Seven transmembrane MLO family protein	1700.06	0.597648	0.130233	4.58907	4.45223e-06	0.000496171
AT4G37900	NA	Protein of unknown function (duplicated DUF1399)	1890.74	0.742065	0.161971	4.58147	4.61718e-06	0.000511915
AT2G31860	NA		96.1759	0.916802	0.200465	4.57338	4.79927e-06	0.000529389
AT2G17040	anac036 / NAC036	NAC domain containing protein 36	74.9118	0.906686	0.198375	4.57056	4.86425e-06	0.000533833
AT2G30670	NA	NAD(P)-binding Rossmann-fold superfamily protein	22.7471	0.766859	0.168128	4.56115	5.08736e-06	0.000552707
AT5G39670	NA	Calcium-binding EF-hand family protein	722.441	0.902505	0.197866	4.5612	5.08626e-06	0.000552707
AT2G43610	NA	Chitinase family protein	13313.2	0.760209	0.166972	4.55291	5.29078e-06	0.000571933
AT5G02490	AtHsp70-2 / Hsp70-2	Heat shock protein 70 (Hsp 70) family protein	2076.04	0.698465	0.153589	4.54763	5.42528e-06	0.000583555
AT5G63160	BT1	BTB and TAZ domain protein 1	1512.88	0.845345	0.186111	4.54215	5.5683e-06	0.000595974
AT3G47380	NA	Plant invertase/pectin methylesterase inhibitor superfamily protein	243.494	0.880207	0.193835	4.54101	5.59855e-06	0.000596259
AT4G12500	NA	Bifunctional inhibitor/lipid-transfer protein/seed storage 2S albumin superfamily protein	32.4632	-0.806097	0.177637	-4.53788	5.68224e-06	0.000602206
AT4G30280	ATXTH18 / XTH18	xyloglucan endotransglucosylase/hydrolase 18	1132.65	0.688073	0.151736	4.53469	5.76894e-06	0.000608413
AT1G77145	NA	Protein of unknown function (DUF506)	667.295	0.676298	0.149615	4.52024	6.17682e-06	0.000645135
AT4G11650	ATOSM34 / OSM34	osmotin 34	21237.2	0.558277	0.123504	4.52032	6.17477e-06	0.000645135
AT4G33120	NA	S-adenosyl-L-methionine-dependent methyltransferases superfamily protein	303.323	-0.789326	0.174686	-4.51854	6.22671e-06	0.000647218
AT1G12090	ELP	extensin-like protein	886.316	-0.66584	0.147657	-4.50938	6.50181e-06	0.000672579
AT5G35525	NA	PLAC8 family protein	64.7846	0.889104	0.19731	4.50613	6.60221e-06	0.000679714
AT1G08930	ERD6	Major facilitator superfamily protein	12192.8	0.584259	0.129843	4.49974	6.80359e-06	0.000697126
AT5G03545	AT4 / ATIPS2		569.491	-0.820838	0.183036	-4.48457	7.30617e-06	0.000745091
AT3G50480	HR4	homolog of RPW8 4	382.242	0.794924	0.177305	4.48337	7.34727e-06	0.000745766
AT5G09730	ATBX3 / ATBXL3	beta-xylosidase 3	248.627	0.793441	0.177316	4.47472	7.6511e-06	0.000772976
AT4G11070	AtWRKY41 / WRKY41	WRKY family transcription factor	131.257	0.890292	0.199351	4.46594	7.97162e-06	0.000801611
AT5G19890	NA	Peroxidase superfamily protein	900.852	0.840708	0.18876	4.45384	8.43489e-06	0.000844271
AT4G26120	NA	Ankyrin repeat family protein / BTB/POZ domain-containing protein	662.347	0.669148	0.150332	4.45113	8.542e-06	0.000851051
AT5G45280	NA	Pectinacetylesterase family protein	1876.93	0.725475	0.163039	4.4497	8.59912e-06	0.000852812
AT3G04720	AtPR4 / HEL	pathogenesis-related 4	5750.47	0.721778	0.16265	4.4376	9.09666e-06	0.000898036
AT4G37370	CYP81D8	cytochrome P450, family 81, subfamily D, polypeptide 8	474.113	0.723048	0.163421	4.42444	9.66914e-06	0.000950213
AT2G02010	GAD4	glutamate decarboxylase 4	129.828	0.879745	0.199248	4.41533	1.00855e-05	0.00098664
AT2G44790	UCC2	uclacyanin 2	11920.3	0.562802	0.127585	4.41119	1.02803e-05	0.00100117
AT4G08620	SULTR1;1	sulphate transporter 1;1	302.086	0.883771	0.200698	4.40348	1.06528e-05	0.00103279
AT1G69920	ATGSTU12 / GSTU12	glutathione S-transferase TAU 12	318.249	0.835903	0.189976	4.40005	1.08228e-05	0.00104459
AT4G10500	NA	2-oxoglutarate (2OG) and Fe(II)-dependent oxygenase superfamily protein	1515.55	0.788021	0.179285	4.39536	1.10588e-05	0.00106262
AT1G34180	anac016 / NAC016	NAC domain containing protein 16	571.143	0.683569	0.155934	4.38371	1.16677e-05	0.00111618
AT4G04570	CRK40	cysteine-rich RLK (RECEPTOR-like protein kinase) 40	579.543	0.757184	0.172961	4.37777	1.19899e-05	0.00114195
AT3G60470	NA	Plant protein of unknown function (DUF247)	68.0181	0.850045	0.19451	4.37019	1.24141e-05	0.00117716
AT2G23830	NA	PapD-like superfamily protein	152.365	0.856931	0.196835	4.35354	1.33954e-05	0.00126467
AT2G45170	ATATG8E / ATG8E	AUTOPHAGY 8E	2215.59	0.576312	0.132448	4.35122	1.35379e-05	0.00126706
AT4G37060	AtPLAIVB / PLA IVB	PATATIN-like protein 5	185.56	0.805849	0.18517	4.35195	1.34932e-05	0.00126706
AT1G53620	NA		84.89	0.871958	0.200689	4.34482	1.39392e-05	0.00129743
AT1G60740	NA	Thioredoxin superfamily protein	107.595	0.863791	0.198841	4.34414	1.39825e-05	0.00129743
AT2G14890	AGP9	arabinogalactan protein 9	8093.87	-0.544378	0.125614	-4.33375	1.46593e-05	0.00135442
AT1G33840	NA	Protein of unknown function (DUF567)	325.842	0.865905	0.199874	4.33224	1.47597e-05	0.00135789
AT1G44970	NA	Peroxidase superfamily protein	586.153	0.716282	0.165901	4.31751	1.57796e-05	0.00144557
AT1G22500	AtATL15 / ATL15	RING/U-box superfamily protein	1325.69	0.61896	0.143493	4.31353	1.60667e-05	0.00146567
AT2G37130	NA	Peroxidase superfamily protein	4759.37	0.615709	0.142978	4.30632	1.65992e-05	0.00150787
AT5G64750	ABR1	Integrase-type DNA-binding superfamily protein	288.806	0.743774	0.173061	4.29777	1.72529e-05	0.0015607
AT1G78340	ATGSTU22 / GSTU22	glutathione S-transferase TAU 22	2426.31	0.621226	0.144607	4.29597	1.73929e-05	0.00156681
AT3G48360	ATBT2 / BT2	BTB and TAZ domain protein 2	5098.74	0.730437	0.170213	4.29131	1.77622e-05	0.00158685
AT5G17990	pat1 / TRP1	tryptophan biosynthesis 1	2229.74	0.569479	0.132697	4.29158	1.77405e-05	0.00158685
AT4G03210	XTH9	xyloglucan endotransglucosylase/hydrolase 9	5334.54	0.518315	0.120916	4.28656	1.81462e-05	0.00161449
AT3G44300	AtNIT2 / NIT2	nitrilase 2	3628.43	0.673727	0.15757	4.27573	1.90509e-05	0.00168804
AT1G23390	NA	Kelch repeat-containing F-box family protein	1560.09	0.587751	0.137585	4.27192	1.93798e-05	0.00171017
AT5G52350	ATEXO70A3 / EXO70A3	exocyst subunit exo70 family protein A3	57.3141	0.848035	0.199238	4.25638	2.07762e-05	0.00182594
AT3G13433	NA		81.5748	0.849088	0.200675	4.23117	2.32477e-05	0.00203488
AT3G14680	CYP72A14	cytochrome P450, family 72, subfamily A, polypeptide 14	2036.04	0.718569	0.169911	4.22909	2.34635e-05	0.00204548
AT1G27140	ATGSTU14 / GST13	glutathione S-transferase tau 14	347.445	-0.710253	0.167988	-4.228	2.35776e-05	0.00204718
AT1G13100	CYP71B29	cytochrome P450, family 71, subfamily B, polypeptide 29	648.776	0.624724	0.147932	4.22305	2.41022e-05	0.00208436
AT5G61590	NA	Integrase-type DNA-binding superfamily protein	2807.34	0.667513	0.158116	4.22167	2.42495e-05	0.00208875
AT5G07080	NA	HXXXD-type acyl-transferase family protein	1558.88	0.611831	0.145478	4.20566	2.60318e-05	0.00223336
AT3G45730	NA		439.758	0.68986	0.164352	4.19745	2.69933e-05	0.0023067
AT2G43820	ATSAGT1 / GT	UDP-glucosyltransferase 74F2	1427.45	0.605475	0.14468	4.18493	2.8526e-05	0.00241856
AT3G01175	NA	Protein of unknown function (DUF1666)	520.409	0.657488	0.157075	4.18582	2.84142e-05	0.00241856
AT5G42010	NA	Transducin/WD40 repeat-like superfamily protein	1274.72	0.62708	0.149924	4.18264	2.88146e-05	0.00243348
AT4G11340	NA	Disease resistance protein (TIR-NBS-LRR class) family	220.027	0.837065	0.20032	4.17864	2.93263e-05	0.00246706
AT4G13770	CYP83A1 / REF2	cytochrome P450, family 83, subfamily A, polypeptide 1	5936.06	0.640587	0.153435	4.17498	2.98007e-05	0.00249725
AT4G03460	NA	Ankyrin repeat family protein	185.363	0.770646	0.184758	4.17111	3.03114e-05	0.00253024
AT2G34000	NA	RING/U-box superfamily protein	195.427	0.766434	0.183948	4.16658	3.09205e-05	0.00257115
AT4G25110	AtMC2 / AtMCP1c	metacaspase 2	678.908	0.688077	0.165538	4.15662	3.22985e-05	0.00267545
AT2G19190	FRK1	FLG22-induced receptor-like kinase 1	299.585	0.762247	0.183716	4.14904	3.33869e-05	0.00275505
AT3G54420	ATCHITIV / ATEP3	homolog of carrot EP3-3 chitinase	1353.71	0.62379	0.150514	4.14439	3.40716e-05	0.00280087
AT4G20830	NA	FAD-binding Berberine family protein	7747.73	0.691193	0.166916	4.14097	3.45846e-05	0.00283227
AT4G37390	AUR3 / BRU6	Auxin-responsive GH3 family protein	807.866	0.615733	0.148777	4.13863	3.49385e-05	0.00285045
AT3G51920	ATCML9 / CAM9	calmodulin 9	2414.29	0.561046	0.13567	4.13538	3.54364e-05	0.00288021
AT4G21250	NA	Sulfite exporter TauE/SafE family protein	178.906	0.790462	0.191348	4.13101	3.61167e-05	0.00292451
AT4G28420	NA	Tyrosine transaminase family protein	38.389	0.72985	0.177138	4.12023	3.78493e-05	0.00305337
AT1G68450	PDE337	VQ motif-containing protein	581.867	0.656683	0.159592	4.11477	3.87558e-05	0.00311487
AT1G63590	NA	Receptor-like protein kinase-related family protein	77.4015	0.823702	0.200695	4.10424	4.05646e-05	0.00324817
AT1G65486	NA		95.9993	0.816691	0.199403	4.09567	4.20943e-05	0.00335822
AT4G25100	ATFSD1 / FSD1	Fe superoxide dismutase 1	6098.47	0.533374	0.130349	4.0919	4.27846e-05	0.00340075
AT1G25098	NA	other RNA	3595.76	-0.587556	0.143631	-4.09073	4.30012e-05	0.00340544
AT5G22555	NA		57.6104	0.781728	0.191244	4.08759	4.35876e-05	0.00343928
AT5G25560	NA	CHY-type/CTCHY-type/RING-type Zinc finger protein	9485.26	-0.483129	0.118412	-4.08007	4.50214e-05	0.0035395
AT5G59520	AtZIP2 / ZIP2	ZRT/IRT-like protein 2	760.925	0.700622	0.171824	4.07756	4.55112e-05	0.00356505
AT1G18570	AtMYB51 / BW51A	myb domain protein 51	1686.38	0.724555	0.177868	4.07355	4.6302e-05	0.00361389
AT4G08770	Prx37	Peroxidase superfamily protein	893.077	0.619787	0.152235	4.07125	4.67624e-05	0.0036367
AT2G29120	ATGLR2.7 / GLR2.7	glutamate receptor 2.7	252.438	0.753065	0.185272	4.06464	4.81056e-05	0.00372003
AT3G46280	NA	protein kinase-related	1902.4	0.67411	0.165891	4.06357	4.83271e-05	0.00372003
AT5G07460	ATMSRA2 / PMSR2	peptidemethionine sulfoxide reductase 2	1955.13	0.566278	0.139358	4.06346	4.83501e-05	0.00372003
AT3G62760	ATGSTF13	Glutathione S-transferase family protein	152.952	-0.808611	0.200455	-4.03387	5.4865e-05	0.00420631
AT1G80830	ATNRAMP1 / NRAMP1	natural resistance-associated macrophage protein 1	2606.81	0.51317	0.12725	4.03277	5.51235e-05	0.0042112
AT4G25250	NA	Plant invertase/pectin methylesterase inhibitor superfamily protein	430.564	-0.695537	0.172634	-4.02897	5.60219e-05	0.00426477
AT2G29130	ATLAC2 / LAC2	laccase 2	893.433	-0.602548	0.149843	-4.0212	5.79016e-05	0.0043924
AT1G19960	NA		76.3847	0.763244	0.190184	4.0132	5.99011e-05	0.00452819
AT3G60120	BGLU27	beta glucosidase 27	40.3328	0.728033	0.1817	4.00679	6.15499e-05	0.00463662
AT2G39530	NA	Uncharacterised protein family (UPF0497)	1334.25	0.579719	0.144826	4.00288	6.25772e-05	0.00469763
AT5G67340	NA	ARM repeat superfamily protein	1229.48	0.566616	0.142075	3.98814	6.65935e-05	0.00498184
AT4G24310	NA	Protein of unknown function (DUF679)	639.367	0.588648	0.147868	3.98092	6.86503e-05	0.00511799
AT3G15356	NA	Legume lectin family protein	365.125	0.697324	0.175328	3.97726	6.97151e-05	0.00517952
AT3G14260	NA	Protein of unknown function (DUF567)	103.469	0.787721	0.198341	3.97154	7.14099e-05	0.00528727
AT1G60730	NA	NAD(P)-linked oxidoreductase superfamily protein	871.097	0.590013	0.149026	3.95912	7.52255e-05	0.00555077
AT5G05730	AMT1 / ASA1	anthranilate synthase alpha subunit 1	4370.55	0.519627	0.131615	3.94807	7.87822e-05	0.00579344
AT1G74590	ATGSTU10 / GSTU10	glutathione S-transferase TAU 10	3114.7	0.505921	0.128262	3.94444	7.99866e-05	0.00586207
AT4G22030	NA	F-box family protein with a domain of unknown function (DUF295)	81.3375	0.789347	0.200439	3.93808	8.21353e-05	0.00599921
AT5G24070	NA	Peroxidase superfamily protein	123.835	0.782929	0.198886	3.93658	8.26512e-05	0.00601656
AT1G05700	NA	Leucine-rich repeat transmembrane protein kinase protein	1135.12	0.638451	0.162848	3.92053	8.8356e-05	0.00641026
AT2G38380	NA	Peroxidase superfamily protein	13258.8	0.506232	0.129194	3.9184	8.91395e-05	0.00644547
AT1G80380	NA	P-loop containing nucleoside triphosphate hydrolases superfamily protein	4390.55	0.569667	0.145479	3.91579	9.01081e-05	0.00649379
AT5G13200	NA	GRAM domain family protein	1114.41	0.57135	0.145955	3.91456	9.05691e-05	0.00650533
AT5G10430	AGP4 / ATAGP4	arabinogalactan protein 4	3692.41	-0.612078	0.156469	-3.91182	9.16018e-05	0.00655772
AT3G26500	PIRL2	plant intracellular ras group-related LRR 2	762.689	0.58538	0.150031	3.90173	9.55069e-05	0.0067923
AT3G54040	NA	PAR1 protein	10667.2	0.64364	0.164932	3.90246	9.52198e-05	0.0067923
AT5G61210	ATSNAP33 / ATSNAP33B	soluble N-ethylmaleimide-sensitive factor adaptor protein 33	4633.99	0.544201	0.139522	3.90047	9.60071e-05	0.00680548
AT3G19710	BCAT4	branched-chain aminotransferase4	4434.47	0.666596	0.170977	3.89875	9.66894e-05	0.00683145
AT4G01430	UMAMIT29	nodulin MtN21 /EamA-like transporter family protein	1010.24	0.538058	0.138918	3.87319	0.000107419	0.00756482
AT1G01340	ACBK1 / ATCNGC10	cyclic nucleotide gated channel 10	2950.09	0.596122	0.15414	3.86741	0.000109999	0.00772133
AT5G58120	NA	Disease resistance protein (TIR-NBS-LRR class) family	136.646	0.769475	0.199364	3.85964	0.000113552	0.00794499
AT4G27400	NA	Late embryogenesis abundant (LEA) protein-related	72.9178	-0.768281	0.199102	-3.85874	0.000113975	0.00794884
AT5G12340	NA		324.762	0.747499	0.193938	3.85433	0.000116048	0.00806737
AT5G08790	anac081 / ATAF2	NAC (No Apical Meristem) domain transcriptional regulator superfamily protein	2592.95	0.621304	0.161256	3.85291	0.000116721	0.00808814
AT2G39400	NA	alpha/beta-Hydrolases superfamily protein	726.529	0.72024	0.187079	3.84993	0.000118152	0.00816118
AT2G16380	NA	Sec14p-like phosphatidylinositol transfer family protein	238.113	0.726909	0.189327	3.83944	0.000123314	0.00847974
AT5G07760	NA	formin homology 2 domain-containing protein / FH2 domain-containing protein	115.576	0.760399	0.198073	3.83898	0.000123549	0.00847974
AT5G11210	ATGLR2.5 / GLR2.5	glutamate receptor 2.5	631.133	0.612495	0.159635	3.83685	0.000124622	0.00852639
AT2G07811	NA		284.514	0.764452	0.200177	3.81888	0.000134061	0.00914321
AT5G45490	NA	P-loop containing nucleoside triphosphate hydrolases superfamily protein	2445.86	0.484665	0.127343	3.80597	0.00014125	0.00960325
AT4G31970	CYP82C2	cytochrome P450, family 82, subfamily C, polypeptide 2	7372.16	0.717462	0.188849	3.79912	0.000145208	0.00984139
AT4G21840	ATMSRB8 / MSRB8	methionine sulfoxide reductase B8	92.7963	0.760163	0.200653	3.78845	0.000151589	0.0102417
AT1G51890	NA	Leucine-rich repeat protein kinase family protein	2780.56	0.55361	0.146331	3.78326	0.000154785	0.0104251
AT1G57590	NA	Pectinacetylesterase family protein	139.671	-0.750385	0.198406	-3.78207	0.000155527	0.0104425
AT1G69930	ATGSTU11 / GSTU11	glutathione S-transferase TAU 11	17.8404	0.57086	0.151144	3.77693	0.000158774	0.0106275
AT5G20250	DIN10 / RS6	Raffinose synthase family protein	7000.34	0.524547	0.13945	3.76153	0.000168874	0.0112687
AT2G38940	ATPT2 / PHT1;4	phosphate transporter 1;4	1161.94	-0.691596	0.183953	-3.75962	0.000170171	0.0113203
AT3G13910	NA	Protein of unknown function (DUF3511)	572.729	0.654257	0.17482	3.74246	0.000182225	0.012085
AT1G13420	ATST4B / ST4B	sulfotransferase 4B	1235.1	0.51677	0.138252	3.73788	0.000185582	0.0122473
AT1G49160	WNK7	Protein kinase superfamily protein	1410.76	0.504483	0.134976	3.73757	0.000185805	0.0122473
AT1G51913	NA		83.6352	0.748868	0.20058	3.73351	0.000188828	0.0123711
AT3G12230	scpl14	serine carboxypeptidase-like 14	19.5538	0.619972	0.166032	3.73406	0.000188415	0.0123711
AT3G02620	NA	Plant stearoyl-acyl-carrier-protein desaturase family protein	111.502	-0.735911	0.197437	-3.72733	0.000193521	0.0126403
AT5G45090	AtPP2-A7 / PP2-A7	phloem protein 2-A7	97.9917	0.747577	0.20063	3.72614	0.000194434	0.0126616
AT5G26200	NA	Mitochondrial substrate carrier family protein	294.675	0.638833	0.171757	3.7194	0.000199699	0.0129654
AT3G58120	ATBZIP61 / BZIP61	Basic-leucine zipper (bZIP) transcription factor family protein	724.554	-0.549585	0.147817	-3.71802	0.00020079	0.0129973
AT4G29050	NA	Concanavalin A-like lectin protein kinase family protein	301.722	0.632531	0.17021	3.71619	0.000202253	0.0130528
AT3G26220	CYP71B3	cytochrome P450, family 71, subfamily B, polypeptide 3	633.799	0.578905	0.156019	3.71047	0.000206878	0.0133116
AT4G37540	LBD39	LOB domain-containing protein 39	2869.99	0.512732	0.138448	3.70341	0.000212718	0.0136468
AT1G50090	AtBCAT7 / BCAT7	D-aminoacid aminotransferase-like PLP-dependent enzymes superfamily protein	33.6376	0.691055	0.186707	3.70129	0.00021451	0.013721
AT5G25440	NA	Protein kinase superfamily protein	581.693	0.618739	0.167318	3.69798	0.00021732	0.0138597
AT1G70440	SRO3	similar to RCD one 3	187.513	0.701987	0.189964	3.69536	0.000219571	0.0139622
AT4G24415	MIR824A	MIR824a; miRNA	851.807	-0.539787	0.14611	-3.69439	0.000220419	0.0139749
AT1G41835	NA	transposable element gene	26.1827	0.656709	0.17785	3.69249	0.000222073	0.0140386
AT1G67870	NA	glycine-rich protein	22698.7	-0.542444	0.147242	-3.68403	0.000229574	0.0144285
AT4G22070	ATWRKY31 / WRKY31	WRKY DNA-binding protein 31	688.55	0.649066	0.176176	3.68419	0.000229434	0.0144285
AT4G20780	CML42	calmodulin like 42	840.532	0.589623	0.160091	3.68305	0.00023046	0.0144422
AT3G14620	CYP72A8	cytochrome P450, family 72, subfamily A, polypeptide 8	515.309	0.607467	0.165275	3.67549	0.000237395	0.0148337
AT3G50460	HR2	homolog of RPW8 2	292.582	0.695545	0.189371	3.67293	0.000239787	0.01494
AT3G11340	UGT76B1	UDP-Glycosyltransferase superfamily protein	1461.12	0.579811	0.15799	3.66992	0.000242624	0.0150733
AT5G26280	NA	TRAF-like family protein	20718.4	0.564985	0.154008	3.66854	0.000243937	0.0151115
AT1G16260	NA	Wall-associated kinase family protein	160.077	0.691647	0.189615	3.64764	0.00026466	0.0163484
AT5G60950	COBL5	COBRA-like protein 5 precursor	938.717	0.560144	0.153763	3.64291	0.000269573	0.0166045
AT3G47050	NA	Glycosyl hydrolase family protein	527.971	0.621173	0.17087	3.63536	0.000277598	0.0170502
AT5G05600	NA	2-oxoglutarate (2OG) and Fe(II)-dependent oxygenase superfamily protein	711.587	0.575424	0.158701	3.62583	0.000288033	0.017641
AT1G48260	CIPK17 / SnRK3.21	CBL-interacting protein kinase 17	814.454	0.532616	0.146979	3.62376	0.000290346	0.0177324
AT5G24580	NA	Heavy metal transport/detoxification superfamily protein	268.659	-0.646606	0.178657	-3.61926	0.000295445	0.017993
AT1G67105	NA	other RNA	299.02	0.683538	0.188944	3.61767	0.000297262	0.0180528
AT5G23990	ATFRO5 / FRO5	ferric reduction oxidase 5	46.9893	0.706524	0.195981	3.60505	0.000312087	0.0189001
AT1G53300	TTL1	tetratricopetide-repeat thioredoxin-like 1	1998.59	-0.502322	0.139427	-3.60277	0.000314843	0.0190137
AT5G14200	ATIMD1 / IMD1	isopropylmalate dehydrogenase 1	9506.48	0.526345	0.146236	3.59929	0.000319082	0.019216
AT4G26560	CBL7	calcineurin B-like protein 7	75.2272	0.720545	0.200698	3.5902	0.000330428	0.019844
AT2G16060	AHB1 / ARATH GLB1	hemoglobin 1	470.776	0.680064	0.189598	3.58686	0.000334678	0.0200436
AT5G13080	ATWRKY75 / WRKY75	WRKY DNA-binding protein 75	421.166	0.622065	0.173476	3.58589	0.000335935	0.0200633
AT1G51915	NA	cryptdin protein-related	54.366	0.707355	0.197402	3.58332	0.000339252	0.0202056
AT3G25900	ATHMT-1 / HMT-1	Homocysteine S-methyltransferase family protein	772.819	0.550024	0.153677	3.57909	0.000344793	0.0204792
AT2G16600	ROC3	rotamase CYP 3	16128.1	0.557519	0.155892	3.57631	0.000348484	0.0206131
AT3G15630	NA		2539.37	0.59464	0.166289	3.57595	0.000348955	0.0206131
AT3G03870	NA		1526.12	0.483343	0.135454	3.56831	0.000359289	0.0211658
AT4G01010	ATCNGC13 / CNGC13	cyclic nucleotide-gated channel 13	431.765	0.607281	0.170271	3.56656	0.000361693	0.0212495
AT1G24150	ATFH4 / FH4	formin homologue 4	1324.45	0.491602	0.138068	3.56059	0.000370018	0.0216211
AT5G24530	DMR6	2-oxoglutarate (2OG) and Fe(II)-dependent oxygenase superfamily protein	3601.3	0.482497	0.135489	3.56114	0.000369242	0.0216211
AT4G18170	ATWRKY28 / WRKY28	WRKY DNA-binding protein 28	179.023	0.685867	0.192963	3.55439	0.000378859	0.022078
AT2G26820	ATPP2-A3 / PP2-A3	phloem protein 2-A3	1447.53	0.601792	0.169416	3.55215	0.000382094	0.0221803
AT4G16260	NA	Glycosyl hydrolase superfamily protein	11750.4	0.465473	0.131054	3.55176	0.000382667	0.0221803
AT5G02230	NA	Haloacid dehalogenase-like hydrolase (HAD) superfamily protein	1521.76	0.466256	0.131351	3.54969	0.000385687	0.0222956
AT3G20360	NA	TRAF-like family protein	321.771	0.707261	0.199492	3.54532	0.000392141	0.0226082
AT4G19700	AtILP / BOI	SBP (S-ribonuclease binding protein) family protein	512.923	0.563092	0.158905	3.54358	0.000394729	0.0226969
AT2G39040	NA	Peroxidase superfamily protein	128.731	-0.705638	0.199493	-3.53716	0.000404462	0.0231949
AT4G15230	ABCG30 / ATPDR2	pleiotropic drug resistance 2	1891.57	-0.542366	0.153434	-3.53484	0.00040803	0.0233376
AT1G48980	NA	2-oxoglutarate (2OG) and Fe(II)-dependent oxygenase superfamily protein	70.9006	0.708838	0.200672	3.53232	0.000411933	0.0234987
AT1G32940	ATSBT3.5 / SBT3.5	Subtilase family protein	998.968	0.534588	0.151492	3.52883	0.000417405	0.0237482
AT5G16170	NA	Core-2/I-branching beta-1,6-N-acetylglucosaminyltransferase family protein	223.354	0.644045	0.183078	3.51787	0.000435028	0.0246858
AT2G38870	NA	Serine protease inhibitor, potato inhibitor I-type family protein	1765.21	0.654005	0.186411	3.5084	0.000450813	0.0255146
AT1G21440	NA	Phosphoenolpyruvate carboxylase family protein	3636.14	0.516334	0.147373	3.50359	0.000459024	0.0259115
AT2G19800	MIOX2	myo-inositol oxygenase 2	871.984	0.631222	0.180246	3.502	0.000461785	0.0259319
AT3G56891	NA	Heavy metal transport/detoxification superfamily protein	82.196	0.702938	0.200694	3.50253	0.000460862	0.0259319
AT2G01300	NA		98.892	0.698963	0.199941	3.49584	0.000472571	0.0264453
AT4G13890	EDA36 / EDA37	Pyridoxal phosphate (PLP)-dependent transferases superfamily protein	194.772	0.685083	0.196006	3.49521	0.000473692	0.0264453
AT4G15310	CYP702A3	cytochrome P450, family 702, subfamily A, polypeptide 3	23.759	0.579935	0.165947	3.4947	0.000474597	0.0264453
AT1G71697	ATCK1 / CK	choline kinase 1	3054.81	0.466791	0.133619	3.49346	0.000476802	0.0264857
AT4G39580	NA	Galactose oxidase/kelch repeat superfamily protein	243.997	0.662212	0.189587	3.49292	0.000477772	0.0264857
AT1G70260	UMAMIT36	nodulin MtN21 /EamA-like transporter family protein	806.99	0.596732	0.171371	3.4821	0.0004975	0.0275088
AT1G26250	NA	Proline-rich extensin-like family protein	26498.9	0.606077	0.174094	3.48132	0.000498955	0.0275189
AT3G12910	NA	NAC (No Apical Meristem) domain transcriptional regulator superfamily protein	261.222	0.622796	0.179058	3.47818	0.000504829	0.027772
AT5G10580	NA	Protein of unknown function, DUF599	3352.11	0.450927	0.129797	3.47409	0.000512584	0.0281271
AT1G70420	NA	Protein of unknown function (DUF1645)	989.115	0.516697	0.148759	3.47338	0.000513938	0.02813
AT1G21110	IGMT3	O-methyltransferase family protein	4263.95	0.601822	0.173666	3.46539	0.000529459	0.0288871
AT1G78850	NA	D-mannose binding lectin protein with Apple-like carbohydrate-binding domain	11878.5	0.43735	0.126223	3.46489	0.000530444	0.0288871
AT2G31880	EVR / SOBIR1	Leucine-rich repeat protein kinase family protein	2928.69	0.442816	0.127989	3.4598	0.000540583	0.0293653
AT4G01630	ATEXP17 / ATEXPA17	expansin A17	1673.46	0.478104	0.138237	3.45859	0.000543004	0.0294229
AT3G22060	NA	Receptor-like protein kinase-related family protein	383.632	0.590335	0.170733	3.45766	0.000544895	0.0294516
AT2G36690	NA	2-oxoglutarate (2OG) and Fe(II)-dependent oxygenase superfamily protein	278.77	0.656474	0.190167	3.4521	0.000556234	0.0299895
AT1G60470	AtGolS4 / GolS4	galactinol synthase 4	2919.72	0.535409	0.155232	3.44909	0.000562487	0.0301761
AT5G46900	NA	Bifunctional inhibitor/lipid-transfer protein/seed storage 2S albumin superfamily protein	1407.19	-0.597848	0.173334	-3.4491	0.000562451	0.0301761
AT1G77000	ATSKP2;2 / SKP2B	RNI-like superfamily protein	1244.28	0.463951	0.134575	3.44753	0.000565734	0.0302752
AT4G04490	CRK36	cysteine-rich RLK (RECEPTOR-like protein kinase) 36	83.9444	0.691357	0.200699	3.44475	0.000571589	0.030513
AT5G45070	AtPP2-A8 / PP2-A8	phloem protein 2-A8	2181.74	0.477577	0.138671	3.44397	0.000573235	0.0305255
AT1G27920	MAP65-8	microtubule-associated protein 65-8	1406.05	-0.489742	0.142332	-3.44085	0.000579881	0.0307735
AT5G45080	AtPP2-A6 / PP2-A6	phloem protein 2-A6	1759.36	0.608035	0.176731	3.44045	0.00058074	0.0307735
AT2G26560	PLA IIA / PLA2A	phospholipase A 2A	3781.89	0.531825	0.154646	3.43899	0.000583895	0.0308651
AT2G27660	NA	Cysteine/Histidine-rich C1 domain family protein	2376.95	0.534095	0.155457	3.43565	0.000591127	0.0311389
AT5G63600	ATFLS5 / FLS5	flavonol synthase 5	17419.7	0.538435	0.156737	3.43527	0.000591956	0.0311389
AT1G36640	NA		135.934	0.679356	0.197862	3.43349	0.000595861	0.0312683
AT3G11840	PUB24	plant U-box 24	631.061	0.580299	0.16929	3.42783	0.000608419	0.0318499
AT3G03990	NA	alpha/beta-Hydrolases superfamily protein	1618.97	0.456066	0.133139	3.4255	0.000613674	0.0320474
AT1G29020	NA	Calcium-binding EF-hand family protein	1161.63	0.599013	0.175442	3.4143	0.000639462	0.0333137
AT2G32020	NA	Acyl-CoA N-acyltransferases (NAT) superfamily protein	254.192	0.672495	0.197296	3.40856	0.000653056	0.0338587
AT2G43000	ANAC042 / JUB1	NAC domain containing protein 42	790.281	0.492846	0.144589	3.4086	0.000652976	0.0338587
AT3G14060	NA		550.426	0.523114	0.15352	3.40747	0.000655677	0.0339133
AT5G56960	NA	basic helix-loop-helix (bHLH) DNA-binding family protein	44.4066	0.658052	0.193358	3.40329	0.000665806	0.0343549
AT3G54600	DJ-1f / DJ1F	Class I glutamine amidotransferase-like superfamily protein	2274.82	0.529227	0.155879	3.39512	0.000685996	0.0353125
AT2G16660	NA	Major facilitator superfamily protein	9332.52	0.494601	0.146399	3.37844	0.000728972	0.0374356
AT2G25510	NA		24.5861	0.597224	0.177036	3.37345	0.000742312	0.0380303
AT1G70620	NA	cyclin-related	6732.18	-0.457586	0.135758	-3.37061	0.000750023	0.0383345
AT1G67980	CCOAMT	caffeoyl-CoA 3-O-methyltransferase	1376.03	0.513711	0.152645	3.36539	0.000764349	0.0389746
AT3G09270	ATGSTU8 / GSTU8	glutathione S-transferase TAU 8	5661.51	0.431494	0.128479	3.35848	0.000783725	0.0398685
AT1G21240	WAK3	wall associated kinase 3	95.0486	0.6205	0.185088	3.35245	0.000800983	0.0404646
AT3G12110	ACT11	actin-11	1245.49	-0.520412	0.155211	-3.35293	0.000799623	0.0404646
AT3G21770	NA	Peroxidase superfamily protein	9395.89	0.418269	0.124766	3.35243	0.000801057	0.0404646
AT5G20830	ASUS1 / atsus1	sucrose synthase 1	3390.64	0.416722	0.12444	3.34877	0.000811709	0.0409071
AT2G41410	NA	Calcium-binding EF-hand family protein	3577.02	0.578404	0.172788	3.34747	0.000815529	0.041004
AT5G39590	NA	TLD-domain containing nucleolar protein	5791.14	0.461975	0.138062	3.34613	0.000819474	0.0411068
AT5G40260	AtSWEET8 / RPG1	Nodulin MtN3 family protein	13.2729	0.464959	0.139015	3.34465	0.000823851	0.0412307
AT5G16540	ZFN3	zinc finger nuclease 3	616.093	-0.508884	0.152435	-3.33837	0.000842702	0.0420767
AT4G37520	NA	Peroxidase superfamily protein	10066.8	0.401918	0.120428	3.33741	0.000845625	0.0421254
AT5G65020	ANNAT2	annexin 2	5087.26	0.403821	0.121032	3.33647	0.0008485	0.0421714
AT1G67000	NA	Protein kinase superfamily protein	579.982	0.589334	0.176712	3.335	0.000852987	0.0422972
AT3G44840	NA	S-adenosyl-L-methionine-dependent methyltransferases superfamily protein	207.434	0.631689	0.189517	3.33315	0.000858685	0.0424823
AT4G31875	NA		1283.05	0.524909	0.15759	3.33086	0.000865787	0.0427359
AT3G62740	BGLU7	beta glucosidase 7	2885.4	-0.488774	0.146778	-3.33002	0.000868404	0.0427674
AT5G27420	ATL31 / CNI1	carbon/nitrogen insensitive 1	2032.05	0.531329	0.159623	3.32865	0.00087269	0.0428808
AT2G44490	BGLU26 / PEN2	Glycosyl hydrolase superfamily protein	6645.68	0.431906	0.13021	3.31701	0.000909859	0.0445049
AT4G26470	NA	Calcium-binding EF-hand family protein	1081.7	0.485584	0.146376	3.31738	0.000908657	0.0445049
AT1G23870	ATTPS9 / TPS9	trehalose-phosphatase/synthase 9	5244.54	0.497136	0.150015	3.3139	0.000920029	0.0449007
AT3G23470	NA	Cyclopropane-fatty-acyl-phospholipid synthase	870.59	-0.508743	0.153549	-3.31323	0.000922264	0.0449084
AT2G40330	PYL6 / RCAR9	PYR1-like 6	1319.23	0.616085	0.186008	3.31215	0.000925823	0.0449804
AT5G18490	NA	Plant protein of unknown function (DUF946)	1266.25	0.48777	0.147365	3.30995	0.000933132	0.0452339
AT3G43690	NA	transposable element gene	1574.06	-0.53364	0.161391	-3.30651	0.000944668	0.0455887
AT5G18350	NA	Disease resistance protein (TIR-NBS-LRR class) family	371.631	0.600956	0.18172	3.30704	0.000942866	0.0455887
AT1G57650	NA	ATP binding	34.1806	0.626926	0.189777	3.30348	0.000954936	0.0458862
AT4G27740	NA	Yippee family putative zinc-binding protein	552.628	0.533403	0.161469	3.30344	0.000955078	0.0458862
AT4G12730	FLA2	FASCICLIN-like arabinogalactan 2	6322.78	-0.476199	0.144201	-3.30233	0.000958866	0.045966
AT2G23680	NA	Cold acclimation protein WCOR413 family	267.202	0.581327	0.176202	3.29921	0.000969559	0.0463758
AT5G44380	NA	FAD-binding Berberine family protein	20799.9	0.47532	0.144116	3.29817	0.000973156	0.0464451
AT5G47560	ATSDAT / ATTDT	tonoplast dicarboxylate transporter	1463.85	0.524565	0.159168	3.29566	0.00098191	0.0466569
ATMG00670	ORF275		114.527	0.644608	0.195587	3.29576	0.000981558	0.0466569
AT3G48450	NA	RPM1-interacting protein 4 (RIN4) family protein	548.486	0.533543	0.161931	3.29488	0.000984647	0.0466843
AT1G05340	NA		591.294	0.517944	0.157348	3.29172	0.000995767	0.0468147
AT2G21210	NA	SAUR-like auxin-responsive protein family	122.319	0.66042	0.200694	3.29069	0.000999421	0.0468147
AT2G22840	AtGRF1 / GRF1	growth-regulating factor 1	938.586	-0.461511	0.14024	-3.29086	0.000998819	0.0468147
AT3G14570	ATGSL04 / atgsl4	glucan synthase-like 4	2963.95	-0.484558	0.147156	-3.29281	0.0009919	0.0468147
AT3G21215	NA	RNA-binding (RRM/RBD/RNP motifs) family protein	2720.3	-0.413819	0.125765	-3.29042	0.00100039	0.0468147
AT5G49770	NA	Leucine-rich repeat protein kinase family protein	2729	0.551428	0.167573	3.29067	0.000999492	0.0468147
AT4G14040	EDA38 / SBP2	selenium-binding protein 2	1470.04	0.431553	0.131235	3.28839	0.00100761	0.0470507
AT1G61500	NA	S-locus lectin protein kinase family protein	1001.42	0.564663	0.171749	3.28773	0.00100998	0.04706
AT1G75380	ATBBD1 / BBD1	bifunctional nuclease in basal defense response 1	4418.23	0.400898	0.122015	3.28565	0.00101746	0.0473063
AT1G14260	NA	RING/FYVE/PHD zinc finger superfamily protein	262.566	0.571181	0.173952	3.28357	0.00102503	0.0475559
AT5G07650	NA	Actin-binding FH2 protein	613.938	0.53469	0.162954	3.28124	0.00103351	0.0478471
AT3G26830	CYP71B15 / PAD3	Cytochrome P450 superfamily protein	1556.48	0.610934	0.186445	3.27675	0.00105009	0.0485105
AT3G54770	ARP1	RNA-binding (RRM/RBD/RNP motifs) family protein	655.114	-0.521834	0.159322	-3.27535	0.00105532	0.0486482
AT5G41280	NA	Receptor-like protein kinase-related family protein	464.334	0.576463	0.176096	3.27357	0.00106198	0.0488509
AT3G15450	NA	Aluminium induced protein with YGL and LRDR motifs	7376.89	0.515245	0.157658	3.26811	0.00108268	0.0495923
AT5G39180	NA	RmlC-like cupins superfamily protein	137.596	0.645179	0.197403	3.26834	0.00108181	0.0495923
