# Supplementary material for: Symbiont-host interactome mapping reveals effector-targeted modulation of hormone networks and activation of growth promotion
Source: Nat Commun. 2023 Jul 10;14:4065. doi: 10.1038/s41467-023-39885-5 (PMC10333260; doi:10.1038/s41467-023-39885-5)
Supplement: Supplementary file 5 — Supplementary Data 2 [file 41467_2023_39885_MOESM5_ESM.xlsx]

## Sheet: Table S2
Table S2. List of SIEC-Ath protein interactions identified experimentally by Y2H
Worksheet	Details
SIEC_12k	Interactions between SIECs and Arabidopsis thaliana proteins screened from the 12k search space
Rps_12k	Interactions between Ralstonia pseudosolanacearum and Arabidopsis thaliana proteins screened from the 12k search space
Xcc_12k	Interactions between Xanthomonas campestris effectors and Arabidopsis thaliana proteins screened from the 12k search space
Gor_12k	Interactions between Golovinomyces orontii effectors and Arabidopsis thaliana proteins screened from the 12k search space
SIEC_8k	Interactions between SIECs and Arabidopsis thaliana proteins screened from the 8k search space
Psy_8k	Interactions between Pseudomonas syringae effectors and Arabidopsis thaliana proteins screened from the 8k search space
Hpa_8k	Interactions between Hyaloperonospora arabidopsidis effectors and Arabidopsis thaliana proteins screened from the 8k search space
Search Space	Search spaces effector candidates were screened against

## Sheet: SIEC_12k
Interactor	Effector	Gene Name
AT4G39050	SIEC8	PIIN_00455
AT3G60600	SIEC11	PIIN_00740
AT1G32540	SIEC15	PIIN_01379
AT5G41410	SIEC15	PIIN_01379
AT1G68810	SIEC15	PIIN_01379
AT2G45680	SIEC15	PIIN_01379
AT3G26900	SIEC15	PIIN_01379
AT4G32040	SIEC15	PIIN_01379
AT3G02150	SIEC15	PIIN_01379
AT5G11980	SIEC15	PIIN_01379
AT3G49580	SIEC15	PIIN_01379
AT4G39820	SIEC15	PIIN_01379
AT1G14920	SIEC15	PIIN_01379
AT1G22920	SIEC15	PIIN_01379
AT4G19030	SIEC16	PIIN_01577
AT4G25660	SIEC17	PIIN_01719
AT3G17310	SIEC17	PIIN_01719
AT1G04260	SIEC17	PIIN_01719
AT5G16840	SIEC17	PIIN_01719
AT3G13720	SIEC17	PIIN_01719
AT3G13710	SIEC17	PIIN_01719
AT1G01910	SIEC17	PIIN_01719
AT1G17700	SIEC17	PIIN_01719
AT4G17720	SIEC17	PIIN_01719
AT5G07110	SIEC17	PIIN_01719
AT1G14340	SIEC17	PIIN_01719
AT2G17390	SIEC17	PIIN_01719
AT3G54230	SIEC25	PIIN_02570
AT5G28900	SIEC25	PIIN_02570
AT5G10450	SIEC26	PIIN_02571
AT5G11980	SIEC26	PIIN_02571
AT3G61260	SIEC26	PIIN_02571
AT5G07260	SIEC26	PIIN_02571
AT5G65430	SIEC26	PIIN_02571
AT5G61270	SIEC26	PIIN_02571
AT1G22300	SIEC26	PIIN_02571
AT1G22300	SIEC26	PIIN_02571
AT1G22920	SIEC26	PIIN_02571
AT5G53620	SIEC26	PIIN_02571
AT1G26480	SIEC26	PIIN_02571
AT4G04330	SIEC26	PIIN_02571
AT4G09000	SIEC26	PIIN_02571
AT1G71230	SIEC26	PIIN_02571
AT1G76460	SIEC26	PIIN_02571
AT1G78300	SIEC26	PIIN_02571
AT2G45680	SIEC26	PIIN_02571
AT2G45820	SIEC26	PIIN_02571
AT5G38480	SIEC26	PIIN_02571
AT3G02520	SIEC26	PIIN_02571
AT1G54060	SIEC33	PIIN_03088
AT3G13720	SIEC54	PIIN_04539
AT4G35090	SIEC54	PIIN_04539
AT5G24170	SIEC54	PIIN_04539
AT2G47940	SIEC54	PIIN_04539
AT1G04260	SIEC54	PIIN_04539
AT4G19030	SIEC54	PIIN_04539
AT1G17700	SIEC54	PIIN_04539
AT5G22290	SIEC56	PIIN_04685
AT4G19030	SIEC56	PIIN_04685
AT1G06510	SIEC57	PIIN_04931
AT1G33030	SIEC57	PIIN_04931
AT3G04000	SIEC58	PIIN_04932
AT5G22290	SIEC62	PIIN_05098
AT4G31430	SIEC62	PIIN_05098
AT3G29270	SIEC62	PIIN_05098
AT3G57320	SIEC62	PIIN_05098
AT1G71230	SIEC63	PIIN_05217
AT2G45680	SIEC66	PIIN_05452
AT1G68810	SIEC69	PIIN_05848
AT5G39760	SIEC69	PIIN_05848
AT5G51110	SIEC69	PIIN_05848
AT1G61690	SIEC69	PIIN_05848
AT3G63210	SIEC69	PIIN_05848
AT3G51630	SIEC69	PIIN_05848
AT4G00120	SIEC69	PIIN_05848
AT1G51600	SIEC69	PIIN_05848
AT2G37150	SIEC69	PIIN_05848
AT4G32570	SIEC69	PIIN_05848
AT2G32840	SIEC69	PIIN_05848
AT3G44460	SIEC69	PIIN_05848
AT2G23760	SIEC69	PIIN_05848
AT2G22680	SIEC69	PIIN_05848
AT2G03710	SIEC69	PIIN_05848
AT5G66560	SIEC69	PIIN_05848
AT2G26800	SIEC69	PIIN_05848
AT2G02540	SIEC69	PIIN_05848
AT4G36970	SIEC69	PIIN_05848
AT4G04640	SIEC69	PIIN_05848
AT3G54000	SIEC69	PIIN_05848
AT1G71230	SIEC69	PIIN_05848
AT4G22250	SIEC69	PIIN_05848
AT5G18580	SIEC69	PIIN_05848
AT4G15730	SIEC69	PIIN_05848
AT5G61380	SIEC69	PIIN_05848
AT5G51440	SIEC69	PIIN_05848
AT1G10480	SIEC69	PIIN_05848
AT1G17970	SIEC69	PIIN_05848
AT3G05760	SIEC69	PIIN_05848
AT5G63310	SIEC69	PIIN_05848
AT5G65160	SIEC69	PIIN_05848
AT4G29790	SIEC69	PIIN_05848
AT3G03950	SIEC69	PIIN_05848
AT2G45680	SIEC69	PIIN_05848
AT4G32080	SIEC69	PIIN_05848
AT2G44950	SIEC69	PIIN_05848
AT1G22070	SIEC69	PIIN_05848
AT1G24590	SIEC69	PIIN_05848
AT1G22920	SIEC69	PIIN_05848
AT3G58030	SIEC69	PIIN_05848
AT4G08150	SIEC69	PIIN_05848
AT2G44380	SIEC69	PIIN_05848
AT4G10930	SIEC69	PIIN_05848
AT1G22920	SIEC73	PIIN_05875
AT1G71230	SIEC73	PIIN_05875
AT2G44360	SIEC77	PIIN_06047
AT1G01910	SIEC77	PIIN_06047
AT3G22420	SIEC81	PIIN_06410
AT1G17700	SIEC81	PIIN_06410
AT2G44950	SIEC81	PIIN_06410
AT1G10310	SIEC81	PIIN_06410
AT1G06510	SIEC81	PIIN_06410
AT1G04260	SIEC81	PIIN_06410
AT5G16250	SIEC81	PIIN_06410
AT4G25660	SIEC81	PIIN_06410
AT3G22810	SIEC81	PIIN_06410
AT2G23760	SIEC81	PIIN_06410
AT5G57550	SIEC82	PIIN_06443
AT1G69690	SIEC85	PIIN_06796
AT2G45680	SIEC85	PIIN_06796
AT3G62800	SIEC96	PIIN_07425
AT1G22920	SIEC101	PIIN_07952
AT2G45680	SIEC104	PIIN_08307
AT1G54060	SIEC107	PIIN_08516
AT2G02540	SIEC108	PIIN_08524
AT1G48630	SIEC108	PIIN_08524
AT3G18130	SIEC108	PIIN_08524
AT1G18080	SIEC108	PIIN_08524
AT1G04260	SIEC109	PIIN_08623
AT1G71230	SIEC109	PIIN_08623
AT4G27070	SIEC125	PIIN_09625
AT5G54810	SIEC125	PIIN_09625
AT2G45680	SIEC126	PIIN_09643
AT2G25490	SIEC126	PIIN_09643
AT1G61690	SIEC126	PIIN_09643
AT5G39760	SIEC126	PIIN_09643
AT3G54000	SIEC126	PIIN_09643
AT3G03950	SIEC126	PIIN_09643
AT2G02540	SIEC126	PIIN_09643
AT4G17680	SIEC126	PIIN_09643
AT1G71230	SIEC126	PIIN_09643
AT3G22420	SIEC126	PIIN_09643
AT3G57320	SIEC126	PIIN_09643
AT5G65160	SIEC126	PIIN_09643
AT4G32190	SIEC126	PIIN_09643
AT1G23220	SIEC126	PIIN_09643
AT1G22920	SIEC126	PIIN_09643
AT3G21175	SIEC126	PIIN_09643
AT1G62390	SIEC132	PIIN_09887
AT4G10840	SIEC133	PIIN_09899
AT4G09060	SIEC133	PIIN_09899
AT4G25200	SIEC133	PIIN_09899
AT5G37670	SIEC133	PIIN_09899
AT2G44950	SIEC133	PIIN_09899
AT1G24590	SIEC133	PIIN_09899
AT3G07740	SIEC133	PIIN_09899
AT5G65160	SIEC133	PIIN_09899
AT3G11590	SIEC133	PIIN_09899
AT1G22920	SIEC133	PIIN_09899
AT5G51440	SIEC133	PIIN_09899
AT2G23760	SIEC133	PIIN_09899
AT4G17680	SIEC133	PIIN_09899
AT3G54000	SIEC133	PIIN_09899
AT2G02540	SIEC133	PIIN_09899
AT1G68810	SIEC133	PIIN_09899
AT4G36930	SIEC133	PIIN_09899
AT4G35090	SIEC133	PIIN_09899
AT3G26030	SIEC133	PIIN_09899
AT4G32570	SIEC133	PIIN_09899
AT5G51110	SIEC133	PIIN_09899
AT4G00120	SIEC133	PIIN_09899
AT3G21330	SIEC133	PIIN_09899
AT1G01240	SIEC145	PIIN_09723
AT1G07350	SIEC145	PIIN_09723
AT1G10310	SIEC145	PIIN_09723
AT1G17970	SIEC145	PIIN_09723
AT1G22190	SIEC145	PIIN_09723
AT1G24590	SIEC145	PIIN_09723
AT1G53910	SIEC145	PIIN_09723
AT1G55170	SIEC145	PIIN_09723
AT1G64380	SIEC145	PIIN_09723
AT1G72360	SIEC145	PIIN_09723
AT2G25740	SIEC145	PIIN_09723
AT2G30530	SIEC145	PIIN_09723
AT2G38340	SIEC145	PIIN_09723
AT2G38340	SIEC145	PIIN_09723
AT3G11590	SIEC145	PIIN_09723
AT3G14180	SIEC145	PIIN_09723
AT3G18680	SIEC145	PIIN_09723
AT3G22420	SIEC145	PIIN_09723
AT3G23220	SIEC145	PIIN_09723
AT3G23240	SIEC145	PIIN_09723
AT3G54000	SIEC145	PIIN_09723
AT4G00120	SIEC145	PIIN_09723
AT4G01090	SIEC145	PIIN_09723
AT4G11140	SIEC145	PIIN_09723
AT4G15730	SIEC145	PIIN_09723
AT4G23770	SIEC145	PIIN_09723
AT4G24840	SIEC145	PIIN_09723
AT4G24840	SIEC145	PIIN_09723
AT4G25200	SIEC145	PIIN_09723
AT4G39050	SIEC145	PIIN_09723
AT5G05410	SIEC145	PIIN_09723
AT5G06290	SIEC145	PIIN_09723
AT5G06290	SIEC145	PIIN_09723
AT5G07730	SIEC145	PIIN_09723
AT5G18560	SIEC145	PIIN_09723
AT5G22310	SIEC145	PIIN_09723
AT5G22355	SIEC145	PIIN_09723
AT5G38600	SIEC145	PIIN_09723
AT5G47220	SIEC145	PIIN_09723
AT5G49920	SIEC145	PIIN_09723
AT5G51110	SIEC145	PIIN_09723
AT5G51190	SIEC145	PIIN_09723
AT5G56250	SIEC145	PIIN_09723
AT5G57210	SIEC145	PIIN_09723
AT5G58960	SIEC145	PIIN_09723
AT5G61600	SIEC145	PIIN_09723
AT1G71230	SIEC147	PIIN_11336

## Sheet: Rps_12k
Interactor	Effector
AT1G04260	RipA1
AT3G50910	RipA1
AT4G19030	RipA1
AT5G66480	RipA1
AT5G28900	RipA1
AT1G14340	RipA1
AT4G26455	RipA1
AT3G07780	RipA1
AT5G24170	RipA1
AT3G50940	RipA1
AT3G12920	RipA1
AT4G31430	RipA1
AT5G42480	RipA1
AT5G06560	RipA1
AT2G39450	RipA1
AT1G55190	RipA1
AT3G49580	RipA1
AT1G27300	RipA1
AT3G13720	RipA1
AT3G27960	RipA1
AT4G25660	RipA1
AT3G16310	RipA1
AT5G16550	RipA1
AT2G46550	RipA2
AT4G00270	RipA2
AT5G26751	RipA2
AT3G49580	RipA2
AT3G27960	RipA2
AT1G07350	RipA2
AT4G01090	RipA2
AT1G06390	RipA3
AT5G28900	RipA3
AT3G07780	RipA3
AT5G53060	RipA3
AT4G26750	RipA3
AT1G07350	RipA3
AT3G43590	RipA3
AT5G44090	RipA4
AT1G04260	RipA4
AT3G07780	RipA4
AT1G55190	RipA4
AT3G49580	RipA4
AT3G13720	RipA4
AT3G27960	RipA4
AT5G16550	RipA5
AT3G07780	RipA5
AT4G08150	RipA5
AT3G27960	RipA5
AT2G17990	RipA5
AT3G08530	RipAD
AT3G02520	RipAD
AT1G72210	RipAD
AT4G15930	RipAD
AT3G07780	RipAD
AT2G23290	RipAD
AT5G53330	RipAD
AT3G49580	RipAD
AT1G05410	RipAD
AT3G27960	RipAD
AT5G61010	RipAD
AT4G17680	RipAD
AT4G39050	RipAD
AT2G17990	RipAD
AT5G48370	RipAE
AT5G57210	RipAE
AT3G11590	RipAE
AT4G09060	RipAE
AT5G44160	RipAE
AT3G54230	RipAE
AT1G68810	RipAE
AT4G10750	RipAE
AT4G26455	RipAE
AT3G07780	RipAE
AT4G08150	RipAE
AT5G51440	RipAE
AT2G34090	RipAE
AT3G12920	RipAE
AT4G17220	RipAE
AT2G23290	RipAE
AT3G01670	RipAE
AT5G42480	RipAE
AT3G48550	RipAE
AT1G24590	RipAE
AT5G08070	RipAE
AT2G27820	RipAE
AT2G37630	RipAE
AT4G00270	RipAE
AT1G06510	RipAE
AT2G21380	RipAE
AT5G53330	RipAE
AT5G22570	RipAE
AT4G32570	RipAE
AT3G49580	RipAE
AT1G80940	RipAE
AT3G11410	RipAE
AT1G22300	RipAE
AT1G05410	RipAE
AT2G23760	RipAE
AT5G02150	RipAE
AT4G29780	RipAE
AT3G27960	RipAE
AT5G13810	RipAE
AT2G44950	RipAE
AT3G25710	RipAE
AT4G19700	RipAE
AT5G19390	RipAE
AT3G21810	RipAE
AT5G58720	RipAE
AT5G41410	RipAE
AT5G28300	RipAE
AT4G23050	RipAE
AT5G61010	RipAE
AT4G17680	RipAE
AT1G09660	RipAE
AT3G44720	RipAE
AT4G01090	RipAE
AT3G48150	RipAE
AT2G36410	RipAE
AT1G07350	RipAE
AT3G05545	RipAE
AT1G72340	RipAE
AT4G26660	RipAE
AT2G17990	RipAE
AT5G06780	RipAE
AT3G17310	RipAE
AT3G08530	RipAE
AT3G22960	RipAE
AT4G25920	RipAE
AT4G24840	RipAE
AT3G52890	RipAE
AT1G30860	RipAE
AT5G59210	RipAE
AT5G22310	RipAE
AT4G32190	RipAE
AT2G45680	RipAE
AT5G56140	RipAE
AT3G12140	RipAE
AT3G43590	RipAE
AT5G58960	RipAE
AT2G41350	RipAE
AT2G42790	RipAE
AT4G28640	RipAE
AT3G21140	RipAE
AT4G04020	RipAJ
AT5G06530	RipAJ
AT3G02520	RipAJ
AT4G03415	RipAJ
AT5G65410	RipAJ
AT5G26720	RipAJ
AT4G09000	RipAJ
AT2G34090	RipAJ
AT3G25800	RipAJ
AT5G08070	RipAJ
AT1G22920	RipAJ
AT5G20130	RipAJ
AT1G22550	RipAJ
AT3G21175	RipAJ
AT3G11410	RipAJ
AT1G22300	RipAJ
AT5G47790	RipAJ
AT5G38110	RipAJ
AT5G58690	RipAJ
AT5G08330	RipAJ
AT1G78300	RipAJ
AT4G18910	RipAJ
AT2G35330	RipAJ
AT1G25490	RipAJ
AT3G18490	RipAJ
AT5G38480	RipAJ
AT2G45680	RipAJ
AT1G17720	RipAJ
AT2G31070	RipAJ
AT4G23870	RipAJ
AT1G71230	RipAJ
AT1G05960	RipAJ
AT1G13320	RipAJ
AT3G54000	RipAK
AT5G28900	RipAK
AT5G51440	RipAK
AT3G49760	RipAK
AT5G08070	RipAK
AT1G79070	RipAK
AT4G35090	RipAK
AT2G23760	RipAK
AT4G19700	RipAK
AT5G41410	RipAK
AT4G17680	RipAK
AT3G48150	RipAK
AT5G17490	RipAK
AT2G45680	RipAK
AT3G21140	RipAK
AT1G71230	RipAM
AT3G54230	RipAO
AT4G26750	RipAO
AT3G49580	RipAV
AT5G51440	RipAW
AT5G42480	RipAW
AT3G49580	RipAW
AT2G45680	RipAW
AT4G29790	RipAW
AT4G00270	RipAX2
AT5G48370	RipAX2
AT5G42480	RipB
AT1G04260	RipD
AT3G13720	RipD
AT5G42190	RipG1
AT1G26660	RipG1
AT2G03190	RipG1
AT1G75950	RipG1
AT4G39050	RipG1
AT1G20140	RipG1
AT4G32190	RipG1
AT2G25700	RipG1
AT2G26560	RipG3
AT1G04260	RipG4
AT1G72210	RipG4
AT1G68810	RipG4
AT1G14340	RipG4
AT5G42480	RipG4
AT3G49580	RipG4
AT3G27960	RipG4
AT3G25710	RipG4
AT2G45680	RipG4
AT5G42190	RipG5
AT1G75950	RipG5
AT1G26470	RipG5
AT1G04260	RipG6
AT3G50940	RipG6
AT1G55190	RipG6
AT3G13720	RipG6
AT4G25660	RipG6
AT5G59730	RipG7
AT2G25700	RipG7
AT1G73500	RipG7
AT5G63510	RipG7
AT1G75950	RipG7
AT5G55620	RipG7
AT3G11590	RipH2
AT3G21330	RipH2
AT5G42480	RipH2
AT1G73030	RipH2
AT4G10480	RipH2
AT3G16310	RipH2
AT5G22310	RipH2
AT1G72210	RipH3
AT5G63310	RipH3
AT5G51440	RipH3
AT3G54390	RipH3
AT5G42480	RipH3
AT5G19390	RipH3
AT3G21810	RipH3
AT4G23050	RipH3
AT4G24840	RipH3
AT1G30860	RipH3
AT4G09060	RipO1
AT5G57210	RipO1
AT1G04260	RipO1
AT1G72210	RipO1
AT1G68810	RipO1
AT2G05260	RipO1
AT3G27010	RipO1
AT3G54000	RipO1
AT3G21330	RipO1
AT4G25680	RipO1
AT5G22920	RipO1
AT5G28900	RipO1
AT4G08150	RipO1
AT5G51440	RipO1
AT2G34090	RipO1
AT1G22070	RipO1
AT1G80040	RipO1
AT3G12920	RipO1
AT5G42480	RipO1
AT3G48550	RipO1
AT1G24590	RipO1
AT4G36930	RipO1
AT5G08070	RipO1
AT1G22920	RipO1
AT4G32570	RipO1
AT3G49580	RipO1
AT3G11410	RipO1
AT4G35090	RipO1
AT1G05410	RipO1
AT2G23760	RipO1
AT5G02150	RipO1
AT3G27960	RipO1
AT5G13810	RipO1
AT3G25710	RipO1
AT4G25660	RipO1
AT4G19700	RipO1
AT1G50710	RipO1
AT5G41410	RipO1
AT4G23050	RipO1
AT4G17680	RipO1
AT1G09660	RipO1
AT3G44720	RipO1
AT1G26470	RipO1
AT3G48150	RipO1
AT5G53620	RipO1
AT5G17490	RipO1
AT4G04890	RipO1
AT1G72340	RipO1
AT2G17990	RipO1
AT4G24840	RipO1
AT2G45680	RipO1
AT2G31070	RipO1
AT5G48370	RipO1
AT1G71230	RipO1
AT5G02020	RipO1
AT3G60630	RipO1
AT4G02590	RipO1
AT5G51110	RipO1
AT2G42790	RipO1
AT5G66770	RipO1
AT3G21140	RipO1
AT2G37630	RipP1
AT5G07380	RipP2
AT5G59610	RipP2
AT4G00270	RipP2
AT1G79070	RipP2
AT2G36410	RipP2
AT2G45680	RipP2
AT2G42790	RipP2
AT3G11590	RipS3
AT3G07780	RipS3
AT4G08150	RipS3
AT3G01670	RipS3
AT3G54390	RipS3
AT5G42480	RipS3
AT2G27820	RipS3
AT4G00270	RipS3
AT5G26751	RipS3
AT5G53330	RipS3
AT3G49580	RipS3
AT3G27960	RipS3
AT5G19390	RipS3
AT3G21810	RipS3
AT5G61010	RipS3
AT4G01090	RipS3
AT3G48150	RipS3
AT1G07350	RipS3
AT1G72340	RipS3
AT2G17990	RipS3
AT1G30860	RipS3
AT5G58960	RipS3
AT1G06390	RipS3
AT2G42790	RipS3
AT3G27960	RipS6
AT3G11590	RipV1
AT3G50910	RipV1
AT5G66480	RipV1
AT3G07780	RipV1
AT4G08150	RipV1
AT3G12920	RipV1
AT2G23290	RipV1
AT3G23220	RipV1
AT2G27820	RipV1
AT5G06560	RipV1
AT4G00270	RipV1
AT2G21380	RipV1
AT5G53330	RipV1
AT3G49580	RipV1
AT1G80940	RipV1
AT1G05410	RipV1
AT5G53060	RipV1
AT3G27960	RipV1
AT4G19700	RipV1
AT5G19390	RipV1
AT3G21810	RipV1
AT5G58720	RipV1
AT4G23050	RipV1
AT5G61010	RipV1
AT4G01090	RipV1
AT3G48150	RipV1
AT2G36410	RipV1
AT1G07350	RipV1
AT3G05545	RipV1
AT1G72340	RipV1
AT2G17990	RipV1
AT3G22960	RipV1
AT4G24840	RipV1
AT1G30860	RipV1
AT5G22310	RipV1
AT5G56140	RipV1
AT5G58960	RipV1
AT4G28640	RipV1
AT3G49760	RipW
AT5G38470	RipW
AT1G07350	RipY

## Sheet: Xcc_12k
Interactor	Effector
AT1G71230	AvrBs1
AT1G58100	AvrBs1
AT1G11090	AvrXccA1
AT1G54060	AvrXccA1
AT1G58100	AvrXccA1
AT2G24020	XopA
AT1G58100	XopA
AT3G02870	XopAC
AT1G71230	XopAC
AT3G12920	XopAC
AT3G25800	XopAC
AT3G27960	XopAC
AT4G17680	XopAC
AT5G26720	XopAC
AT5G51440	XopAC
AT5G08070	XopAC
AT1G22920	XopAC
AT3G51090	XopAC
AT1G25490	XopAC
AT2G19650	XopAC
AT2G17290	XopAC
AT1G13320	XopAC
AT3G58040	XopAC
AT5G13890	XopAC
AT1G58100	XopAC
AT3G53990	XopAC
AT5G42270	XopAC
AT5G63790	XopAC
AT1G60990	XopAC
AT5G42050	XopAC
AT1G78040	XopAC
AT3G15950	XopAC
AT1G52200	XopAC
AT4G01090	XopAG
AT3G12920	XopAG
AT3G27960	XopAG
AT4G17680	XopAG
AT1G58100	XopAG
AT3G12920	XopAL1
AT4G17680	XopAL1
AT3G54000	XopAL1
AT5G51440	XopAL1
AT1G58100	XopAL1
AT2G45680	XopAL1
AT1G10850	XopAL2
AT5G37890	XopAM
AT1G58100	XopAM
AT3G27960	XopF
AT1G71230	XopG
AT1G58100	XopG
AT1G52870	XopH
AT1G11090	XopJ
AT3G28670	XopJ
AT1G54060	XopJ
AT5G26720	XopJ
AT2G17290	XopJ
AT1G13320	XopJ
AT5G13890	XopJ
AT3G02870	XopK
AT4G09060	XopK
AT3G09250	XopK
AT3G10260	XopK
AT1G27090	XopK
AT3G46670	XopK
AT3G14180	XopK
AT2G18230	XopK
AT1G71230	XopK
AT5G51110	XopK
AT1G76850	XopK
AT5G15790	XopK
AT1G11090	XopK
AT3G28670	XopK
AT5G26720	XopK
AT5G08070	XopK
AT3G51090	XopK
AT2G17290	XopK
AT4G38580	XopK
AT1G25550	XopK
AT1G58100	XopK
AT2G45680	XopK
AT3G08530	XopL
AT3G46670	XopP
AT4G17680	XopP
AT1G58100	XopP
AT3G14180	XopR
AT3G08530	XopR
AT4G01090	XopR
AT1G52870	XopR
AT1G11090	XopR
AT3G28670	XopR
AT5G02020	XopR
AT5G08070	XopR
AT3G51090	XopR
AT1G58100	XopR
AT4G26660	XopR
AT1G55170	XopR
AT1G58100	XopX1
AT3G46670	XopX2
AT3G28670	XopX2
AT1G58100	XopX2
AT3G27960	XopZ

## Sheet: Gor_12k
Interactor	Effector
AT3G47620	OEC101
AT3G47620	OEC103
AT5G48370	OEC103
AT3G47620	OEC106
AT3G47620	OEC110
AT3G51960	OEC112
AT3G47620	OEC113
AT3G10480	OEC115
AT3G21490	OEC115
AT4G28640	OEC115
AT5G08130	OEC115
AT3G47620	OEC117
AT4G25200	OEC117
AT1G55170	OEC118
AT2G05230	OEC118
AT3G14750	OEC118
AT1G25490	OEC119
AT3G25800	OEC119
AT3G27010	OEC119
AT3G47620	OEC119
AT3G47620	OEC120
AT2G23420	OEC123
AT3G47620	OEC123
AT3G47620	OEC125
AT3G27010	OEC14
AT2G23420	OEC16
AT3G47620	OEC16a
AT1G22920	OEC21
AT1G69690	OEC21
AT2G02540	OEC21
AT3G27010	OEC21
AT3G47620	OEC21
AT3G47620	OEC23a
AT3G47620	OEC23b
AT1G22920	OEC25
AT3G06940	OEC25
AT3G51960	OEC25
AT3G61150	OEC25
AT4G24840	OEC25
AT5G11980	OEC25
AT5G24660	OEC25
AT2G23420	OEC25b
AT2G45680	OEC27
AT3G47620	OEC27
AT3G47620	OEC35
AT5G65180	OEC35
AT1G69690	OEC39
AT2G45680	OEC39
AT3G47620	OEC39
AT1G12520	OEC45
AT1G21200	OEC45
AT1G63480	OEC45
AT1G77250	OEC45
AT2G02540	OEC45
AT3G02150	OEC45
AT3G08530	OEC45
AT3G21215	OEC45
AT3G22420	OEC45
AT3G47620	OEC45
AT3G51960	OEC45
AT4G00120	OEC45
AT4G01090	OEC45
AT4G08150	OEC45
AT4G15730	OEC45
AT2G45680	OEC49
AT2G23420	OEC54
AT1G04690	OEC55
AT3G47620	OEC55
AT3G21490	OEC56
AT4G26110	OEC56
AT4G08320	OEC59
AT3G47620	OEC60
AT1G22920	OEC61
AT3G02150	OEC61
AT4G17680	OEC61
AT3G01670	OEC63
AT3G08530	OEC63
AT4G11790	OEC63
AT1G17700	OEC65
AT1G55190	OEC65
AT3G13720	OEC65
AT1G22920	OEC67
AT1G25550	OEC67
AT1G69690	OEC67
AT2G37020	OEC67
AT2G45680	OEC67
AT3G27010	OEC67
AT3G48150	OEC67
AT3G27010	OEC68
AT1G22920	OEC70
AT1G25490	OEC70
AT1G54060	OEC70
AT2G45680	OEC70
AT3G47620	OEC70
AT5G42220	OEC70
AT1G22920	OEC71
AT2G45680	OEC76
AT4G25200	OEC76
AT3G27010	OEC77
AT1G22920	OEC78
AT1G25550	OEC78
AT1G31880	OEC78
AT1G69690	OEC78
AT2G02540	OEC78
AT3G02150	OEC78
AT3G17860	OEC78
AT3G58030	OEC78
AT4G02590	OEC78
AT4G04020	OEC78
AT4G22240	OEC78
AT4G25200	OEC78
AT4G30080	OEC78
AT5G42480	OEC78
AT5G48370	OEC78
AT5G65180	OEC78
AT1G23380	OEC84
AT5G48370	OEC84
AT1G22920	OEC85
AT3G47620	OEC88
AT4G25200	OEC88
AT1G22920	OEC89
AT3G47620	OEC92

## Sheet: SIEC_8k
Interactor	Effector	Gene Name
AT4G39050	SIEC8	PIIN_00455
AT3G60600	SIEC11	PIIN_00740
AT1G32540	SIEC15	PIIN_01379
AT3G26900	SIEC15	PIIN_01379
AT3G02150	SIEC15	PIIN_01379
AT5G11980	SIEC15	PIIN_01379
AT3G49580	SIEC15	PIIN_01379
AT4G39820	SIEC15	PIIN_01379
AT1G14920	SIEC15	PIIN_01379
AT1G22920	SIEC15	PIIN_01379
AT4G19030	SIEC16	PIIN_01577
AT4G25660	SIEC17	PIIN_01719
AT3G17310	SIEC17	PIIN_01719
AT5G16840	SIEC17	PIIN_01719
AT3G13720	SIEC17	PIIN_01719
AT3G13710	SIEC17	PIIN_01719
AT1G01910	SIEC17	PIIN_01719
AT4G17720	SIEC17	PIIN_01719
AT5G07110	SIEC17	PIIN_01719
AT1G14340	SIEC17	PIIN_01719
AT3G54230	SIEC25	PIIN_02570
AT5G28900	SIEC25	PIIN_02570
AT5G10450	SIEC26	PIIN_02571
AT5G11980	SIEC26	PIIN_02571
AT5G65430	SIEC26	PIIN_02571
AT1G22300	SIEC26	PIIN_02571
AT1G22300	SIEC26	PIIN_02571
AT1G22920	SIEC26	PIIN_02571
AT1G26480	SIEC26	PIIN_02571
AT4G04330	SIEC26	PIIN_02571
AT1G71230	SIEC26	PIIN_02571
AT1G78300	SIEC26	PIIN_02571
AT2G45820	SIEC26	PIIN_02571
AT5G38480	SIEC26	PIIN_02571
AT3G02520	SIEC26	PIIN_02571
AT1G54060	SIEC33	PIIN_03088
AT3G13720	SIEC54	PIIN_04539
AT2G47940	SIEC54	PIIN_04539
AT4G19030	SIEC54	PIIN_04539
AT5G22290	SIEC56	PIIN_04685
AT4G19030	SIEC56	PIIN_04685
AT1G06510	SIEC57	PIIN_04931
AT3G04000	SIEC58	PIIN_04932
AT5G22290	SIEC62	PIIN_05098
AT4G31430	SIEC62	PIIN_05098
AT3G29270	SIEC62	PIIN_05098
AT1G71230	SIEC63	PIIN_05217
AT5G39760	SIEC69	PIIN_05848
AT5G51110	SIEC69	PIIN_05848
AT1G61690	SIEC69	PIIN_05848
AT3G63210	SIEC69	PIIN_05848
AT3G51630	SIEC69	PIIN_05848
AT4G00120	SIEC69	PIIN_05848
AT1G51600	SIEC69	PIIN_05848
AT2G37150	SIEC69	PIIN_05848
AT4G32570	SIEC69	PIIN_05848
AT2G32840	SIEC69	PIIN_05848
AT3G44460	SIEC69	PIIN_05848
AT2G22680	SIEC69	PIIN_05848
AT5G66560	SIEC69	PIIN_05848
AT2G26800	SIEC69	PIIN_05848
AT4G36970	SIEC69	PIIN_05848
AT4G04640	SIEC69	PIIN_05848
AT3G54000	SIEC69	PIIN_05848
AT1G71230	SIEC69	PIIN_05848
AT4G22250	SIEC69	PIIN_05848
AT5G18580	SIEC69	PIIN_05848
AT4G15730	SIEC69	PIIN_05848
AT5G61380	SIEC69	PIIN_05848
AT5G51440	SIEC69	PIIN_05848
AT1G17970	SIEC69	PIIN_05848
AT3G05760	SIEC69	PIIN_05848
AT5G63310	SIEC69	PIIN_05848
AT4G29790	SIEC69	PIIN_05848
AT3G03950	SIEC69	PIIN_05848
AT2G44950	SIEC69	PIIN_05848
AT1G22920	SIEC69	PIIN_05848
AT4G08150	SIEC69	PIIN_05848
AT2G44380	SIEC69	PIIN_05848
AT4G10930	SIEC69	PIIN_05848
AT1G22920	SIEC73	PIIN_05875
AT1G71230	SIEC73	PIIN_05875
AT2G44360	SIEC77	PIIN_06047
AT1G01910	SIEC77	PIIN_06047
AT2G44950	SIEC81	PIIN_06410
AT1G06510	SIEC81	PIIN_06410
AT5G16250	SIEC81	PIIN_06410
AT4G25660	SIEC81	PIIN_06410
AT5G57550	SIEC82	PIIN_06443
AT1G69690	SIEC85	PIIN_06796
AT3G62800	SIEC96	PIIN_07425
AT1G22920	SIEC101	PIIN_07952
AT1G01910	SIEC106	PIIN_08513
AT1G54060	SIEC107	PIIN_08516
AT1G48630	SIEC108	PIIN_08524
AT3G18130	SIEC108	PIIN_08524
AT1G71230	SIEC109	PIIN_08623
AT5G54810	SIEC125	PIIN_09625
AT2G25490	SIEC126	PIIN_09643
AT1G61690	SIEC126	PIIN_09643
AT3G54000	SIEC126	PIIN_09643
AT3G03950	SIEC126	PIIN_09643
AT4G17680	SIEC126	PIIN_09643
AT1G71230	SIEC126	PIIN_09643
AT4G32190	SIEC126	PIIN_09643
AT1G22920	SIEC126	PIIN_09643
AT3G21175	SIEC126	PIIN_09643
AT4G10840	SIEC133	PIIN_09899
AT4G09060	SIEC133	PIIN_09899
AT4G25200	SIEC133	PIIN_09899
AT5G37670	SIEC133	PIIN_09899
AT2G44950	SIEC133	PIIN_09899
AT3G11590	SIEC133	PIIN_09899
AT1G22920	SIEC133	PIIN_09899
AT5G51440	SIEC133	PIIN_09899
AT4G17680	SIEC133	PIIN_09899
AT3G54000	SIEC133	PIIN_09899
AT3G26030	SIEC133	PIIN_09899
AT4G32570	SIEC133	PIIN_09899
AT5G51110	SIEC133	PIIN_09899
AT4G00120	SIEC133	PIIN_09899
AT4G15730	SIEC145	PIIN_11103
AT4G24840	SIEC145	PIIN_11103
AT1G17970	SIEC145	PIIN_11103
AT4G23770	SIEC145	PIIN_11103
AT1G72360	SIEC145	PIIN_11103
AT5G22355	SIEC145	PIIN_11103
AT5G22310	SIEC145	PIIN_11103
AT3G11590	SIEC145	PIIN_11103
AT3G14180	SIEC145	PIIN_11103
AT2G38340	SIEC145	PIIN_11103
AT3G18680	SIEC145	PIIN_11103
AT2G30530	SIEC145	PIIN_11103
AT5G07730	SIEC145	PIIN_11103
AT5G06290	SIEC145	PIIN_11103
AT5G06290	SIEC145	PIIN_11103
AT5G56250	SIEC145	PIIN_11103
AT5G51190	SIEC145	PIIN_11103
AT4G01090	SIEC145	PIIN_11103
AT4G00120	SIEC145	PIIN_11103
AT1G01240	SIEC145	PIIN_11103
AT5G51110	SIEC145	PIIN_11103
AT5G57210	SIEC145	PIIN_11103
AT5G38600	SIEC145	PIIN_11103
AT3G54000	SIEC145	PIIN_11103
AT1G71230	SIEC147	PIIN_11336

## Sheet: Psy_8k
Interactor	Effector
AT4G17710	avrB_group
AT2G47060	avrB_group
AT3G25070	avrB_group
AT3G51960	avrB_group
AT3G48150	avrB_group
AT1G22920	avrB_group
AT4G17680	avrB_group
AT1G14920	avrB_group
AT3G49580	avrB_group
AT5G51910	avrB_group
AT3G17410	avrB_group
AT4G02550	avrC_group
AT3G49580	avrC_group
AT4G17680	avrC_group
AT1G22920	avrC_group
AT3G51960	avrC_group
AT5G51910	avrC_group
AT3G48150	avrC_group
AT3G49570	avrC_group
AT3G48150	avrPto_group
AT4G11890	avrPto_group
AT5G22355	avrPto_group
AT1G22920	avrPto_group
AT2G35940	avrPto_group
AT3G17860	avrPto_group
AT3G47620	avrPto_group
AT5G60120	avrPto_group
AT3G53410	avrPto_group
AT1G29990	avrPto_group
AT4G01920	avrPto_group
AT2G04800	avrPto_group
AT3G63210	avrPto_group
AT3G47620	AvrPto5_Pma_M4a
AT1G69690	AVRRPM1_group
AT3G49580	AVRRPM1_group
AT1G22920	AVRRPM1_group
AT4G11070	AvrRps4_Pph_1448A
AT4G00710	AVRRPT2_group
AT2G28890	HopA1_Pto_DC3000
AT4G17680	HOPAB_group
AT4G08150	HOPAB_group
AT3G27960	HOPAB_group
AT5G59670	HOPAB_group
AT3G57720	HOPAB_group
AT4G11890	HOPAB_group
AT5G06780	HOPAB_group
AT5G59650	HOPAB_group
AT3G46370	HOPAB_group
AT4G38800	HOPAF1_group
AT3G11590	HopAG1_Psy_B728A
AT3G53350	HopAG1_Psy_B728A
AT1G24050	HOPAO1_group
AT1G22920	HOPAO1_group
AT1G29990	HOPAO1_group
AT1G22920	HOPAR1_group
AT3G49580	HopAT1_Pph_1448A
AT1G22920	HopAT1_Pph_1448A
AT3G17860	HopBB1_Pmo_M301020
AT4G02590	HopBB1_Pmo_M301020
AT3G02150	HopBB1_Pmo_M301020
AT5G60120	HopBB1_Pmo_M301020
AT1G69690	HopBB1_Pmo_M301020
AT3G47620	HopBB1_Pmo_M301020
AT3G47620	HopBF1_Pla_107
AT5G20000	HopBF1_Pla_107
AT1G22920	HopBF1_Pla_107
AT5G19990	HopBF1_Pla_107
AT5G20030	HopBF1_Pla_107
AT4G39050	HopC1_Pto_DC3000
AT2G21380	HopC1_Pto_DC3000
AT4G19030	HOPD1_group
AT4G35580	HOPD1_group
AT5G22290	HOPD1_group
AT1G22920	HOPF_group
AT2G04740	HOPF_group
AT3G07780	HOPF_group
AT3G49580	HopF3_Pmp_19322
AT3G49580	HOPG1_group
AT4G39050	HOPG1_group
AT5G43700	HOPH1_group
AT3G11720	HOPM1_group
HOPM1_group	HOPM1_group
AT5G16940	HopO1-2_Pto_DC3000
AT1G22920	HopO1-2_Pto_DC3000
AT3G48150	HopO1-2_Pto_DC3000
AT3G07780	HopO1-2_Pto_DC3000
AT1G22920	HopP1_Pto_DC3000
HopP1_Pto_DC3000	HopP1_Pto_DC3000
AT4G36540	HopP1_Pto_DC3000
AT2G39760	HOPQ1-1_group
AT3G49580	HOPR1_group
AT3G02150	HOPR1_group
AT5G60120	HOPR1_group
AT3G48550	HOPR1_group
AT4G34120	HOPR1_group
AT4G17680	HOPR1_group
AT3G17860	HOPR1_group
AT3G46940	HOPR1_group
AT3G49570	HOPR1_group
AT3G49570	HOPV1_group
AT3G49580	HOPV1_group
AT5G13810	HopX_group
AT5G24660	HopZ_group
AT3G11590	HopZ_group
AT4G39050	HopZ_group
AT3G07780	HopZ_group

## Sheet: Hpa_8k
Interactor	Effector
AT3G17860	HARXL10_WACO9
AT4G02590	HARXL10_WACO9
AT4G19700	HARXL10_WACO9
AT5G08330	HARXL10_WACO9
AT1G50420	HARXL10_WACO9
AT1G69690	HARXL10_WACO9
AT1G22920	HARXL10_WACO9
AT1G09270	HARXL106_group
AT4G16143	HARXL106_group
AT4G02150	HARXL106_group
AT3G47620	HARXL106_group
AT3G06720	HARXL106_group
AT1G32230	HARXL106_group
AT1G54060	HARXL106_group
AT3G47620	HARXL108
AT5G66200	HARXL14
AT1G06510	HARXL14
AT2G23290	HARXL14
AT5G56950	HARXL143
AT3G47620	HARXL143
AT1G22920	HARXL145
AT1G25490	HARXL145
AT1G69690	HARXL145
AT3G47620	HARXL146
AT1G14340	HARXL147
AT4G35580	HARXL149
AT1G27300	HARXL149
AT3G60600	HARXL149
AT4G26450	HARXL149
AT3G16310	HARXL149
AT5G66480	HARXL149
AT4G19030	HARXL149
AT1G18400	HARXL16
AT1G22920	HARXL16
AT1G25490	HARXL16
AT1G69690	HARXL16
AT4G32570	HARXL16
AT1G14340	HARXL17_WACO9
AT3G47620	HARXL18
AT1G15750	HARXL21
AT5G55100	HARXL21
AT3G47620	HARXL21
AT3G07780	HARXL21
AT3G47620	HARXL22
AT3G47620	HARXL39
AT3G47620	HARXL40_group
AT3G47620	HARXL42
AT4G19700	HARXL44
AT5G12230	HARXL44
AT4G16380	HARXL44
AT5G19480	HARXL44
AT1G17970	HARXL44
AT3G21490	HARXL44
AT5G27860	HARXL44
AT4G25920	HARXL44
AT5G51910	HARXL45_group
AT4G02550	HARXL45_group
AT5G22310	HARXL45_group
AT2G38750	HARXL45_group
AT2G25650	HARXL45_group
AT2G45660	HARXL45_group
AT2G34710	HARXL45_group
AT3G47620	HARXL45_group
AT3G47620	HARXL47_group
AT3G47620	HARXL57
AT1G06510	HARXL60
AT1G22920	HARXL62
AT1G76850	HARXL62
AT4G09420	HARXL65
AT3G47620	HARXL67
AT1G45145	HARXL68
AT5G42980	HARXL68
AT1G22920	HARXL68
AT5G14390	HARXL68
AT1G22920	HARXL69
AT3G47620	HARXL69
AT4G24840	HARXL73
AT4G39050	HARXL73
AT5G11980	HARXL73
AT2G41350	HARXL73
AT4G17220	HARXL73
AT3G54170	HARXL73
AT3G08530	HARXL73
AT5G06780	HARXL73
AT5G02150	HARXL73
AT3G54850	HARXL73
AT2G23290	HARXL73
AT3G27960	HARXL73
AT3G13720	HARXL74
AT5G56950	HARXL79
AT4G39050	HARXL79
AT3G27960	HARXL79
AT4G26110	HARXL79
AT2G23290	HARXL8
AT1G06510	HARXL8
AT5G02050	HARXL89
AT2G22480	HARXLCRN15
AT3G47620	HARXLCRN15
AT3G47620	HARXLCRN4
AT1G22920	HARXLL108
AT2G34970	HARXLL429
AT3G47620	HARXLL429
AT2G23420	HARXLL437
AT3G47620	HARXLL441
AT4G02150	HARXLL445_group
AT2G35500	HARXLL445_group
AT3G19700	HARXLL445_group
AT2G44010	HARXLL445_group
HARXLL445_group	HARXLL445_group
AT3G49160	HARXLL445_group
AT3G48150	HARXLL445_group
AT2G27480	HARXLL445_group
AT1G22920	HARXLL445_group
AT5G25070	HARXLL446
AT3G47620	HARXLL455
AT2G41350	HARXLL455
AT1G54060	HARXLL455
AT4G25200	HARXLL455
AT2G46420	HARXLL464
AT3G10250	HARXLL464
AT3G47620	HARXLL464
AT4G36970	HARXLL470_WACO9
AT5G49000	HARXLL470_WACO9
AT4G15140	HARXLL470_WACO9
AT1G79430	HARXLL470_WACO9
AT1G67170	HARXLL470_WACO9
AT3G01500	HARXLL470_WACO9
AT5G57210	HARXLL470_WACO9
AT3G11590	HARXLL470_WACO9
AT5G55100	HARXLL470_WACO9
AT5G22310	HARXLL470_WACO9
AT1G76850	HARXLL470_WACO9
AT3G47620	HARXLL470_WACO9
AT5G19480	HARXLL470_WACO9
AT1G13030	HARXLL470_WACO9
AT1G54060	HARXLL470_WACO9
AT5G56250	HARXLL470_WACO9
AT1G17970	HARXLL470_WACO9
AT4G28640	HARXLL470_WACO9
AT5G58720	HARXLL470_WACO9
AT3G54390	HARXLL470_WACO9
AT3G09630	HARXLL470_WACO9
AT3G60600	HARXLL492
AT1G27300	HARXLL492
AT4G26450	HARXLL492
AT4G35580	HARXLL492
AT5G66480	HARXLL492
AT4G19030	HARXLL492
AT4G26450	HARXLL495
AT3G60600	HARXLL495
AT4G35580	HARXLL495
AT1G27300	HARXLL495
AT5G66480	HARXLL495
AT5G58720	HARXLL515
AT3G08530	HARXLL515
AT3G47620	HARXLL515
AT3G10250	HARXLL515
AT5G22310	HARXLL515
AT5G65210	HARXLL515
AT4G01090	HARXLL515
AT4G04020	HARXLL517_WACO9
AT3G09980	HARXLL518_WACO9
AT4G24840	HARXLL518_WACO9
AT1G69370	HARXLL518_WACO9
AT3G48150	HARXLL518_WACO9
AT2G44950	HARXLL518_WACO9
AT1G22920	HARXLL518_WACO9
AT5G61390	HARXLL518_WACO9
AT5G06780	HARXLL518_WACO9
AT4G15545	HARXLL518_WACO9
AT2G41350	HARXLL518_WACO9
AT2G31260	HARXLL60
AT5G24660	HARXLL60
AT2G23290	HARXLL60
AT4G24840	HARXLL60
AT4G35580	HARXLL60
AT3G48150	HARXLL60
AT5G50010	HARXLL60
AT3G56270	HARXLL60
AT3G27960	HARXLL60
AT3G47620	HARXLL73
AT4G26110	HARXLL73_group
AT5G56290	HARXLL73_group
AT5G56950	HARXLL73_group
AT2G44950	HARXLL73_group
AT4G24840	HARXLL73_group
AT3G44720	HARXLL73_group
AT3G27960	HARXLL73_group
AT5G22630	HARXLL73_group
AT1G03960	HARXLL73_group
AT3G47620	ATR1_group
AT3G56270	ATR1_group
AT1G69690	ATR1_group
AT5G51110	ATR1_group
AT4G02590	ATR1_group
AT3G61200	ATR1_group
AT4G25200	ATR1_group
AT3G48150	ATR1_group
AT1G22920	ATR1_group
AT4G00980	ATR1_group
AT2G44950	ATR1_group
AT4G17680	ATR1_group
AT2G23420	ATR1_group
AT3G02150	ATR1_group
AT5G55100	ATR1_group
AT1G76850	ATR1_group
AT1G25490	ATR1_group
AT3G25710	ATR1_group
AT4G19700	ATR1_group
AT1G63860	ATR13_group
AT2G41350	ATR13_group
AT4G19700	ATR13_group
AT4G34710	ATR13_group
AT3G48150	ATR13_group
AT3G61790	ATR13_group
AT5G58720	ATR13_group
AT4G39050	ATR13_group
AT2G23290	ATR13_group
AT1G22920	ATR13_group
AT3G08530	ATR13_group
AT3G27960	ATR13_group
AT4G32190	ATR13_group
AT5G22310	ATR13_group
AT1G30860	ATR13_group
AT5G52750	ATR13_group
AT5G66560	ATR13_group
AT3G50910	ATR13_group
AT3G54850	ATR13_group
AT5G57210	ATR13_group
AT4G24840	ATR13_group
AT5G24660	ATR13_group
AT5G02150	ATR13_group
AT2G23420	ATR13_group
AT4G28640	ATR13_group

## Sheet: Search Space
8K_space	12K_space	Mukhtar et al., 2011 Immunity Genes	Altman et al., 2020 Hormone Genes
AT1G01010	AT1G01070	AT1G01050	AT1G01030
AT1G01050	AT1G01225	AT1G01140	AT1G01060
AT1G01080	AT1G01290	AT1G01230	AT1G01250
AT1G01090	AT1G01300	AT1G01440	AT1G01560
AT1G01100	AT1G01310	AT1G02450	AT1G02190
AT1G01120	AT1G01370	AT1G02680	AT1G02205
AT1G01140	AT1G01450	AT1G02690	AT1G02400
AT1G01160	AT1G01725	AT1G03040	AT1G02630
AT1G01170	AT1G01730	AT1G03140	AT1G03445
AT1G01200	AT1G01780	AT1G03250	AT1G04120
AT1G01210	AT1G01820	AT1G03457	AT1G04250
AT1G01230	AT1G01830	AT1G03960	AT1G04310
AT1G01240	AT1G01840	AT1G04100	AT1G05180
AT1G01260	AT1G01860	AT1G04240	AT1G06160
AT1G01360	AT1G02000	AT1G04330	AT1G07230
AT1G01390	AT1G02130	AT1G04340	AT1G07340
AT1G01430	AT1G02280	AT1G04930	AT1G07420
AT1G01440	AT1G02290	AT1G05970	AT1G07520
AT1G01460	AT1G02360	AT1G06110	AT1G07530
AT1G01470	AT1G02560	AT1G06460	AT1G07745
AT1G01480	AT1G02700	AT1G06510	AT1G07880
AT1G01500	AT1G02820	AT1G07160	AT1G08260
AT1G01510	AT1G02850	AT1G07310	AT1G08420
AT1G01520	AT1G02950	AT1G07840	AT1G08920
AT1G01540	AT1G02960	AT1G07930	AT1G09400
AT1G01550	AT1G03030	AT1G07940	AT1G09540
AT1G01550	AT1G03210	AT1G09180	AT1G09570
AT1G01610	AT1G03280	AT1G09270	AT1G10210
AT1G01620	AT1G03470	AT1G09660	AT1G10470
AT1G01620	AT1G03475	AT1G10030	AT1G11310
AT1G01630	AT1G03550	AT1G10920	AT1G12610
AT1G01640	AT1G03760	AT1G11130	AT1G12630
AT1G01710	AT1G03820	AT1G11430	AT1G12890
AT1G01750	AT1G03850	AT1G12240	AT1G12980
AT1G01800	AT1G03930	AT1G12290	AT1G13980
AT1G01910	AT1G03950	AT1G12390	AT1G16370
AT1G01940	AT1G04080	AT1G13030	AT1G16390
AT1G01970	AT1G04090	AT1G13520	AT1G16490
AT1G01990	AT1G04140	AT1G14330	AT1G16540
AT1G02020	AT1G04200	AT1G14340	AT1G17060
AT1G02070	AT1G04230	AT1G14360	AT1G17550
AT1G02090	AT1G04270	AT1G14687	AT1G17730
AT1G02100	AT1G04360	AT1G14920	AT1G17950
AT1G02120	AT1G04370	AT1G15080	AT1G18080
AT1G02140	AT1G04400	AT1G15200	AT1G18350
AT1G02160	AT1G04440	AT1G15260	AT1G18860
AT1G02210	AT1G04530	AT1G15570	AT1G18970
AT1G02270	AT1G04550	AT1G15720	AT1G19190
AT1G02305	AT1G04560	AT1G15750	AT1G19220
AT1G02310	AT1G04570	AT1G16010	AT1G19640
AT1G02330	AT1G04610	AT1G16250	AT1G21970
AT1G02380	AT1G04645	AT1G16610	AT1G22770
AT1G02390	AT1G04900	AT1G16790	AT1G22985
AT1G02405	AT1G04920	AT1G17230	AT1G23080
AT1G02410	AT1G05190	AT1G17380	AT1G23540
AT1G02430	AT1G05205	AT1G17750	AT1G23860
AT1G02450	AT1G05380	AT1G17970	AT1G24260
AT1G02660	AT1G05430	AT1G18040	AT1G25340
AT1G02680	AT1G05720	AT1G18400	AT1G26700
AT1G02690	AT1G05805	AT1G18660	AT1G26780
AT1G02720	AT1G05850	AT1G18720	AT1G26830
AT1G02750	AT1G05900	AT1G18740	AT1G27320
AT1G02770	AT1G05910	AT1G20140	AT1G28160
AT1G02790	AT1G05940	AT1G20630	AT1G28300
AT1G02816	AT1G05990	AT1G21410	AT1G29230
AT1G02870	AT1G06100	AT1G21790	AT1G29440
AT1G02900	AT1G06180	AT1G21840	AT1G29460
AT1G02920	AT1G06210	AT1G22630	AT1G29860
AT1G02930	AT1G06400	AT1G22760	AT1G30330
AT1G02980	AT1G06430	AT1G22840	AT1G32130
AT1G03000	AT1G06540	AT1G22920	AT1G32320
AT1G03040	AT1G06550	AT1G23390	AT1G34170
AT1G03055	AT1G06630	AT1G24050	AT1G34310
AT1G03070	AT1G06680	AT1G24625	AT1G34390
AT1G03106	AT1G06780	AT1G24764	AT1G34410
AT1G03110	AT1G06890	AT1G25275	AT1G34670
AT1G03130	AT1G07070	AT1G25320	AT1G35140
AT1G03140	AT1G07090	AT1G25420	AT1G35240
AT1G03150	AT1G07260	AT1G25490	AT1G35515
AT1G03160	AT1G07350	AT1G26660	AT1G35520
AT1G03190	AT1G07370	AT1G26740	AT1G35540
AT1G03220	AT1G07470	AT1G26930	AT1G42560
AT1G03230	AT1G07490	AT1G27300	AT1G43950
AT1G03250	AT1G07600	AT1G27700	AT1G44090
AT1G03350	AT1G07660	AT1G28360	AT1G44830
AT1G03360	AT1G07820	AT1G29120	AT1G48000
AT1G03400	AT1G07990	AT1G29640	AT1G48500
AT1G03440	AT1G08010	AT1G29750	AT1G49040
AT1G03457	AT1G08020	AT1G29990	AT1G49120
AT1G03520	AT1G08110	AT1G30200	AT1G49190
AT1G03530	AT1G08130	AT1G30860	AT1G49640
AT1G03600	AT1G08180	AT1G31050	AT1G49660
AT1G03610	AT1G08220	AT1G31350	AT1G50680
AT1G03630	AT1G08270	AT1G31540	AT1G50960
AT1G03650	AT1G08280	AT1G31750	AT1G51120
AT1G03680	AT1G08350	AT1G31817	AT1G51500
AT1G03740	AT1G08400	AT1G31880	AT1G51965
AT1G03790	AT1G08630	AT1G32230	AT1G52570
AT1G03800	AT1G08670	AT1G32380	AT1G52920
AT1G03840	AT1G08700	AT1G32540	AT1G53940
AT1G03880	AT1G08710	AT1G32580	AT1G55010
AT1G03900	AT1G08760	AT1G33560	AT1G55180
AT1G03960	AT1G08770	AT1G33800	AT1G55600
AT1G04000	AT1G09000	AT1G34420	AT1G55610
AT1G04070	AT1G09030	AT1G34430	AT1G56160
AT1G04100	AT1G09160	AT1G37130	AT1G56650
AT1G04130	AT1G09240	AT1G44800	AT1G59750
AT1G04210	AT1G09310	AT1G45145	AT1G59870
AT1G04240	AT1G09370	AT1G47260	AT1G60980
AT1G04290	AT1G09390	AT1G48140	AT1G61560
AT1G04330	AT1G09420	AT1G48240	AT1G61630
AT1G04340	AT1G09490	AT1G48480	AT1G62300
AT1G04350	AT1G09590	AT1G49850	AT1G62430
AT1G04410	AT1G09645	AT1G50420	AT1G63030
AT1G04410	AT1G09795	AT1G50430	AT1G63100
AT1G04430	AT1G09810	AT1G51400	AT1G63160
AT1G04430	AT1G09815	AT1G51600	AT1G63440
AT1G04480	AT1G09850	AT1G51660	AT1G63650
AT1G04490	AT1G09950	AT1G51790	AT1G63910
AT1G04510	AT1G09995	AT1G51800	AT1G64000
AT1G04520	AT1G10120	AT1G51820	AT1G64380
AT1G04590	AT1G10150	AT1G51830	AT1G64990
AT1G04620	AT1G10190	AT1G51850	AT1G66340
AT1G04630	AT1G10310	AT1G51860	AT1G66370
AT1G04640	AT1G10350	AT1G51950	AT1G66380
AT1G04660	AT1G10460	AT1G52200	AT1G66390
AT1G04680	AT1G10480	AT1G52250	AT1G66550
AT1G04690	AT1G10580	AT1G52660	AT1G66560
AT1G04710	AT1G10585	AT1G52720	AT1G66600
AT1G04790	AT1G10600	AT1G52830	AT1G67260
AT1G04820	AT1G10630	AT1G52870	AT1G67820
AT1G04830	AT1G10650	AT1G53350	AT1G68150
AT1G04850	AT1G10750	AT1G53510	AT1G68210
AT1G04870	AT1G10760	AT1G53730	AT1G68320
AT1G04910	AT1G10770	AT1G53800	AT1G69310
AT1G04930	AT1G11110	AT1G54060	AT1G69560
AT1G04950	AT1G11320	AT1G54770	AT1G69670
AT1G04960	AT1G11380	AT1G55000	AT1G69935
AT1G04970	AT1G11475	AT1G55190	AT1G70330
AT1G04985	AT1G11590	AT1G56120	AT1G71450
AT1G04990	AT1G11700	AT1G56290	AT1G72570
AT1G05000	AT1G11870	AT1G56330	AT1G73220
AT1G05010	AT1G11915	AT1G56520	AT1G73410
AT1G05020	AT1G12050	AT1G56540	AT1G74080
AT1G05060	AT1G12070	AT1G57790	AT1G74650
AT1G05070	AT1G12090	AT1G58390	AT1G74890
AT1G05100	AT1G12130	AT1G58400	AT1G74950
AT1G05230	AT1G12200	AT1G59218	AT1G75000
AT1G05260	AT1G12260	AT1G59520	AT1G75830
AT1G05270	AT1G12420	AT1G59780	AT1G76420
AT1G05340	AT1G12480	AT1G60630	AT1G77110
AT1G05385	AT1G12570	AT1G60650	AT1G77200
AT1G05410	AT1G12580	AT1G60670	AT1G77850
AT1G05500	AT1G12710	AT1G61310	AT1G78590
AT1G05510	AT1G12790	AT1G61340	AT1G79180
AT1G05560	AT1G12880	AT1G62520	AT1G79360
AT1G05575	AT1G13060	AT1G62630	AT1G79410
AT1G05580	AT1G13195	AT1G62880	AT1G79460
AT1G05620	AT1G13220	AT1G62950	AT1G80330
AT1G05680	AT1G13245	AT1G63120	AT1G80340
AT1G05710	AT1G13250	AT1G63430	AT1G80580
AT1G05785	AT1G13340	AT1G63860	AT1G80590
AT1G05810	AT1G13430	AT1G64180	AT2G01420
AT1G05860	AT1G13510	AT1G64280	AT2G01830
AT1G05890	AT1G13640	AT1G64970	AT2G02820
AT1G05960	AT1G13670	AT1G66090	AT2G03340
AT1G05970	AT1G13700	AT1G66830	AT2G03760
AT1G06000	AT1G13740	AT1G67090	AT2G04450
AT1G06010	AT1G13780	AT1G67170	AT2G04880
AT1G06040	AT1G13820	AT1G67510	AT2G14920
AT1G06060	AT1G13910	AT1G67720	AT2G16910
AT1G06080	AT1G14000	AT1G67800	AT2G17430
AT1G06110	AT1G14030	AT1G67860	AT2G17820
AT1G06120	AT1G14080	AT1G67865	AT2G18170
AT1G06130	AT1G14160	AT1G68050	AT2G18470
AT1G06200	AT1G14185	AT1G68060	AT2G18550
AT1G06240	AT1G14250	AT1G68400	AT2G18790
AT1G06270	AT1G14290	AT1G68500	AT2G20180
AT1G06290	AT1G14300	AT1G69120	AT2G21770
AT1G06390	AT1G14320	AT1G69370	AT2G21900
AT1G06440	AT1G14350	AT1G69690	AT2G22330
AT1G06450	AT1G14370	AT1G69810	AT2G23320
AT1G06460	AT1G14400	AT1G69990	AT2G23430
AT1G06470	AT1G14410	AT1G70660	AT2G25180
AT1G06510	AT1G14450	AT1G70700	AT2G25230
AT1G06560	AT1G14490	AT1G70780	AT2G25540
AT1G06620	AT1G14530	AT1G71020	AT2G25820
AT1G06640	AT1G14580	AT1G71050	AT2G26010
AT1G06650	AT1G14685	AT1G71480	AT2G26020
AT1G06660	AT1G14770	AT1G71970	AT2G26710
AT1G06690	AT1G14840	AT1G72180	AT2G26870
AT1G06700	AT1G14980	AT1G72880	AT2G26950
AT1G06760	AT1G14990	AT1G72920	AT2G26960
AT1G06790	AT1G15040	AT1G73190	AT2G27070
AT1G06800	AT1G15170	AT1G73500	AT2G27120
AT1G06850	AT1G15230	AT1G74070	AT2G27150
AT1G06960	AT1G15330	AT1G74520	AT2G27210
AT1G06980	AT1G15400	AT1G74760	AT2G29060
AT1G07000	AT1G15430	AT1G75400	AT2G29090
AT1G07010	AT1G15440	AT1G75630	AT2G30020
AT1G07020	AT1G15800	AT1G75690	AT2G30470
AT1G07030	AT1G15970	AT1G75950	AT2G31190
AT1G07040	AT1G16290	AT1G76510	AT2G31470
AT1G07080	AT1G16320	AT1G76760	AT2G31660
AT1G07130	AT1G16445	AT1G76850	AT2G32410
AT1G07135	AT1G16460	AT1G76900	AT2G33670
AT1G07140	AT1G16470	AT1G77180	AT2G34180
AT1G07160	AT1G16510	AT1G77380	AT2G35320
AT1G07170	AT1G16520	AT1G77400	AT2G35700
AT1G07180	AT1G16570	AT1G78100	AT2G36080
AT1G07210	AT1G16640	AT1G78980	AT2G36450
AT1G07240	AT1G16705	AT1G79040	AT2G36890
AT1G07250	AT1G16850	AT1G79430	AT2G37260
AT1G07280	AT1G16960	AT1G80230	AT2G37650
AT1G07300	AT1G17130	AT1G80650	AT2G37700
AT1G07310	AT1G17140	AT2G01175	AT2G38470
AT1G07320	AT1G17345	AT2G01210	AT2G39200
AT1G07360	AT1G17450	AT2G01250	AT2G39880
AT1G07400	AT1G17455	AT2G01570	AT2G40220
AT1G07430	AT1G17460	AT2G01620	AT2G40350
AT1G07440	AT1G17490	AT2G01760	AT2G40670
AT1G07450	AT1G17700	AT2G01820	AT2G40740
AT1G07480	AT1G17710	AT2G02220	AT2G40750
AT1G07510	AT1G17790	AT2G02300	AT2G41310
AT1G07570	AT1G17880	AT2G02360	AT2G41510
AT1G07610	AT1G17890	AT2G02870	AT2G42010
AT1G07630	AT1G18030	AT2G02990	AT2G42430
AT1G07645	AT1G18090	AT2G03120	AT2G42680
AT1G07650	AT1G18100	AT2G04030	AT2G43840
AT1G07740	AT1G18170	AT2G04230	AT2G44110
AT1G07750	AT1G18680	AT2G04550	AT2G44745
AT1G07770	AT1G18730	AT2G04740	AT2G44810
AT1G07780	AT1G18880	AT2G04800	AT2G44840
AT1G07790	AT1G18890	AT2G05230	AT2G44910
AT1G07795	AT1G19050	AT2G07040	AT2G45150
AT1G07830	AT1G19070	AT2G15300	AT2G45160
AT1G07840	AT1G19150	AT2G16710	AT2G45420
AT1G07860	AT1G19210	AT2G16850	AT2G46070
AT1G07870	AT1G19300	AT2G17350	AT2G46530
AT1G07890	AT1G19320	AT2G17660	AT2G46790
AT1G07930	AT1G19330	AT2G17670	AT2G47000
AT1G07940	AT1G19360	AT2G17880	AT2G47190
AT1G07960	AT1G19380	AT2G18300	AT2G47240
AT1G07980	AT1G19400	AT2G18730	AT2G47430
AT1G08000	AT1G19480	AT2G19080	AT2G47520
AT1G08040	AT1G19510	AT2G19650	AT3G01040
AT1G08060	AT1G19520	AT2G20570	AT3G01080
AT1G08080	AT1G19540	AT2G21280	AT3G01140
AT1G08125	AT1G19610	AT2G21380	AT3G01510
AT1G08160	AT1G19690	AT2G22480	AT3G02410
AT1G08250	AT1G19730	AT2G22670	AT3G02610
AT1G08290	AT1G19860	AT2G22810	AT3G02620
AT1G08360	AT1G19910	AT2G23290	AT3G03450
AT1G08380	AT1G19960	AT2G23420	AT3G03540
AT1G08380	AT1G20070	AT2G23950	AT3G03740
AT1G08460	AT1G20100	AT2G24130	AT3G04280
AT1G08480	AT1G20220	AT2G24250	AT3G04580
AT1G08490	AT1G20340	AT2G24290	AT3G06230
AT1G08500	AT1G20350	AT2G24550	AT3G06470
AT1G08510	AT1G20510	AT2G24570	AT3G06490
AT1G08520	AT1G20520	AT2G24590	AT3G06860
AT1G08530	AT1G20575	AT2G24860	AT3G08550
AT1G08550	AT1G20816	AT2G25490	AT3G09100
AT1G08580	AT1G20930	AT2G25650	AT3G09990
AT1G08640	AT1G21050	AT2G25730	AT3G10550
AT1G08650	AT1G21070	AT2G26180	AT3G10940
AT1G08660	AT1G21090	AT2G26730	AT3G11480
AT1G08680	AT1G21100	AT2G26770	AT3G11540
AT1G08780	AT1G21120	AT2G26800	AT3G11580
AT1G08810	AT1G21350	AT2G27480	AT3G11980
AT1G08830	AT1G21360	AT2G27990	AT3G12250
AT1G08845	AT1G21450	AT2G28890	AT3G12820
AT1G08880	AT1G21540	AT2G28960	AT3G13380
AT1G08900	AT1G21610	AT2G28970	AT3G13540
AT1G08970	AT1G21710	AT2G28990	AT3G13840
AT1G08980	AT1G21770	AT2G29510	AT3G13890
AT1G08985	AT1G21910	AT2G30120	AT3G13920
AT1G09070	AT1G22030	AT2G30390	AT3G14440
AT1G09100	AT1G22070	AT2G30530	AT3G14720
AT1G09130	AT1G22170	AT2G30540	AT3G15356
AT1G09140	AT1G22220	AT2G30550	AT3G16280
AT1G09150	AT1G22370	AT2G30590	AT3G16770
AT1G09180	AT1G22730	AT2G30880	AT3G16857
AT1G09200	AT1G22780	AT2G30920	AT3G17010
AT1G09230	AT1G22810	AT2G30960	AT3G17510
AT1G09270	AT1G22930	AT2G31040	AT3G18040
AT1G09290	AT1G22970	AT2G31260	AT3G18990
AT1G09330	AT1G23040	AT2G31490	AT3G19160
AT1G09415	AT1G23220	AT2G31890	AT3G19270
AT1G09430	AT1G23330	AT2G32840	AT3G19420
AT1G09500	AT1G23350	AT2G33120	AT3G19770
AT1G09510	AT1G23410	AT2G33210	AT3G20770
AT1G09520	AT1G23490	AT2G33390	AT3G20840
AT1G09560	AT1G23580	AT2G33880	AT3G22980
AT1G09610	AT1G23840	AT2G34090	AT3G23000
AT1G09630	AT1G23970	AT2G34710	AT3G23140
AT1G09660	AT1G24120	AT2G34720	AT3G23150
AT1G09690	AT1G24350	AT2G34970	AT3G23230
AT1G09700	AT1G24580	AT2G35240	AT3G23610
AT1G09710	AT1G24590	AT2G35500	AT3G23770
AT1G09730	AT1G25580	AT2G35620	AT3G24310
AT1G09740	AT1G26100	AT2G35940	AT3G24650
AT1G09750	AT1G26210	AT2G36145	AT3G25730
AT1G09760	AT1G26220	AT2G36570	AT3G25890
AT1G09770	AT1G26340	AT2G36720	AT3G26790
AT1G09780	AT1G26380	AT2G36900	AT3G27140
AT1G09780	AT1G26550	AT2G37020	AT3G27310
AT1G09830	AT1G26580	AT2G37180	AT3G27670
AT1G09840	AT1G26670	AT2G37560	AT3G27810
AT1G09870	AT1G26760	AT2G38270	AT3G27920
AT1G09920	AT1G26770	AT2G38300	AT3G28470
AT1G09932	AT1G26945	AT2G38750	AT3G28860
AT1G10020	AT1G27000	AT2G39100	AT3G29020
AT1G10030	AT1G27140	AT2G39250	AT3G29030
AT1G10040	AT1G27330	AT2G39760	AT3G30210
AT1G10070	AT1G27340	AT2G39960	AT3G43300
AT1G10230	AT1G27350	AT2G40765	AT3G43700
AT1G10240	AT1G27440	AT2G41350	AT3G44540
AT1G10340	AT1G27460	AT2G41370	AT3G44550
AT1G10360	AT1G27590	AT2G41680	AT3G44560
AT1G10380	AT1G27620	AT2G41730	AT3G44730
AT1G10430	AT1G27640	AT2G42260	AT3G45140
AT1G10500	AT1G27650	AT2G42290	AT3G45290
AT1G10510	AT1G27695	AT2G42490	AT3G46130
AT1G10530	AT1G27910	AT2G42580	AT3G46600
AT1G10590	AT1G27970	AT2G42790	AT3G46930
AT1G10640	AT1G28060	AT2G42870	AT3G48100
AT1G10670	AT1G28110	AT2G43510	AT3G48430
AT1G10690	AT1G28200	AT2G43790	AT3G48610
AT1G10700	AT1G28280	AT2G44010	AT3G48920
AT1G10720	AT1G28370	AT2G44050	AT3G49700
AT1G10850	AT1G28375	AT2G44080	AT3G50280
AT1G10900	AT1G28395	AT2G44090	AT3G50650
AT1G10930	AT1G28400	AT2G44130	AT3G51060
AT1G10940	AT1G28410	AT2G44950	AT3G51770
AT1G10960	AT1G28440	AT2G45070	AT3G52430
AT1G10990	AT1G28530	AT2G45660	AT3G53250
AT1G11000	AT1G28600	AT2G45770	AT3G53480
AT1G11020	AT1G29060	AT2G46420	AT3G54320
AT1G11090	AT1G29070	AT2G46860	AT3G54720
AT1G11130	AT1G29250	AT2G46870	AT3G54950
AT1G11170	AT1G29260	AT2G47060	AT3G55270
AT1G11190	AT1G29340	AT2G47710	AT3G56380
AT1G11210	AT1G29450	AT2G47770	AT3G56700
AT1G11240	AT1G29490	AT3G01180	AT3G57600
AT1G11270	AT1G29530	AT3G01370	AT3G58710
AT1G11360	AT1G29660	AT3G01500	AT3G59790
AT1G11400	AT1G29690	AT3G01660	AT3G60460
AT1G11430	AT1G29770	AT3G01670	AT3G60490
AT1G11440	AT1G29790	AT3G01690	AT3G61250
AT1G11480	AT1G30110	AT3G02150	AT3G61630
AT1G11500	AT1G30130	AT3G02690	AT3G61850
AT1G11530	AT1G30160	AT3G02880	AT3G62340
AT1G11630	AT1G30220	AT3G03800	AT3G62610
AT1G11650	AT1G30515	AT3G03950	AT3G62670
AT1G11655	AT1G30520	AT3G05020	AT3G63010
AT1G11680	AT1G30580	AT3G05330	AT4G00240
AT1G11710	AT1G30630	AT3G05625	AT4G00540
AT1G11740	AT1G30700	AT3G05935	AT4G00760
AT1G11760	AT1G30757	AT3G06430	AT4G01500
AT1G11780	AT1G30890	AT3G06530	AT4G01720
AT1G11790	AT1G31020	AT3G06720	AT4G02600
AT1G11800	AT1G31060	AT3G06790	AT4G02780
AT1G11810	AT1G31170	AT3G07120	AT4G03080
AT1G11840	AT1G31180	AT3G07170	AT4G03560
AT1G11850	AT1G31220	AT3G07270	AT4G03960
AT1G11860	AT1G31310	AT3G07310	AT4G04450
AT1G11890	AT1G31340	AT3G07440	AT4G04500
AT1G11910	AT1G31500	AT3G07480	AT4G05110
AT1G11930	AT1G31550	AT3G07670	AT4G05120
AT1G11940	AT1G31660	AT3G07780	AT4G05130
AT1G12000	AT1G31710	AT3G08530	AT4G05140
AT1G12010	AT1G31720	AT3G08680	AT4G08250
AT1G12080	AT1G31760	AT3G08710	AT4G08260
AT1G12110	AT1G31800	AT3G08740	AT4G09570
AT1G12120	AT1G31812	AT3G09630	AT4G11030
AT1G12160	AT1G31814	AT3G09980	AT4G11330
AT1G12220	AT1G31850	AT3G10140	AT4G11830
AT1G12230	AT1G32050	AT3G10250	AT4G11840
AT1G12240	AT1G32360	AT3G10620	AT4G11850
AT1G12250	AT1G32400	AT3G10970	AT4G12020
AT1G12270	AT1G32470	AT3G11590	AT4G12350
AT1G12310	AT1G32530	AT3G11720	AT4G12400
AT1G12320	AT1G32940	AT3G11730	AT4G14550
AT1G12370	AT1G33030	AT3G11820	AT4G14580
AT1G12390	AT1G33140	AT3G11930	AT4G14720
AT1G12400	AT1G33330	AT3G12920	AT4G15530
AT1G12410	AT1G33340	AT3G12930	AT4G15900
AT1G12440	AT1G33360	AT3G13222	AT4G16110
AT1G12450	AT1G33475	AT3G13310	AT4G16280
AT1G12520	AT1G33520	AT3G13520	AT4G17780
AT1G12550	AT1G33760	AT3G13720	AT4G18010
AT1G12620	AT1G33990	AT3G14180	AT4G18130
AT1G12640	AT1G34200	AT3G14470	AT4G18450
AT1G12650	AT1G34380	AT3G15060	AT4G18470
AT1G12730	AT1G34470	AT3G15160	AT4G18710
AT1G12740	AT1G34510	AT3G15420	AT4G18770
AT1G12750	AT1G35180	AT3G15430	AT4G18780
AT1G12760	AT1G35190	AT3G15540	AT4G19850
AT1G12770	AT1G35260	AT3G15640	AT4G21200
AT1G12780	AT1G35510	AT3G15660	AT4G21550
AT1G12810	AT1G36060	AT3G16250	AT4G21670
AT1G12820	AT1G36070	AT3G16310	AT4G21690
AT1G12830	AT1G36340	AT3G16580	AT4G22070
AT1G12840	AT1G36390	AT3G17410	AT4G22680
AT1G12840	AT1G43190	AT3G17440	AT4G23750
AT1G12845	AT1G43640	AT3G17668	AT4G23810
AT1G12850	AT1G43700	AT3G17840	AT4G23850
AT1G12860	AT1G43790	AT3G17860	AT4G24400
AT1G12900	AT1G43800	AT3G18280	AT4G24470
AT1G12920	AT1G43860	AT3G18680	AT4G24650
AT1G12930	AT1G44000	AT3G19700	AT4G25420
AT1G12970	AT1G44100	AT3G19860	AT4G25470
AT1G13000	AT1G44790	AT3G19895	AT4G25490
AT1G13030	AT1G45050	AT3G20190	AT4G25500
AT1G13110	AT1G45110	AT3G20260	AT4G25560
AT1G13180	AT1G45150	AT3G20420	AT4G26150
AT1G13260	AT1G45165	AT3G20430	AT4G26420
AT1G13270	AT1G45170	AT3G20510	AT4G26770
AT1G13280	AT1G45230	AT3G20600	AT4G26930
AT1G13300	AT1G45976	AT3G20680	AT4G27330
AT1G13320	AT1G46768	AT3G21175	AT4G27630
AT1G13350	AT1G47240	AT3G21490	AT4G27950
AT1G13360	AT1G47280	AT3G22110	AT4G28395
AT1G13380	AT1G47330	AT3G22220	AT4G32010
AT1G13390	AT1G47380	AT3G22440	AT4G32180
AT1G13420	AT1G47410	AT3G22550	AT4G32285
AT1G13440	AT1G47490	AT3G22570	AT4G32410
AT1G13520	AT1G47670	AT3G22960	AT4G32540
AT1G13540	AT1G47710	AT3G23060	AT4G33430
AT1G13560	AT1G47820	AT3G23280	AT4G33790
AT1G13580	AT1G47870	AT3G23340	AT4G34410
AT1G13600	AT1G47970	AT3G23750	AT4G34990
AT1G13690	AT1G48040	AT3G23880	AT4G35230
AT1G13730	AT1G48070	AT3G24140	AT4G36380
AT1G13750	AT1G48130	AT3G25070	AT4G36450
AT1G13770	AT1G48170	AT3G25190	AT4G36710
AT1G13870	AT1G48175	AT3G25220	AT4G36900
AT1G13950	AT1G48250	AT3G25585	AT4G36920
AT1G13960	AT1G48300	AT3G25710	AT4G37060
AT1G13970	AT1G48370	AT3G25882	AT4G37260
AT1G13990	AT1G48620	AT3G26000	AT4G37390
AT1G14020	AT1G48635	AT3G26030	AT4G37650
AT1G14060	AT1G48720	AT3G27960	AT4G37750
AT1G14120	AT1G48750	AT3G28040	AT4G37780
AT1G14130	AT1G48790	AT3G28080	AT4G38830
AT1G14170	AT1G48920	AT3G29034	AT4G39030
AT1G14200	AT1G49010	AT3G29035	AT4G39350
AT1G14230	AT1G49050	AT3G29090	AT4G39410
AT1G14240	AT1G49170	AT3G29160	AT4G39850
AT1G14280	AT1G49230	AT3G29270	AT5G01240
AT1G14310	AT1G49245	AT3G42050	AT5G01290
AT1G14330	AT1G49320	AT3G42725	AT5G01550
AT1G14340	AT1G49400	AT3G42880	AT5G01810
AT1G14345	AT1G49510	AT3G43230	AT5G01900
AT1G14360	AT1G49720	AT3G43520	AT5G01990
AT1G14360	AT1G49730	AT3G44670	AT5G02310
AT1G14380	AT1G49780	AT3G44720	AT5G02320
AT1G14420	AT1G50020	AT3G45210	AT5G03280
AT1G14440	AT1G50250	AT3G45640	AT5G03310
AT1G14510	AT1G50490	AT3G46060	AT5G03730
AT1G14520	AT1G50570	AT3G46110	AT5G04040
AT1G14560	AT1G50630	AT3G46370	AT5G04240
AT1G14590	AT1G50640	AT3G46710	AT5G04540
AT1G14610	AT1G50670	AT3G46810	AT5G04870
AT1G14620	AT1G50710	AT3G46940	AT5G05410
AT1G14650	AT1G50740	AT3G47620	AT5G05700
AT1G14670	AT1G51070	AT3G47650	AT5G05730
AT1G14687	AT1G51130	AT3G48090	AT5G06100
AT1G14700	AT1G51200	AT3G48150	AT5G06250
AT1G14730	AT1G51390	AT3G48160	AT5G07100
AT1G14740	AT1G51670	AT3G48550	AT5G07210
AT1G14780	AT1G51700	AT3G48880	AT5G07700
AT1G14830	AT1G51930	AT3G49160	AT5G10030
AT1G14860	AT1G52030	AT3G49570	AT5G10510
AT1G14870	AT1G52190	AT3G49580	AT5G10560
AT1G14880	AT1G52200	AT3G50110	AT5G10720
AT1G14900	AT1G52310	AT3G50230	AT5G10930
AT1G14920	AT1G52320	AT3G50910	AT5G11050
AT1G14950	AT1G52420	AT3G50920	AT5G11190
AT1G14960	AT1G52550	AT3G51180	AT5G11320
AT1G15000	AT1G52890	AT3G51450	AT5G11510
AT1G15010	AT1G52910	AT3G51720	AT5G11590
AT1G15020	AT1G52970	AT3G51740	AT5G12210
AT1G15030	AT1G53035	AT3G51960	AT5G13170
AT1G15050	AT1G53100	AT3G53180	AT5G13320
AT1G15060	AT1G53120	AT3G53350	AT5G13680
AT1G15080	AT1G53210	AT3G53410	AT5G14340
AT1G15100	AT1G53520	AT3G53540	AT5G14930
AT1G15110	AT1G53530	AT3G53760	AT5G15100
AT1G15130	AT1G53540	AT3G53970	AT5G15130
AT1G15140	AT1G53625	AT3G54020	AT5G15310
AT1G15150	AT1G53860	AT3G54170	AT5G16260
AT1G15200	AT1G54000	AT3G54230	AT5G16530
AT1G15215	AT1G54020	AT3G54390	AT5G16600
AT1G15220	AT1G54050	AT3G54480	AT5G16770
AT1G15240	AT1G54080	AT3G54820	AT5G16780
AT1G15250	AT1G54140	AT3G54850	AT5G17430
AT1G15260	AT1G54200	AT3G55150	AT5G17800
AT1G15270	AT1G54210	AT3G55240	AT5G18050
AT1G15280	AT1G54250	AT3G55460	AT5G18080
AT1G15340	AT1G54340	AT3G55600	AT5G18560
AT1G15350	AT1G54500	AT3G56100	AT5G18930
AT1G15360	AT1G54575	AT3G56270	AT5G19000
AT1G15370	AT1G54650	AT3G56290	AT5G19180
AT1G15385	AT1G54730	AT3G56370	AT5G19330
AT1G15390	AT1G54850	AT3G57720	AT5G19790
AT1G15420	AT1G54990	AT3G57830	AT5G20570
AT1G15470	AT1G55140	AT3G58930	AT5G20730
AT1G15500	AT1G55170	AT3G59200	AT5G21010
AT1G15550	AT1G55265	AT3G59350	AT5G22010
AT1G15570	AT1G55280	AT3G59470	AT5G22110
AT1G15670	AT1G55475	AT3G59940	AT5G22260
AT1G15700	AT1G55480	AT3G60200	AT5G22420
AT1G15710	AT1G55510	AT3G60360	AT5G23000
AT1G15720	AT1G55580	AT3G60590	AT5G25350
AT1G15730	AT1G55630	AT3G60600	AT5G25370
AT1G15740	AT1G55670	AT3G60820	AT5G25900
AT1G15750	AT1G55675	AT3G61150	AT5G26140
AT1G15760	AT1G55920	AT3G61200	AT5G26170
AT1G15790	AT1G56000	AT3G61310	AT5G26920
AT1G15810	AT1G56020	AT3G61790	AT5G27320
AT1G15820	AT1G56230	AT3G61920	AT5G28210
AT1G15860	AT1G56240	AT3G63060	AT5G28650
AT1G15870	AT1G56360	AT3G63210	AT5G35550
AT1G15880	AT1G56440	AT4G00120	AT5G35840
AT1G15920	AT1G56450	AT4G00710	AT5G36210
AT1G15930	AT1G56600	AT4G00780	AT5G37020
AT1G15950	AT1G56700	AT4G00980	AT5G38860
AT1G15980	AT1G57870	AT4G01090	AT5G38970
AT1G16000	AT1G58100	AT4G01370	AT5G39700
AT1G16010	AT1G59580	AT4G01430	AT5G40280
AT1G16030	AT1G59700	AT4G01480	AT5G40350
AT1G16060	AT1G59730	AT4G01920	AT5G40360
AT1G16170	AT1G59740	AT4G02020	AT5G40430
AT1G16240	AT1G59860	AT4G02080	AT5G40990
AT1G16250	AT1G59910	AT4G02150	AT5G42650
AT1G16340	AT1G59940	AT4G02550	AT5G42750
AT1G16410	AT1G60000	AT4G02590	AT5G43410
AT1G16430	AT1G60170	AT4G02770	AT5G43590
AT1G16500	AT1G60240	AT4G03150	AT5G44200
AT1G16590	AT1G60790	AT4G03410	AT5G44420
AT1G16610	AT1G60890	AT4G04020	AT5G44430
AT1G16630	AT1G60950	AT4G04330	AT5G44790
AT1G16670	AT1G61000	AT4G04720	AT5G45050
AT1G16700	AT1G61110	AT4G08150	AT5G45340
AT1G16740	AT1G61215	AT4G08460	AT5G45510
AT1G16750	AT1G61240	AT4G08500	AT5G45810
AT1G16790	AT1G61410	AT4G08980	AT5G49240
AT1G16810	AT1G61566	AT4G09420	AT5G49330
AT1G16840	AT1G61620	AT4G09830	AT5G49620
AT1G16860	AT1G61660	AT4G10400	AT5G50080
AT1G16870	AT1G61820	AT4G10430	AT5G51760
AT1G16880	AT1G61980	AT4G10470	AT5G51810
AT1G16890	AT1G61990	AT4G10840	AT5G51990
AT1G16900	AT1G62120	AT4G10930	AT5G52020
AT1G16920	AT1G62210	AT4G11070	AT5G52260
AT1G16950	AT1G62240	AT4G11100	AT5G52310
AT1G17020	AT1G62305	AT4G11170	AT5G52600
AT1G17050	AT1G62390	AT4G11260	AT5G52830
AT1G17080	AT1G62510	AT4G11320	AT5G53280
AT1G17090	AT1G62600	AT4G11890	AT5G54510
AT1G17120	AT1G62640	AT4G12450	AT5G55020
AT1G17145	AT1G62720	AT4G13000	AT5G55250
AT1G17160	AT1G62730	AT4G13540	AT5G56110
AT1G17180	AT1G62790	AT4G14160	AT5G56330
AT1G17190	AT1G62820	AT4G14455	AT5G56580
AT1G17200	AT1G63050	AT4G14560	AT5G56970
AT1G17280	AT1G63090	AT4G14730	AT5G57390
AT1G17285	AT1G63180	AT4G14950	AT5G57800
AT1G17330	AT1G63260	AT4G15140	AT5G58080
AT1G17340	AT1G63290	AT4G15545	AT5G58160
AT1G17380	AT1G63460	AT4G15700	AT5G58350
AT1G17410	AT1G63660	AT4G16143	AT5G58850
AT1G17420	AT1G63690	AT4G16380	AT5G59450
AT1G17430	AT1G63770	AT4G16780	AT5G59780
AT1G17440	AT1G64105	AT4G16860	AT5G60100
AT1G17510	AT1G64110	AT4G17220	AT5G60450
AT1G17520	AT1G64190	AT4G17486	AT5G60890
AT1G17530	AT1G64355	AT4G17680	AT5G61420
AT1G17560	AT1G64390	AT4G17710	AT5G61430
AT1G17650	AT1G64440	AT4G18205	AT5G61890
AT1G17680	AT1G64450	AT4G19030	AT5G62470
AT1G17690	AT1G64470	AT4G19700	AT5G65230
AT1G17720	AT1G64490	AT4G20140	AT5G65510
AT1G17745	AT1G64660	AT4G20270	AT5G65800
AT1G17760	AT1G64710	AT4G20380	AT5G65970
AT1G17780	AT1G64770	AT4G20790	AT5G66400
AT1G17820	AT1G64840	AT4G21610	ATMG01090
AT1G17840	AT1G65180	AT4G21720	AT5G62320
AT1G17860	AT1G65260	AT4G21780	AT5G45830
AT1G17920	AT1G65510	AT4G22130	AT1G35560
AT1G17940	AT1G65520	AT4G22240	AT5G55910
AT1G17970	AT1G65560	AT4G22250	AT3G32130
AT1G17980	AT1G65730	AT4G23050	AT2G42620
AT1G17990	AT1G65970	AT4G23470	AT1G15580
AT1G18000	AT1G65980	AT4G23570	AT1G80390
AT1G18010	AT1G66090	AT4G24500	AT2G01200
AT1G18020	AT1G66100	AT4G24840	AT3G62100
AT1G18040	AT1G66120	AT4G25110	AT1G73000
AT1G18060	AT1G66200	AT4G25200	AT2G26040
AT1G18070	AT1G66210	AT4G25660	AT5G45870
AT1G18150	AT1G66410	AT4G25680	AT4G23980
AT1G18210	AT1G66480	AT4G25920	AT2G46990
AT1G18270	AT1G66500	AT4G26070	AT4G18620
AT1G18300	AT1G66890	AT4G26100	AT5G45860
AT1G18330	AT1G66940	AT4G26110
AT1G18360	AT1G67030	AT4G26450
AT1G18400	AT1G67070	AT4G26540
AT1G18440	AT1G67110	AT4G26640
AT1G18450	AT1G67290	AT4G26750
AT1G18460	AT1G67325	AT4G27060
AT1G18480	AT1G67330	AT4G27610
AT1G18490	AT1G67350	AT4G27700
AT1G18540	AT1G67410	AT4G28020
AT1G18570	AT1G67600	AT4G28040
AT1G18600	AT1G67630	AT4G28230
AT1G18610	AT1G67730	AT4G28490
AT1G18620	AT1G67785	AT4G28640
AT1G18630	AT1G67990	AT4G28650
AT1G18640	AT1G68070	AT4G28720
AT1G18660	AT1G68100	AT4G29080
AT1G18700	AT1G68130	AT4G29450
AT1G18710	AT1G68160	AT4G30490
AT1G18720	AT1G68260	AT4G30780
AT1G18740	AT1G68310	AT4G30940
AT1G18800	AT1G68370	AT4G31430
AT1G18850	AT1G68660	AT4G32140
AT1G18900	AT1G68810	AT4G32190
AT1G18980	AT1G68830	AT4G32520
AT1G19000	AT1G68840	AT4G32570
AT1G19010	AT1G68880	AT4G32750
AT1G19040	AT1G68945	AT4G32960
AT1G19110	AT1G69050	AT4G33030
AT1G19140	AT1G69060	AT4G33350
AT1G19170	AT1G69080	AT4G33520
AT1G19180	AT1G69220	AT4G34120
AT1G19180	AT1G69230	AT4G34190
AT1G19310	AT1G69680	AT4G34220
AT1G19350	AT1G69740	AT4G34700
AT1G19370	AT1G69870	AT4G34710
AT1G19450	AT1G69960	AT4G34740
AT1G19490	AT1G69980	AT4G35100
AT1G19525	AT1G70030	AT4G35110
AT1G19530	AT1G70160	AT4G35260
AT1G19570	AT1G70270	AT4G35580
AT1G19600	AT1G70570	AT4G35790
AT1G19660	AT1G70670	AT4G36180
AT1G19670	AT1G70790	AT4G36540
AT1G19680	AT1G70880	AT4G36970
AT1G19700	AT1G70920	AT4G37250
AT1G19715	AT1G71040	AT4G37460
AT1G19740	AT1G71180	AT4G38800
AT1G19800	AT1G71210	AT4G39050
AT1G19830	AT1G71260	AT4G39240
AT1G19850	AT1G71270	AT4G39270
AT1G19870	AT1G71520	AT4G39400
AT1G19880	AT1G71690	AT4G39550
AT1G19920	AT1G71695	AT4G39610
AT1G19940	AT1G71750	AT4G39753
AT1G19950	AT1G71830	AT5G01410
AT1G19980	AT1G71930	AT5G01890
AT1G20010	AT1G71960	AT5G02050
AT1G20020	AT1G72130	AT5G02150
AT1G20030	AT1G72210	AT5G03290
AT1G20110	AT1G72350	AT5G03430
AT1G20130	AT1G72430	AT5G03540
AT1G20140	AT1G72660	AT5G03670
AT1G20190	AT1G72670	AT5G03970
AT1G20225	AT1G72690	AT5G04470
AT1G20300	AT1G72800	AT5G04600
AT1G20330	AT1G72970	AT5G04720
AT1G20360	AT1G73177	AT5G05160
AT1G20370	AT1G73380	AT5G05190
AT1G20410	AT1G73530	AT5G05400
AT1G20430	AT1G73630	AT5G05760
AT1G20440	AT1G73690	AT5G06240
AT1G20450	AT1G73800	AT5G06570
AT1G20540	AT1G73830	AT5G06780
AT1G20560	AT1G73850	AT5G06820
AT1G20580	AT1G73885	AT5G07280
AT1G20630	AT1G73980	AT5G07730
AT1G20640	AT1G74010	AT5G08080
AT1G20696	AT1G74230	AT5G08330
AT1G20696	AT1G74270	AT5G08520
AT1G20770	AT1G74300	AT5G09320
AT1G20780	AT1G74340	AT5G09790
AT1G20810	AT1G74370	AT5G10020
AT1G20850	AT1G74410	AT5G10450
AT1G20880	AT1G74510	AT5G10500
AT1G20900	AT1G74640	AT5G11090
AT1G20950	AT1G74740	AT5G11450
AT1G20960	AT1G74860	AT5G11980
AT1G21000	AT1G74880	AT5G12010
AT1G21010	AT1G74920	AT5G12230
AT1G21065	AT1G75040	AT5G13280
AT1G21110	AT1G75090	AT5G13810
AT1G21140	AT1G75170	AT5G14390
AT1G21190	AT1G75190	AT5G14600
AT1G21200	AT1G75250	AT5G14910
AT1G21250	AT1G75280	AT5G15080
AT1G21280	AT1G75350	AT5G15170
AT1G21380	AT1G75490	AT5G15800
AT1G21400	AT1G75560	AT5G16000
AT1G21410	AT1G75580	AT5G16080
AT1G21460	AT1G75760	AT5G16150
AT1G21500	AT1G75780	AT5G16560
AT1G21590	AT1G76070	AT5G16590
AT1G21600	AT1G76080	AT5G16840
AT1G21650	AT1G76090	AT5G16880
AT1G21670	AT1G76100	AT5G16900
AT1G21690	AT1G76130	AT5G16940
AT1G21720	AT1G76200	AT5G17690
AT1G21760	AT1G76240	AT5G17790
AT1G21790	AT1G76320	AT5G19150
AT1G21810	AT1G76430	AT5G19480
AT1G21830	AT1G76450	AT5G19750
AT1G21840	AT1G76460	AT5G19875
AT1G21880	AT1G76590	AT5G19960
AT1G21890	AT1G76680	AT5G19990
AT1G21900	AT1G76690	AT5G20000
AT1G21920	AT1G76730	AT5G20010
AT1G21930	AT1G76800	AT5G20030
AT1G22020	AT1G76860	AT5G20480
AT1G22050	AT1G76890	AT5G20720
AT1G22160	AT1G76960	AT5G22290
AT1G22180	AT1G76990	AT5G22310
AT1G22190	AT1G77000	AT5G22355
AT1G22200	AT1G77220	AT5G22630
AT1G22270	AT1G77250	AT5G22890
AT1G22280	AT1G77270	AT5G23130
AT1G22300	AT1G77290	AT5G23340
AT1G22310	AT1G77330	AT5G24130
AT1G22360	AT1G77410	AT5G24660
AT1G22360	AT1G77500	AT5G25070
AT1G22400	AT1G77570	AT5G25220
AT1G22450	AT1G77720	AT5G25930
AT1G22470	AT1G77810	AT5G27860
AT1G22500	AT1G77855	AT5G28770
AT1G22530	AT1G77890	AT5G37055
AT1G22550	AT1G77920	AT5G37450
AT1G22630	AT1G77930	AT5G37550
AT1G22640	AT1G77940	AT5G37670
AT1G22660	AT1G78110	AT5G37890
AT1G22700	AT1G78120	AT5G38420
AT1G22750	AT1G78190	AT5G38600
AT1G22760	AT1G78290	AT5G39450
AT1G22790	AT1G78440	AT5G39510
AT1G22800	AT1G78510	AT5G39890
AT1G22840	AT1G78660	AT5G40590
AT1G22850	AT1G78800	AT5G41070
AT1G22900	AT1G78870	AT5G41600
AT1G22910	AT1G78910	AT5G42190
AT1G22920	AT1G78970	AT5G42980
AT1G22940	AT1G79160	AT5G43020
AT1G22990	AT1G79230	AT5G43190
AT1G22990	AT1G79260	AT5G43460
AT1G23010	AT1G79510	AT5G43470
AT1G23050	AT1G79530	AT5G43700
AT1G23060	AT1G79550	AT5G43740
AT1G23100	AT1G79590	AT5G44110
AT1G23120	AT1G79700	AT5G44700
AT1G23130	AT1G79790	AT5G45100
AT1G23150	AT1G79820	AT5G45350
AT1G23180	AT1G80080	AT5G45490
AT1G23190	AT1G80110	AT5G45780
AT1G23200	AT1G80245	AT5G46170
AT1G23205	AT1G80290	AT5G47200
AT1G23210	AT1G80310	AT5G47310
AT1G23260	AT1G80380	AT5G47370
AT1G23290	AT1G80440	AT5G48500
AT1G23290	AT1G80450	AT5G48740
AT1G23310	AT1G80510	AT5G49000
AT1G23340	AT1G80670	AT5G49140
AT1G23380	AT1G80690	AT5G49210
AT1G23390	AT1G80720	AT5G49780
AT1G23400	AT1G80940	AT5G50010
AT1G23420	AT2G01180	AT5G50450
AT1G23440	AT2G01300	AT5G51010
AT1G23465	AT2G01400	AT5G51100
AT1G23480	AT2G01470	AT5G51110
AT1G23510	AT2G01590	AT5G51560
AT1G23530	AT2G01640	AT5G51700
AT1G23710	AT2G01670	AT5G51910
AT1G23730	AT2G01870	AT5G52120
AT1G23750	AT2G01930	AT5G52750
AT1G23780	AT2G02120	AT5G52840
AT1G23820	AT2G02130	AT5G52880
AT1G23830	AT2G02160	AT5G53060
AT1G23850	AT2G02230	AT5G53320
AT1G23870	AT2G02400	AT5G53560
AT1G23880	AT2G02490	AT5G54190
AT1G23890	AT2G02500	AT5G54580
AT1G23900	AT2G02515	AT5G55100
AT1G23960	AT2G02740	AT5G55190
AT1G23980	AT2G02880	AT5G55220
AT1G24020	AT2G03710	AT5G56010
AT1G24030	AT2G03740	AT5G56250
AT1G24040	AT2G03780	AT5G56290
AT1G24050	AT2G04040	AT5G56760
AT1G24100	AT2G04305	AT5G56950
AT1G24180	AT2G04340	AT5G57210
AT1G24265	AT2G04400	AT5G57280
AT1G24267	AT2G04495	AT5G57300
AT1G24280	AT2G04520	AT5G57910
AT1G24310	AT2G04790	AT5G58220
AT1G24320	AT2G04830	AT5G58300
AT1G24360	AT2G04850	AT5G58380
AT1G24430	AT2G04890	AT5G58430
AT1G24440	AT2G05170	AT5G58510
AT1G24450	AT2G05220	AT5G58720
AT1G24510	AT2G05270	AT5G58750
AT1G24520	AT2G05440	AT5G58950
AT1G24530	AT2G05510	AT5G59650
AT1G24600	AT2G05590	AT5G59670
AT1G24610	AT2G06990	AT5G59790
AT1G24625	AT2G07180	AT5G60120
AT1G24764	AT2G07771	AT5G61010
AT1G24996	AT2G10950	AT5G61210
AT1G25141	AT2G11910	AT5G61340
AT1G25220	AT2G12550	AT5G61390
AT1G25230	AT2G13820	AT5G61480
AT1G25260	AT2G14110	AT5G62230
AT1G25275	AT2G14250	AT5G63310
AT1G25280	AT2G14460	AT5G63350
AT1G25320	AT2G14530	AT5G63370
AT1G25350	AT2G14540	AT5G63930
AT1G25375	AT2G14560	AT5G64430
AT1G25380	AT2G14610	AT5G65210
AT1G25420	AT2G15010	AT5G65495
AT1G25440	AT2G15020	AT5G65683
AT1G25470	AT2G15230	AT5G65790
AT1G25490	AT2G15345	AT5G65940
AT1G25510	AT2G15400	AT5G66200
AT1G25520	AT2G15560	AT5G66270
AT1G25550	AT2G15695	AT5G66480
AT1G25560	AT2G15730	AT5G66560
AT1G25682	AT2G15760	AT5G66720
AT1G26110	AT2G16005	AT5G66910
AT1G26120	AT2G16030	AT5G67140
AT1G26160	AT2G16660	AT5G67200
AT1G26260	AT2G16700	AT5G67250
AT1G26300	AT2G16760	AT5G67530
AT1G26320	AT2G16940
AT1G26390	AT2G16950
AT1G26450	AT2G17030
AT1G26460	AT2G17220
AT1G26470	AT2G17320
AT1G26480	AT2G17390
AT1G26560	AT2G17530
AT1G26570	AT2G17720
AT1G26630	AT2G17950
AT1G26640	AT2G17970
AT1G26660	AT2G17990
AT1G26690	AT2G18130
AT1G26740	AT2G18245
AT1G26797	AT2G18280
AT1G26800	AT2G18290
AT1G26850	AT2G18660
AT1G26910	AT2G18840
AT1G26920	AT2G18850
AT1G26930	AT2G18860
AT1G26940	AT2G18890
AT1G26960	AT2G19270
AT1G26970	AT2G19280
AT1G27020	AT2G19470
AT1G27030	AT2G19500
AT1G27040	AT2G19580
AT1G27060	AT2G19720
AT1G27070	AT2G19730
AT1G27090	AT2G19750
AT1G27150	AT2G19860
AT1G27180	AT2G20040
AT1G27200	AT2G20300
AT1G27210	AT2G20350
AT1G27290	AT2G20465
AT1G27300	AT2G20495
AT1G27310	AT2G20550
AT1G27360	AT2G20630
AT1G27370	AT2G20700
AT1G27390	AT2G20710
AT1G27400	AT2G20750
AT1G27410	AT2G20760
AT1G27435	AT2G20770
AT1G27450	AT2G20830
AT1G27470	AT2G20840
AT1G27480	AT2G20930
AT1G27510	AT2G20940
AT1G27530	AT2G20950
AT1G27540	AT2G21045
AT1G27630	AT2G21060
AT1G27670	AT2G21070
AT1G27680	AT2G21100
AT1G27690	AT2G21120
AT1G27700	AT2G21150
AT1G27710	AT2G21200
AT1G27760	AT2G21237
AT1G27840	AT2G21260
AT1G27900	AT2G21530
AT1G27930	AT2G21600
AT1G27950	AT2G21620
AT1G27980	AT2G21630
AT1G28050	AT2G21655
AT1G28070	AT2G21820
AT1G28100	AT2G21950
AT1G28120	AT2G22000
AT1G28130	AT2G22090
AT1G28135	AT2G22425
AT1G28140	AT2G22490
AT1G28150	AT2G22570
AT1G28230	AT2G22690
AT1G28250	AT2G22740
AT1G28330	AT2G22905
AT1G28360	AT2G22910
AT1G28380	AT2G23170
AT1G28480	AT2G23260
AT1G28490	AT2G23270
AT1G28510	AT2G23390
AT1G28540	AT2G23560
AT1G28560	AT2G23620
AT1G28580	AT2G23760
AT1G28610	AT2G23800
AT1G28660	AT2G24260
AT1G28710	AT2G24420
AT1G29030	AT2G24640
AT1G29040	AT2G24970
AT1G29050	AT2G25010
AT1G29120	AT2G25090
AT1G29160	AT2G25210
AT1G29195	AT2G25240
AT1G29240	AT2G25250
AT1G29280	AT2G25310
AT1G29320	AT2G25430
AT1G29370	AT2G25500
AT1G29390	AT2G25520
AT1G29395	AT2G25560
AT1G29400	AT2G25620
AT1G29420	AT2G25710
AT1G29430	AT2G25720
AT1G29470	AT2G25770
AT1G29500	AT2G25880
AT1G29510	AT2G26000
AT1G29640	AT2G26100
AT1G29680	AT2G26460
AT1G29700	AT2G26470
AT1G29750	AT2G26490
AT1G29780	AT2G26510
AT1G29800	AT2G26520
AT1G29810	AT2G26640
AT1G29850	AT2G26670
AT1G29900	AT2G26760
AT1G29910	AT2G26780
AT1G29920	AT2G26980
AT1G29930	AT2G27020
AT1G29950	AT2G27040
AT1G29965	AT2G27180
AT1G29980	AT2G27290
AT1G29990	AT2G27300
AT1G30000	AT2G27330
AT1G30040	AT2G27370
AT1G30070	AT2G27450
AT1G30080	AT2G27550
AT1G30120	AT2G27740
AT1G30135	AT2G27775
AT1G30200	AT2G27790
AT1G30210	AT2G27820
AT1G30240	AT2G28000
AT1G30260	AT2G28040
AT1G30270	AT2G28110
AT1G30280	AT2G28130
AT1G30380	AT2G28150
AT1G30475	AT2G28160
AT1G30480	AT2G28190
AT1G30500	AT2G28330
AT1G30510	AT2G28400
AT1G30530	AT2G28430
AT1G30540	AT2G28660
AT1G30620	AT2G28670
AT1G30650	AT2G28720
AT1G30730	AT2G28740
AT1G30750	AT2G28870
AT1G30760	AT2G29180
AT1G30800	AT2G29290
AT1G30825	AT2G29410
AT1G30840	AT2G29540
AT1G30860	AT2G29550
AT1G30880	AT2G29700
AT1G30970	AT2G29750
AT1G31050	AT2G29995
AT1G31070	AT2G30000
AT1G31130	AT2G30280
AT1G31160	AT2G30440
AT1G31175	AT2G30810
AT1G31190	AT2G30860
AT1G31240	AT2G30910
AT1G31280	AT2G30980
AT1G31300	AT2G31090
AT1G31320	AT2G31130
AT1G31330	AT2G31140
AT1G31335	AT2G31180
AT1G31350	AT2G31210
AT1G31460	AT2G31220
AT1G31540	AT2G31350
AT1G31600	AT2G31560
AT1G31730	AT2G31570
AT1G31750	AT2G31710
AT1G31780	AT2G31720
AT1G31817	AT2G31945
AT1G31860	AT2G32030
AT1G31870	AT2G32180
AT1G31880	AT2G32210
AT1G31940	AT2G32320
AT1G31970	AT2G32460
AT1G32060	AT2G32500
AT1G32080	AT2G32600
AT1G32100	AT2G32660
AT1G32160	AT2G32670
AT1G32190	AT2G32760
AT1G32200	AT2G32950
AT1G32210	AT2G32990
AT1G32220	AT2G33180
AT1G32230	AT2G33370
AT1G32340	AT2G33420
AT1G32350	AT2G33620
AT1G32370	AT2G33820
AT1G32380	AT2G33860
AT1G32410	AT2G33980
AT1G32440	AT2G34000
AT1G32490	AT2G34140
AT1G32540	AT2G34250
AT1G32550	AT2G34330
AT1G32560	AT2G34500
AT1G32580	AT2G34520
AT1G32610	AT2G34590
AT1G32640	AT2G34630
AT1G32690	AT2G34655
AT1G32700	AT2G34910
AT1G32780	AT2G34930
AT1G32790	AT2G34940
AT1G32900	AT2G35010
AT1G32920	AT2G35020
AT1G32930	AT2G35100
AT1G32960	AT2G35230
AT1G32990	AT2G35290
AT1G33040	AT2G35510
AT1G33050	AT2G35520
AT1G33110	AT2G35550
AT1G33120	AT2G35635
AT1G33170	AT2G35650
AT1G33230	AT2G35680
AT1G33240	AT2G35760
AT1G33265	AT2G35795
AT1G33270	AT2G35800
AT1G33350	AT2G35810
AT1G33470	AT2G35910
AT1G33780	AT2G35960
AT1G33800	AT2G36170
AT1G33810	AT2G36320
AT1G33811	AT2G36885
AT1G33980	AT2G36985
AT1G34000	AT2G37080
AT1G34010	AT2G37090
AT1G34030	AT2G37120
AT1G34120	AT2G37300
AT1G34150	AT2G37400
AT1G34190	AT2G37460
AT1G34270	AT2G37600
AT1G34300	AT2G37630
AT1G34320	AT2G37690
AT1G34340	AT2G37820
AT1G34430	AT2G37950
AT1G34570	AT2G38090
AT1G34580	AT2G38130
AT1G34630	AT2G38290
AT1G34770	AT2G38780
AT1G34780	AT2G38790
AT1G35160	AT2G38810
AT1G35210	AT2G38840
AT1G35220	AT2G38920
AT1G35230	AT2G38960
AT1G35290	AT2G39290
AT1G35310	AT2G39560
AT1G35430	AT2G39570
AT1G35460	AT2G39805
AT1G35470	AT2G39840
AT1G35580	AT2G40095
AT1G35620	AT2G40110
AT1G35670	AT2G40130
AT1G35720	AT2G40190
AT1G35720	AT2G40290
AT1G35780	AT2G40340
AT1G36050	AT2G40460
AT1G36310	AT2G40540
AT1G36320	AT2G40830
AT1G36730	AT2G40860
AT1G36980	AT2G41010
AT1G36990	AT2G41050
AT1G37130	AT2G41070
AT1G41830	AT2G41230
AT1G41880	AT2G41250
AT1G42440	AT2G41400
AT1G42550	AT2G41660
AT1G42970	AT2G41710
AT1G42990	AT2G41740
AT1G43160	AT2G41750
AT1G43170	AT2G41780
AT1G43620	AT2G41810
AT1G43650	AT2G41870
AT1G43667	AT2G41945
AT1G43670	AT2G42040
AT1G43690	AT2G42060
AT1G43710	AT2G42190
AT1G43890	AT2G42230
AT1G43900	AT2G42280
AT1G44160	AT2G42300
AT1G44350	AT2G42310
AT1G44414	AT2G42540
AT1G44446	AT2G42670
AT1G44575	AT2G42840
AT1G44750	AT2G42880
AT1G44770	AT2G42900
AT1G44800	AT2G42950
AT1G44810	AT2G42975
AT1G44820	AT2G43080
AT1G44835	AT2G43130
AT1G44910	AT2G43260
AT1G45000	AT2G43320
AT1G45010	AT2G43330
AT1G45015	AT2G43340
AT1G45130	AT2G43350
AT1G45145	AT2G43360
AT1G45201	AT2G43430
AT1G45249	AT2G43560
AT1G45474	AT2G43680
AT1G45688	AT2G43940
AT1G46480	AT2G44240
AT1G47128	AT2G44370
AT1G47200	AT2G44610
AT1G47210	AT2G44940
AT1G47250	AT2G45130
AT1G47260	AT2G45210
AT1G47290	AT2G45260
AT1G47310	AT2G45310
AT1G47420	AT2G45520
AT1G47510	AT2G45560
AT1G47530	AT2G45600
AT1G47570	AT2G45620
AT1G47600	AT2G45680
AT1G47620	AT2G45700
AT1G47740	AT2G45720
AT1G47830	AT2G45740
AT1G47960	AT2G45970
AT1G48020	AT2G45990
AT1G48140	AT2G46110
AT1G48160	AT2G46225
AT1G48200	AT2G46330
AT1G48210	AT2G46370
AT1G48240	AT2G46400
AT1G48260	AT2G46490
AT1G48270	AT2G46580
AT1G48280	AT2G46620
AT1G48320	AT2G46650
AT1G48325	AT2G46735
AT1G48380	AT2G46770
AT1G48410	AT2G46830
AT1G48420	AT2G47020
AT1G48430	AT2G47270
AT1G48430	AT2G47470
AT1G48440	AT2G47560
AT1G48450	AT2G47640
AT1G48460	AT2G47910
AT1G48470	AT2G47950
AT1G48490	AT2G47980
AT1G48520	AT2G48090
AT1G48570	AT3G01100
AT1G48600	AT3G01120
AT1G48630	AT3G01130
AT1G48690	AT3G01290
AT1G48830	AT3G01325
AT1G48860	AT3G01540
AT1G48930	AT3G01830
AT1G48960	AT3G01890
AT1G48990	AT3G01950
AT1G49000	AT3G01960
AT1G49030	AT3G01970
AT1G49130	AT3G01980
AT1G49140	AT3G02000
AT1G49200	AT3G02110
AT1G49210	AT3G02290
AT1G49350	AT3G02460
AT1G49360	AT3G02555
AT1G49410	AT3G02800
AT1G49430	AT3G02830
AT1G49450	AT3G02910
AT1G49470	AT3G02920
AT1G49480	AT3G02940
AT1G49500	AT3G02950
AT1G49530	AT3G03050
AT1G49570	AT3G03070
AT1G49580	AT3G03090
AT1G49590	AT3G03150
AT1G49630	AT3G03210
AT1G49670	AT3G03270
AT1G49670	AT3G03280
AT1G49710	AT3G03310
AT1G49740	AT3G03380
AT1G49750	AT3G03410
AT1G49760	AT3G03420
AT1G49820	AT3G03530
AT1G49840	AT3G03570
AT1G49850	AT3G03580
AT1G49860	AT3G03610
AT1G49880	AT3G03720
AT1G49890	AT3G03760
AT1G49950	AT3G03840
AT1G49960	AT3G04300
AT1G49970	AT3G04350
AT1G49975	AT3G04520
AT1G50010	AT3G04630
AT1G50030	AT3G04640
AT1G50040	AT3G04830
AT1G50170	AT3G04850
AT1G50200	AT3G05050
AT1G50260	AT3G05070
AT1G50280	AT3G05230
AT1G50290	AT3G05290
AT1G50300	AT3G05350
AT1G50320	AT3G05545
AT1G50320	AT3G05560
AT1G50370	AT3G05700
AT1G50380	AT3G05730
AT1G50410	AT3G05810
AT1G50420	AT3G05890
AT1G50430	AT3G06060
AT1G50440	AT3G06130
AT1G50450	AT3G06240
AT1G50480	AT3G06260
AT1G50510	AT3G06380
AT1G50520	AT3G06390
AT1G50560	AT3G06420
AT1G50575	AT3G06435
AT1G50600	AT3G06620
AT1G50610	AT3G06650
AT1G50900	AT3G06660
AT1G50940	AT3G06830
AT1G51060	AT3G06890
AT1G51080	AT3G07080
AT1G51100	AT3G07140
AT1G51160	AT3G07300
AT1G51190	AT3G07565
AT1G51250	AT3G07590
AT1G51310	AT3G07640
AT1G51350	AT3G07650
AT1G51355	AT3G07740
AT1G51380	AT3G07870
AT1G51400	AT3G07880
AT1G51440	AT3G07990
AT1G51510	AT3G08500
AT1G51520	AT3G08590
AT1G51540	AT3G08890
AT1G51560	AT3G08930
AT1G51570	AT3G08955
AT1G51580	AT3G08990
AT1G51590	AT3G09000
AT1G51600	AT3G09162
AT1G51610	AT3G09410
AT1G51620	AT3G09470
AT1G51660	AT3G09570
AT1G51680	AT3G09580
AT1G51690	AT3G09600
AT1G51710	AT3G09680
AT1G51730	AT3G09720
AT1G51740	AT3G09800
AT1G51760	AT3G09830
AT1G51950	AT3G09850
AT1G51980	AT3G09860
AT1G52040	AT3G09880
AT1G52070	AT3G09890
AT1G52080	AT3G09900
AT1G52100	AT3G09940
AT1G52120	AT3G09950
AT1G52140	AT3G10150
AT1G52220	AT3G10160
AT1G52230	AT3G10300
AT1G52250	AT3G10320
AT1G52280	AT3G10350
AT1G52290	AT3G10520
AT1G52340	AT3G10525
AT1G52360	AT3G10530
AT1G52370	AT3G10540
AT1G52380	AT3G10570
AT1G52400	AT3G10610
AT1G52510	AT3G10840
AT1G52540	AT3G10850
AT1G52560	AT3G11000
AT1G52565	AT3G11120
AT1G52630	AT3G11220
AT1G52650	AT3G11230
AT1G52670	AT3G11250
AT1G52690	AT3G11280
AT1G52695	AT3G11330
AT1G52720	AT3G11410
AT1G52730	AT3G11510
AT1G52740	AT3G11550
AT1G52750	AT3G11600
AT1G52760	AT3G11640
AT1G52770	AT3G11660
AT1G52825	AT3G11700
AT1G52830	AT3G11910
AT1G52855	AT3G12100
AT1G52870	AT3G12140
AT1G52880	AT3G12203
AT1G53000	AT3G12210
AT1G53020	AT3G12400
AT1G53090	AT3G12670
AT1G53160	AT3G12760
AT1G53170	AT3G12960
AT1G53190	AT3G13050
AT1G53230	AT3G13235
AT1G53290	AT3G13450
AT1G53300	AT3G13510
AT1G53310	AT3G13570
AT1G53400	AT3G13650
AT1G53460	AT3G13660
AT1G53500	AT3G13670
AT1G53510	AT3G13857
AT1G53560	AT3G14060
AT1G53570	AT3G14067
AT1G53580	AT3G14110
AT1G53645	AT3G14150
AT1G53730	AT3G14170
AT1G53750	AT3G14200
AT1G53760	AT3G14210
AT1G53800	AT3G14280
AT1G53830	AT3G14310
AT1G53850	AT3G14560
AT1G53885	AT3G14580
AT1G53910	AT3G14680
AT1G54010	AT3G14750
AT1G54030	AT3G14790
AT1G54060	AT3G14960
AT1G54090	AT3G15040
AT1G54100	AT3G15080
AT1G54120	AT3G15110
AT1G54150	AT3G15150
AT1G54170	AT3G15170
AT1G54220	AT3G15240
AT1G54270	AT3G15280
AT1G54290	AT3G15351
AT1G54310	AT3G15353
AT1G54320	AT3G15470
AT1G54330	AT3G15630
AT1G54350	AT3G15650
AT1G54360	AT3G15760
AT1G54380	AT3G15900
AT1G54390	AT3G15920
AT1G54410	AT3G16040
AT1G54490	AT3G16080
AT1G54520	AT3G16110
AT1G54570	AT3G16140
AT1G54580	AT3G16175
AT1G54610	AT3G16270
AT1G54630	AT3G16350
AT1G54690	AT3G16560
AT1G54710	AT3G16570
AT1G54770	AT3G16650
AT1G54780	AT3G16850
AT1G54780	AT3G17000
AT1G54780	AT3G17040
AT1G54790	AT3G17060
AT1G54830	AT3G17090
AT1G54840	AT3G17160
AT1G54860	AT3G17240
AT1G54870	AT3G17330
AT1G54920	AT3G17590
AT1G55000	AT3G17650
AT1G55020	AT3G17680
AT1G55080	AT3G17750
AT1G55090	AT3G17820
AT1G55160	AT3G17840
AT1G55190	AT3G17880
AT1G55200	AT3G17910
AT1G55260	AT3G18035
AT1G55270	AT3G18165
AT1G55290	AT3G18260
AT1G55300	AT3G18290
AT1G55330	AT3G18350
AT1G55360	AT3G18410
AT1G55450	AT3G18420
AT1G55460	AT3G18430
AT1G55490	AT3G18690
AT1G55500	AT3G18800
AT1G55520	AT3G18850
AT1G55530	AT3G18940
AT1G55535	AT3G18950
AT1G55560	AT3G19130
AT1G55570	AT3G19350
AT1G55590	AT3G19380
AT1G55730	AT3G19440
AT1G55740	AT3G19650
AT1G55805	AT3G19790
AT1G55810	AT3G19810
AT1G55840	AT3G19900
AT1G55880	AT3G20015
AT1G55890	AT3G20110
AT1G55910	AT3G20170
AT1G55960	AT3G20640
AT1G56060	AT3G20650
AT1G56070	AT3G20830
AT1G56090	AT3G20870
AT1G56110	AT3G20910
AT1G56140	AT3G20920
AT1G56150	AT3G21160
AT1G56170	AT3G21190
AT1G56180	AT3G21210
AT1G56190	AT3G21330
AT1G56200	AT3G21350
AT1G56220	AT3G21390
AT1G56250	AT3G21550
AT1G56260	AT3G21580
AT1G56280	AT3G21740
AT1G56290	AT3G21820
AT1G56300	AT3G21870
AT1G56320	AT3G22060
AT1G56330	AT3G22090
AT1G56345	AT3G22415
AT1G56430	AT3G22435
AT1G56520	AT3G22470
AT1G56550	AT3G22480
AT1G56560	AT3G22490
AT1G56580	AT3G22540
AT1G56590	AT3G22600
AT1G56680	AT3G22630
AT1G56720	AT3G22820
AT1G57540	AT3G22942
AT1G57560	AT3G22950
AT1G57620	AT3G23090
AT1G57660	AT3G23170
AT1G57720	AT3G23200
AT1G57720	AT3G23310
AT1G57720	AT3G23410
AT1G57770	AT3G23530
AT1G57790	AT3G23540
AT1G57820	AT3G23580
AT1G57860	AT3G23660
AT1G57980	AT3G23690
AT1G57990	AT3G23840
AT1G58060	AT3G24070
AT1G58070	AT3G24280
AT1G58110	AT3G24350
AT1G58170	AT3G24460
AT1G58180	AT3G24506
AT1G58190	AT3G24530
AT1G58200	AT3G24770
AT1G58210	AT3G24820
AT1G58220	AT3G24830
AT1G58225	AT3G25160
AT1G58235	AT3G25170
AT1G58270	AT3G25400
AT1G58270	AT3G25530
AT1G58290	AT3G25570
AT1G58330	AT3G25600
AT1G58380	AT3G25640
AT1G58440	AT3G25717
AT1G58470	AT3G25740
AT1G58983	AT3G25760
AT1G59520	AT3G25770
AT1G59560	AT3G25940
AT1G59610	AT3G26080
AT1G59640	AT3G26115
AT1G59650	AT3G26180
AT1G59710	AT3G26410
AT1G59830	AT3G26470
AT1G59840	AT3G26500
AT1G59900	AT3G26520
AT1G59960	AT3G26618
AT1G59970	AT3G26640
AT1G59980	AT3G26670
AT1G59990	AT3G26690
AT1G60010	AT3G26744
AT1G60080	AT3G26840
AT1G60200	AT3G27010
AT1G60230	AT3G27220
AT1G60420	AT3G27270
AT1G60440	AT3G27320
AT1G60490	AT3G27340
AT1G60560	AT3G27520
AT1G60590	AT3G27640
AT1G60600	AT3G27880
AT1G60630	AT3G27890
AT1G60650	AT3G27940
AT1G60660	AT3G28007
AT1G60670	AT3G28100
AT1G60680	AT3G28210
AT1G60710	AT3G28500
AT1G60730	AT3G28710
AT1G60770	AT3G28857
AT1G60800	AT3G28950
AT1G60870	AT3G29100
AT1G60940	AT3G29370
AT1G60990	AT3G29670
AT1G61010	AT3G30430
AT1G61065	AT3G32980
AT1G61120	AT3G42150
AT1G61150	AT3G42860
AT1G61170	AT3G43110
AT1G61210	AT3G43270
AT1G61250	AT3G43440
AT1G61300	AT3G43810
AT1G61340	AT3G44010
AT1G61380	AT3G44160
AT1G61520	AT3G44300
AT1G61563	AT3G44330
AT1G61570	AT3G44370
AT1G61580	AT3G44450
AT1G61590	AT3G44630
AT1G61640	AT3G45080
AT1G61667	AT3G45590
AT1G61690	AT3G45930
AT1G61740	AT3G46030
AT1G61770	AT3G46090
AT1G61800	AT3G46430
AT1G61870	AT3G46530
AT1G61900	AT3G46560
AT1G61960	AT3G46820
AT1G61970	AT3G46830
AT1G62010	AT3G46980
AT1G62020	AT3G47180
AT1G62040	AT3G47520
AT1G62045	AT3G47560
AT1G62050	AT3G47690
AT1G62070	AT3G47730
AT1G62110	AT3G47800
AT1G62150	AT3G47820
AT1G62180	AT3G47833
AT1G62290	AT3G47850
AT1G62380	AT3G47910
AT1G62380	AT3G48030
AT1G62480	AT3G48070
AT1G62500	AT3G48080
AT1G62520	AT3G48185
AT1G62560	AT3G48360
AT1G62570	AT3G48420
AT1G62610	AT3G48425
AT1G62660	AT3G48450
AT1G62710	AT3G48490
AT1G62740	AT3G48510
AT1G62750	AT3G49050
AT1G62780	AT3G49270
AT1G62810	AT3G49290
AT1G62830	AT3G49360
AT1G62850	AT3G49550
AT1G62880	AT3G49650
AT1G62960	AT3G49670
AT1G62975	AT3G49760
AT1G62980	AT3G49780
AT1G62990	AT3G49790
AT1G63000	AT3G49850
AT1G63060	AT3G49890
AT1G63120	AT3G50340
AT1G63130	AT3G50480
AT1G63150	AT3G50500
AT1G63240	AT3G50700
AT1G63310	AT3G50740
AT1G63420	AT3G50800
AT1G63470	AT3G50840
AT1G63480	AT3G50940
AT1G63560	AT3G51010
AT1G63610	AT3G51040
AT1G63780	AT3G51050
AT1G63800	AT3G51100
AT1G63830	AT3G51130
AT1G63900	AT3G51160
AT1G63930	AT3G51325
AT1G63940	AT3G51330
AT1G63970	AT3G51380
AT1G64080	AT3G51400
AT1G64090	AT3G51420
AT1G64150	AT3G51500
AT1G64180	AT3G51740
AT1G64280	AT3G51750
AT1G64300	AT3G51920
AT1G64350	AT3G51940
AT1G64360	AT3G52060
AT1G64370	AT3G52070
AT1G64385	AT3G52090
AT1G64400	AT3G52110
AT1G64430	AT3G52210
AT1G64460	AT3G52500
AT1G64510	AT3G52530
AT1G64520	AT3G52760
AT1G64530	AT3G52780
AT1G64550	AT3G52860
AT1G64590	AT3G52990
AT1G64610	AT3G53160
AT1G64620	AT3G53420
AT1G64630	AT3G53530
AT1G64640	AT3G53580
AT1G64650	AT3G53710
AT1G64670	AT3G53720
AT1G64680	AT3G53810
AT1G64690	AT3G54080
AT1G64700	AT3G54140
AT1G64720	AT3G54180
AT1G64740	AT3G54430
AT1G64750	AT3G54460
AT1G64760	AT3G54540
AT1G64780	AT3G54600
AT1G64810	AT3G54640
AT1G64850	AT3G54710
AT1G64890	AT3G54890
AT1G64900	AT3G54990
AT1G64950	AT3G55000
AT1G64970	AT3G55050
AT1G64980	AT3G55070
AT1G65000	AT3G55080
AT1G65020	AT3G55120
AT1G65030	AT3G55470
AT1G65150	AT3G55560
AT1G65190	AT3G55700
AT1G65230	AT3G55740
AT1G65270	AT3G55750
AT1G65370	AT3G55910
AT1G65380	AT3G56090
AT1G65410	AT3G56460
AT1G65420	AT3G56740
AT1G65480	AT3G56820
AT1G65590	AT3G57000
AT1G65620	AT3G57030
AT1G65650	AT3G57120
AT1G65700	AT3G57140
AT1G65720	AT3G57150
AT1G65820	AT3G57320
AT1G65890	AT3G57360
AT1G65900	AT3G57390
AT1G65930	AT3G57450
AT1G65960	AT3G57510
AT1G65985	AT3G57580
AT1G66020	AT3G57640
AT1G66070	AT3G57650
AT1G66080	AT3G57730
AT1G66140	AT3G57760
AT1G66180	AT3G57800
AT1G66230	AT3G57930
AT1G66240	AT3G57980
AT1G66270	AT3G58030
AT1G66330	AT3G58040
AT1G66350	AT3G58130
AT1G66400	AT3G58150
AT1G66430	AT3G58470
AT1G66470	AT3G58570
AT1G66510	AT3G58610
AT1G66530	AT3G58640
AT1G66580	AT3G58650
AT1G66590	AT3G58760
AT1G66660	AT3G58840
AT1G66680	AT3G58850
AT1G66700	AT3G58970
AT1G66760	AT3G59150
AT1G66820	AT3G59280
AT1G66870	AT3G59330
AT1G66900	AT3G59360
AT1G66960	AT3G59370
AT1G66980	AT3G59490
AT1G67080	AT3G59540
AT1G67090	AT3G59600
AT1G67090	AT3G59630
AT1G67100	AT3G59845
AT1G67170	AT3G59890
AT1G67280	AT3G60030
AT1G67320	AT3G60220
AT1G67340	AT3G60245
AT1G67360	AT3G60410
AT1G67360	AT3G60450
AT1G67430	AT3G60510
AT1G67510	AT3G60530
AT1G67530	AT3G60690
AT1G67560	AT3G60850
AT1G67660	AT3G60880
AT1G67680	AT3G61270
AT1G67700	AT3G61460
AT1G67710	AT3G61560
AT1G67740	AT3G61570
AT1G67750	AT3G61770
AT1G67800	AT3G61830
AT1G67840	AT3G61970
AT1G67850	AT3G62070
AT1G67860	AT3G62160
AT1G67865	AT3G62190
AT1G67870	AT3G62220
AT1G67900	AT3G62240
AT1G67910	AT3G62560
AT1G68010	AT3G62620
AT1G68010	AT3G62720
AT1G68050	AT3G62730
AT1G68060	AT3G62810
AT1G68110	AT3G62910
AT1G68140	AT3G62950
AT1G68185	AT3G62960
AT1G68230	AT3G63030
AT1G68300	AT3G63040
AT1G68330	AT3G63260
AT1G68340	AT3G63330
AT1G68380	AT3G63390
AT1G68400	AT3G63410
AT1G68410	AT3G63420
AT1G68440	AT3G63450
AT1G68450	AT3G63510
AT1G68490	AT4G00050
AT1G68500	AT4G00060
AT1G68520	AT4G00080
AT1G68530	AT4G00110
AT1G68550	AT4G00170
AT1G68560	AT4G00270
AT1G68570	AT4G00330
AT1G68580	AT4G00335
AT1G68585	AT4G00680
AT1G68590	AT4G00770
AT1G68600	AT4G00830
AT1G68620	AT4G00880
AT1G68640	AT4G01050
AT1G68670	AT4G01070
AT1G68680	AT4G01100
AT1G68720	AT4G01130
AT1G68760	AT4G01280
AT1G68765	AT4G01320
AT1G68870	AT4G01560
AT1G68920	AT4G01600
AT1G68990	AT4G01650
AT1G69010	AT4G01895
AT1G69120	AT4G01990
AT1G69160	AT4G02130
AT1G69170	AT4G02200
AT1G69210	AT4G02270
AT1G69250	AT4G02370
AT1G69260	AT4G02485
AT1G69270	AT4G02520
AT1G69295	AT4G02550
AT1G69330	AT4G02610
AT1G69340	AT4G02640
AT1G69370	AT4G02730
AT1G69390	AT4G02810
AT1G69410	AT4G02850
AT1G69490	AT4G02860
AT1G69510	AT4G02880
AT1G69523	AT4G02980
AT1G69550	AT4G03180
AT1G69620	AT4G03200
AT1G69640	AT4G03250
AT1G69690	AT4G04190
AT1G69700	AT4G04210
AT1G69780	AT4G04925
AT1G69810	AT4G05000
AT1G69830	AT4G05020
AT1G69840	AT4G05070
AT1G69850	AT4G05330
AT1G69880	AT4G05370
AT1G69890	AT4G05590
AT1G69920	AT4G07410
AT1G69930	AT4G07820
AT1G70100	AT4G08160
AT1G70180	AT4G08280
AT1G70190	AT4G08320
AT1G70200	AT4G08455
AT1G70210	AT4G08530
AT1G70230	AT4G08602
AT1G70280	AT4G08870
AT1G70300	AT4G08960
AT1G70310	AT4G09000
AT1G70320	AT4G09300
AT1G70340	AT4G09420
AT1G70350	AT4G09520
AT1G70370	AT4G09550
AT1G70410	AT4G09670
AT1G70420	AT4G10100
AT1G70470	AT4G10150
AT1G70480	AT4G10250
AT1G70490	AT4G10330
AT1G70550	AT4G10340
AT1G70560	AT4G10350
AT1G70590	AT4G10360
AT1G70660	AT4G10550
AT1G70690	AT4G10610
AT1G70700	AT4G10620
AT1G70710	AT4G10750
AT1G70730	AT4G10920
AT1G70760	AT4G10925
AT1G70770	AT4G11140
AT1G70780	AT4G11280
AT1G70810	AT4G11300
AT1G70820	AT4G11320
AT1G70830	AT4G11560
AT1G70840	AT4G11570
AT1G70850	AT4G11790
AT1G70890	AT4G12000
AT1G70900	AT4G12110
AT1G70910	AT4G12250
AT1G70940	AT4G12320
AT1G70990	AT4G12440
AT1G71010	AT4G12480
AT1G71020	AT4G12520
AT1G71050	AT4G12530
AT1G71070	AT4G12545
AT1G71090	AT4G12550
AT1G71100	AT4G12690
AT1G71130	AT4G12710
AT1G71230	AT4G12930
AT1G71250	AT4G12940
AT1G71340	AT4G13010
AT1G71350	AT4G13050
AT1G71380	AT4G13200
AT1G71430	AT4G13290
AT1G71440	AT4G13480
AT1G71480	AT4G13670
AT1G71490	AT4G13710
AT1G71500	AT4G13790
AT1G71692	AT4G13940
AT1G71697	AT4G13950
AT1G71710	AT4G13990
AT1G71810	AT4G14020
AT1G71820	AT4G14100
AT1G71840	AT4G14170
AT1G71860	AT4G14210
AT1G71865	AT4G14342
AT1G71900	AT4G14350
AT1G71910	AT4G14385
AT1G71940	AT4G14400
AT1G71950	AT4G14600
AT1G71970	AT4G14615
AT1G72010	AT4G14695
AT1G72020	AT4G14713
AT1G72030	AT4G14716
AT1G72050	AT4G14780
AT1G72090	AT4G14880
AT1G72110	AT4G15000
AT1G72140	AT4G15210
AT1G72150	AT4G15260
AT1G72160	AT4G15290
AT1G72170	AT4G15350
AT1G72175	AT4G15410
AT1G72200	AT4G15475
AT1G72220	AT4G15500
AT1G72280	AT4G15563
AT1G72310	AT4G15610
AT1G72320	AT4G15640
AT1G72340	AT4G15660
AT1G72360	AT4G15780
AT1G72370	AT4G15790
AT1G72370	AT4G15800
AT1G72370	AT4G16030
AT1G72420	AT4G16146
AT1G72450	AT4G16265
AT1G72510	AT4G16360
AT1G72520	AT4G16430
AT1G72530	AT4G16442
AT1G72600	AT4G16444
AT1G72610	AT4G16447
AT1G72630	AT4G16500
AT1G72640	AT4G16515
AT1G72645	AT4G16695
AT1G72650	AT4G16700
AT1G72680	AT4G17070
AT1G72710	AT4G17350
AT1G72730	AT4G17370
AT1G72750	AT4G17390
AT1G72770	AT4G17460
AT1G72790	AT4G17530
AT1G72810	AT4G17570
AT1G72820	AT4G17730
AT1G72830	AT4G17840
AT1G72880	AT4G18060
AT1G72900	AT4G18170
AT1G72910	AT4G18230
AT1G72930	AT4G18360
AT1G72940	AT4G18375
AT1G72990	AT4G18400
AT1G73030	AT4G18550
AT1G73060	AT4G18570
AT1G73100	AT4G18580
AT1G73120	AT4G18593
AT1G73180	AT4G18730
AT1G73190	AT4G18830
AT1G73210	AT4G18890
AT1G73230	AT4G18970
AT1G73240	AT4G19110
AT1G73260	AT4G19190
AT1G73260	AT4G19200
AT1G73320	AT4G19400
AT1G73330	AT4G19570
AT1G73350	AT4G19630
AT1G73360	AT4G19640
AT1G73480	AT4G19645
AT1G73500	AT4G19830
AT1G73540	AT4G20010
AT1G73550	AT4G20020
AT1G73590	AT4G20070
AT1G73655	AT4G20280
AT1G73670	AT4G20800
AT1G73720	AT4G20870
AT1G73730	AT4G20960
AT1G73740	AT4G21010
AT1G73750	AT4G21105
AT1G73790	AT4G21280
AT1G73810	AT4G21450
AT1G73820	AT4G21540
AT1G73840	AT4G21610
AT1G73870	AT4G21660
AT1G73880	AT4G21800
AT1G73910	AT4G21860
AT1G73920	AT4G21870
AT1G73940	AT4G21910
AT1G73965	AT4G22000
AT1G73990	AT4G22320
AT1G74050	AT4G22330
AT1G74060	AT4G22360
AT1G74070	AT4G22380
AT1G74090	AT4G22550
AT1G74100	AT4G22820
AT1G74210	AT4G22950
AT1G74240	AT4G23130
AT1G74280	AT4G23410
AT1G74320	AT4G23420
AT1G74390	AT4G23500
AT1G74430	AT4G23550
AT1G74460	AT4G23590
AT1G74470	AT4G23790
AT1G74470	AT4G23900
AT1G74490	AT4G24015
AT1G74500	AT4G24130
AT1G74520	AT4G24140
AT1G74560	AT4G24200
AT1G74590	AT4G24230
AT1G74690	AT4G24440
AT1G74710	AT4G24460
AT1G74730	AT4G24620
AT1G74760	AT4G24740
AT1G74840	AT4G24770
AT1G74870	AT4G24860
AT1G74910	AT4G24960
AT1G74930	AT4G25030
AT1G74940	AT4G25110
AT1G74960	AT4G25260
AT1G75020	AT4G25300
AT1G75030	AT4G25310
AT1G75080	AT4G25380
AT1G75100	AT4G25480
AT1G75110	AT4G25580
AT1G75120	AT4G25600
AT1G75140	AT4G25770
AT1G75180	AT4G25870
AT1G75200	AT4G25890
AT1G75220	AT4G25910
AT1G75230	AT4G26060
AT1G75300	AT4G26200
AT1G75340	AT4G26230
AT1G75380	AT4G26260
AT1G75390	AT4G26510
AT1G75400	AT4G26555
AT1G75440	AT4G26630
AT1G75460	AT4G26660
AT1G75500	AT4G26780
AT1G75510	AT4G26840
AT1G75540	AT4G26950
AT1G75630	AT4G26965
AT1G75660	AT4G27030
AT1G75670	AT4G27070
AT1G75680	AT4G27100
AT1G75690	AT4G27160
AT1G75750	AT4G27230
AT1G75770	AT4G27240
AT1G75800	AT4G27360
AT1G75810	AT4G27380
AT1G75840	AT4G27390
AT1G75880	AT4G27435
AT1G75950	AT4G27520
AT1G75960	AT4G27580
AT1G75990	AT4G27620
AT1G76010	AT4G27650
AT1G76030	AT4G27652
AT1G76040	AT4G27720
AT1G76110	AT4G27750
AT1G76120	AT4G27890
AT1G76150	AT4G27920
AT1G76160	AT4G28025
AT1G76180	AT4G28070
AT1G76230	AT4G28085
AT1G76250	AT4G28220
AT1G76270	AT4G28240
AT1G76405	AT4G28260
AT1G76410	AT4G28310
AT1G76490	AT4G28360
AT1G76520	AT4G28550
AT1G76540	AT4G28570
AT1G76560	AT4G28630
AT1G76580	AT4G28690
AT1G76600	AT4G28760
AT1G76620	AT4G28770
AT1G76650	AT4G28790
AT1G76660	AT4G28950
[truncated: 6,554 more rows]
