# Supplementary material for: Symbiont-host interactome mapping reveals effector-targeted modulation of hormone networks and activation of growth promotion
Source: Nat Commun. 2023 Jul 10;14:4065. doi: 10.1038/s41467-023-39885-5 (PMC10333260; doi:10.1038/s41467-023-39885-5)
Supplement: Supplementary file 6 — Supplementary Data 3 [file 41467_2023_39885_MOESM6_ESM.xlsx]

## Sheet: Table S3
Table S3. GO BP analysis
Worksheet	Details
SIEC GO	BP GO term enrichment of all targets of SIECs
12k SIEC Exclusive GO	BP GO term enrichment of all targets exclusive to SIECs in the Xcc, Rps and Gor comparison
12k SIEC Shared GO	BP GO term enrichment of targets shared between SIECs and at least 1 pathogen effector in the Xcc, Rps and Gor comparison
8k SIEC Exclusive GO	BP GO term enrichment of all targets exclusive to SIECs in the Psy, Hpa and Gor comparison
8k SIEC Shared GO	BP GO term enrichment of targets shared between SIECs and at least 1 pathogen effector in the Psy, Hpa and Gor comparison
10dai Arabidopsis root GO	BP GO term enrichment of differentially expressed genes 10 days after colonisation of S. indica in Arabidopsis roots

## Sheet: SIEC GO 
GO.ID	Term	Annotated	Observed	Expected	adj. p value
GO:0009893	positive regulation of metabolic process	408	16	5.5	0.00011
GO:1901360	organic cyclic compound metabolic proces...	2290	50	30.86	0.00011
GO:0080134	regulation of response to stress	210	11	2.83	0.00012
GO:0048522	positive regulation of cellular process	501	18	6.75	0.00013
GO:0034641	cellular nitrogen compound metabolic pro...	2492	53	33.58	0.00013
GO:0009059	macromolecule biosynthetic process	1745	41	23.51	0.00013
GO:0050896	response to stimulus	3174	63	42.77	0.00015
GO:0051665	membrane raft localization	2	2	0.03	0.00018
GO:0009755	hormone-mediated signaling pathway	342	14	4.61	0.0002
GO:0070887	cellular response to chemical stimulus	724	22	9.76	0.00024
GO:0051247	positive regulation of protein metabolic...	66	6	0.89	0.00025
GO:1901701	cellular response to oxygen-containing c...	352	14	4.74	0.00027
GO:0007154	cell communication	837	24	11.28	0.00029
GO:0010431	seed maturation	46	5	0.62	0.00036
GO:0010363	regulation of plant-type hypersensitive ...	11	3	0.15	0.00036
GO:1901700	response to oxygen-containing compound	961	26	12.95	0.00039
GO:0009873	ethylene-activated signaling pathway	47	5	0.63	0.0004
GO:0051716	cellular response to stimulus	1359	33	18.31	0.00042
GO:0009723	response to ethylene	102	7	1.37	0.00044
GO:0051241	negative regulation of multicellular org...	74	6	1	0.00047
GO:0000086	G2/M transition of mitotic cell cycle	12	3	0.16	0.00048
GO:0010389	regulation of G2/M transition of mitotic...	12	3	0.16	0.00048
GO:0044839	cell cycle G2/M phase transition	12	3	0.16	0.00048
GO:1902749	regulation of cell cycle G2/M phase tran...	12	3	0.16	0.00048
GO:0031325	positive regulation of cellular metaboli...	375	14	5.05	0.00051
GO:0007165	signal transduction	713	21	9.61	0.00052
GO:0071695	anatomical structure maturation	107	7	1.44	0.00058
GO:0071407	cellular response to organic cyclic comp...	78	6	1.05	0.00062
GO:0001934	positive regulation of protein phosphory...	13	3	0.18	0.00062
GO:0023052	signaling	724	21	9.76	0.00064
GO:0002376	immune system process	220	10	2.96	0.00076
GO:0031401	positive regulation of protein modificat...	32	4	0.43	0.00084
GO:0048518	positive regulation of biological proces...	639	19	8.61	0.00088
GO:0051093	negative regulation of developmental pro...	84	6	1.13	0.00092
GO:0021700	developmental maturation	116	7	1.56	0.00095
GO:0000160	phosphorelay signal transduction system	58	5	0.78	0.00106
GO:0048367	shoot system development	453	15	6.1	0.00111
GO:0044249	cellular biosynthetic process	2509	50	33.81	0.00114
GO:0099402	plant organ development	552	17	7.44	0.00115
GO:0042327	positive regulation of phosphorylation	16	3	0.22	0.00118
GO:0009626	plant-type hypersensitive response	35	4	0.47	0.00119
GO:0034050	host programmed cell death induced by sy...	36	4	0.49	0.00133
GO:0009742	brassinosteroid mediated signaling pathw...	37	4	0.5	0.00147
GO:0043401	steroid hormone mediated signaling pathw...	37	4	0.5	0.00147
GO:0048545	response to steroid hormone	37	4	0.5	0.00147
GO:0071383	cellular response to steroid hormone sti...	37	4	0.5	0.00147
GO:0002252	immune effector process	38	4	0.51	0.00163
GO:0071367	cellular response to brassinosteroid sti...	38	4	0.51	0.00163
GO:0010562	positive regulation of phosphorus metabo...	18	3	0.24	0.00168
GO:0045937	positive regulation of phosphate metabol...	18	3	0.24	0.00168
GO:0010971	positive regulation of G2/M transition o...	5	2	0.07	0.00175
GO:1902751	positive regulation of cell cycle G2/M p...	5	2	0.07	0.00175
GO:0048581	negative regulation of post-embryonic de...	65	5	0.88	0.00178
GO:0071396	cellular response to lipid	206	9	2.78	0.00184
GO:0006950	response to stress	1855	39	25	0.00196
GO:1901990	regulation of mitotic cell cycle phase t...	20	3	0.27	0.0023
GO:0051254	positive regulation of RNA metabolic pro...	259	10	3.49	0.00258
GO:0010387	COP9 signalosome assembly	6	2	0.08	0.00261
GO:0034051	negative regulation of plant-type hypers...	6	2	0.08	0.00261
GO:1901987	regulation of cell cycle phase transitio...	21	3	0.28	0.00266
GO:0048467	gynoecium development	44	4	0.59	0.00282
GO:0014070	response to organic cyclic compound	179	8	2.41	0.00285
GO:0009845	seed germination	106	6	1.43	0.00303
GO:0050826	response to freezing	22	3	0.3	0.00305
GO:0045935	positive regulation of nucleobase-contai...	269	10	3.62	0.00339
GO:1901576	organic substance biosynthetic process	2575	49	34.7	0.00369
GO:0009058	biosynthetic process	2650	50	35.71	0.00394
GO:0045087	innate immune response	190	8	2.56	0.0041
GO:0009987	cellular process	6621	103	89.22	0.00424
GO:0044260	cellular macromolecule metabolic process	3078	56	41.48	0.00455
GO:0010100	negative regulation of photomorphogenesi...	8	2	0.11	0.00478
GO:1901989	positive regulation of cell cycle phase ...	8	2	0.11	0.00478
GO:1901992	positive regulation of mitotic cell cycl...	8	2	0.11	0.00478
GO:0010162	seed dormancy process	26	3	0.35	0.00496
GO:0022611	dormancy process	26	3	0.35	0.00496
GO:0006955	immune response	197	8	2.65	0.00509
GO:0009741	response to brassinosteroid	52	4	0.7	0.00517
GO:0051301	cell division	119	6	1.6	0.00535
GO:0022402	cell cycle process	158	7	2.13	0.00544
GO:0010256	endomembrane system organization	53	4	0.71	0.00553
GO:0090351	seedling development	120	6	1.62	0.00557
GO:0048827	phyllome development	289	10	3.89	0.0056
GO:0098542	defense response to other organism	486	14	6.55	0.00573
GO:0048731	system development	1042	24	14.04	0.00588
GO:0045088	regulation of innate immune response	54	4	0.73	0.00592
GO:0051668	localization within membrane	9	2	0.12	0.0061
GO:0044772	mitotic cell cycle phase transition	28	3	0.38	0.00612
GO:0009605	response to external stimulus	878	21	11.83	0.00665
GO:0050776	regulation of immune response	56	4	0.75	0.00673
GO:0051607	defense response to virus	29	3	0.39	0.00676
GO:0048585	negative regulation of response to stimu...	125	6	1.68	0.00677
GO:0044770	cell cycle phase transition	30	3	0.4	0.00744
GO:0000338	protein deneddylation	10	2	0.13	0.00755
GO:0048609	multicellular organismal reproductive pr...	91	5	1.23	0.00759
GO:0009967	positive regulation of signal transducti...	58	4	0.78	0.00762
GO:0007049	cell cycle	211	8	2.84	0.00762
GO:0023056	positive regulation of signaling	59	4	0.8	0.00809
GO:0006807	nitrogen compound metabolic process	4011	68	54.05	0.00817
GO:0043170	macromolecule metabolic process	3584	62	48.3	0.00841
GO:0010647	positive regulation of cell communicatio...	60	4	0.81	0.00858
GO:0032270	positive regulation of cellular protein ...	60	4	0.81	0.00858
GO:0032504	multicellular organism reproduction	95	5	1.28	0.00906
GO:0045931	positive regulation of mitotic cell cycl...	11	2	0.15	0.00915
GO:0002831	regulation of response to biotic stimulu...	96	5	1.29	0.00946
GO:0009639	response to red or far red light	135	6	1.82	0.00973
GO:0048584	positive regulation of response to stimu...	135	6	1.82	0.00973
GO:0006414	translational elongation	34	3	0.46	0.01055
GO:0010476	gibberellin mediated signaling pathway	34	3	0.46	0.01055
GO:0009266	response to temperature stimulus	419	12	5.65	0.01081
GO:0032101	regulation of response to external stimu...	100	5	1.35	0.01117
GO:0002682	regulation of immune system process	65	4	0.88	0.01131
GO:0009867	jasmonic acid mediated signaling pathway	65	4	0.88	0.01131
GO:0071395	cellular response to jasmonic acid stimu...	66	4	0.89	0.01192
GO:0048440	carpel development	36	3	0.49	0.01234
GO:0071370	cellular response to gibberellin stimulu...	36	3	0.49	0.01234
GO:0048856	anatomical structure development	1544	31	20.81	0.01253
GO:0009739	response to gibberellin	68	4	0.92	0.01319
GO:0051606	detection of stimulus	37	3	0.5	0.0133
GO:0010390	histone monoubiquitination	1	1	0.01	0.01348
GO:0046950	cellular ketone body metabolic process	1	1	0.01	0.01348
GO:0046951	ketone body biosynthetic process	1	1	0.01	0.01348
GO:0071226	cellular response to molecule of fungal ...	1	1	0.01	0.01348
GO:1902224	ketone body metabolic process	1	1	0.01	0.01348
GO:0008219	cell death	105	5	1.41	0.01359
GO:0009896	positive regulation of catabolic process	38	3	0.51	0.0143
GO:1902680	positive regulation of RNA biosynthetic ...	236	8	3.18	0.01436
GO:1903508	positive regulation of nucleic acid-temp...	236	8	3.18	0.01436
GO:2000026	regulation of multicellular organismal d...	284	9	3.83	0.01447
GO:0051701	interaction with host	14	2	0.19	0.01475
GO:0009409	response to cold	286	9	3.85	0.01508
GO:0043067	regulation of programmed cell death	39	3	0.53	0.01535
GO:0033993	response to lipid	440	12	5.93	0.01544
GO:0044419	interspecies interaction between organis...	659	16	8.88	0.01545
GO:0032501	multicellular organismal process	1442	29	19.43	0.01558
GO:0006417	regulation of translation	72	4	0.97	0.016
GO:0080135	regulation of cellular response to stres...	40	3	0.54	0.01643
GO:0051246	regulation of protein metabolic process	196	7	2.64	0.01664
GO:0045824	negative regulation of innate immune res...	15	2	0.2	0.01687
GO:0001932	regulation of protein phosphorylation	41	3	0.55	0.01756
GO:0007346	regulation of mitotic cell cycle	41	3	0.55	0.01756
GO:0035556	intracellular signal transduction	199	7	2.68	0.01794
GO:0034248	regulation of cellular amide metabolic p...	75	4	1.01	0.01833
GO:0000162	tryptophan biosynthetic process	16	2	0.22	0.01911
GO:0046219	indolalkylamine biosynthetic process	16	2	0.22	0.01911
GO:0019220	regulation of phosphate metabolic proces...	76	4	1.02	0.01915
GO:0006357	regulation of transcription by RNA polym...	157	6	2.12	0.0193
GO:0007275	multicellular organism development	1344	27	18.11	0.01999
GO:0051174	regulation of phosphorus metabolic proce...	77	4	1.04	0.02
GO:0048437	floral organ development	118	5	1.59	0.02147
GO:0010187	negative regulation of seed germination	17	2	0.23	0.02147
GO:0042744	hydrogen peroxide catabolic process	17	2	0.23	0.02147
GO:0045732	positive regulation of protein catabolic...	17	2	0.23	0.02147
GO:0050777	negative regulation of immune response	17	2	0.23	0.02147
GO:0051239	regulation of multicellular organismal p...	307	9	4.14	0.02278
GO:0010557	positive regulation of macromolecule bio...	259	8	3.49	0.02368
GO:0009593	detection of chemical stimulus	18	2	0.24	0.02394
GO:0048825	cotyledon development	18	2	0.24	0.02394
GO:0042325	regulation of phosphorylation	47	3	0.63	0.0252
GO:0042542	response to hydrogen peroxide	47	3	0.63	0.0252
GO:0032502	developmental process	1630	31	21.96	0.02565
GO:0043069	negative regulation of programmed cell d...	19	2	0.26	0.02653
GO:0090068	positive regulation of cell cycle proces...	19	2	0.26	0.02653
GO:0098869	cellular oxidant detoxification	19	2	0.26	0.02653
GO:1903313	positive regulation of mRNA metabolic pr...	19	2	0.26	0.02653
GO:0010087	phloem or xylem histogenesis	48	3	0.65	0.02662
GO:0010941	regulation of cell death	48	3	0.65	0.02662
GO:0009727	detection of ethylene stimulus	2	1	0.03	0.02677
GO:0034052	positive regulation of plant-type hypers...	2	1	0.03	0.02677
GO:0060145	viral gene silencing in virus induced ge...	2	1	0.03	0.02677
GO:0070919	production of siRNA involved in chromati...	2	1	0.03	0.02677
GO:0071763	nuclear membrane organization	2	1	0.03	0.02677
GO:2000121	regulation of removal of superoxide radi...	2	1	0.03	0.02677
GO:0043207	response to external biotic stimulus	648	15	8.73	0.02757
GO:0051707	response to other organism	648	15	8.73	0.02757
GO:0012501	programmed cell death	85	4	1.15	0.02758
GO:0072593	reactive oxygen species metabolic proces...	85	4	1.15	0.02758
GO:0009607	response to biotic stimulus	649	15	8.75	0.0279
GO:0010608	posttranscriptional regulation of gene e...	127	5	1.71	0.02838
GO:0009751	response to salicylic acid	86	4	1.16	0.02863
GO:0002683	negative regulation of immune system pro...	20	2	0.27	0.02922
GO:0009218	pyrimidine ribonucleotide metabolic proc...	20	2	0.27	0.02922
GO:0009220	pyrimidine ribonucleotide biosynthetic p...	20	2	0.27	0.02922
GO:0016192	vesicle-mediated transport	273	8	3.68	0.0311
GO:0009615	response to virus	51	3	0.69	0.03114
GO:0010564	regulation of cell cycle process	51	3	0.69	0.03114
GO:0009966	regulation of signal transduction	176	6	2.37	0.03156
GO:0007030	Golgi organization	21	2	0.28	0.03201
GO:0010099	regulation of photomorphogenesis	21	2	0.28	0.03201
GO:0023051	regulation of signaling	177	6	2.39	0.03232
GO:0010628	positive regulation of gene expression	276	8	3.72	0.03288
GO:0010646	regulation of cell communication	179	6	2.41	0.03388
GO:0002684	positive regulation of immune system pro...	22	2	0.3	0.03491
GO:0006995	cellular response to nitrogen starvation	22	2	0.3	0.03491
GO:0045089	positive regulation of innate immune res...	22	2	0.3	0.03491
GO:0050778	positive regulation of immune response	22	2	0.3	0.03491
GO:0031328	positive regulation of cellular biosynth...	281	8	3.79	0.03599
GO:0048608	reproductive structure development	671	15	9.04	0.03599
GO:0061458	reproductive system development	671	15	9.04	0.03599
GO:0048438	floral whorl development	93	4	1.25	0.03667
GO:0009791	post-embryonic development	855	18	11.52	0.03768
GO:0050793	regulation of developmental process	391	10	5.27	0.03817
GO:0045893	positive regulation of transcription, DN...	234	7	3.15	0.03869
GO:0070646	protein modification by small protein re...	56	3	0.75	0.0395
GO:0006366	transcription by RNA polymerase II	186	6	2.51	0.0397
GO:0000913	preprophase band assembly	3	1	0.04	0.03989
GO:0003032	detection of oxygen	3	1	0.04	0.03989
GO:0006729	tetrahydrobiopterin biosynthetic process	3	1	0.04	0.03989
GO:0006808	regulation of nitrogen utilization	3	1	0.04	0.03989
GO:0009616	virus induced gene silencing	3	1	0.04	0.03989
GO:0009720	detection of hormone stimulus	3	1	0.04	0.03989
GO:0009726	detection of endogenous stimulus	3	1	0.04	0.03989
GO:0015700	arsenite transport	3	1	0.04	0.03989
GO:0033206	meiotic cytokinesis	3	1	0.04	0.03989
GO:0035066	positive regulation of histone acetylati...	3	1	0.04	0.03989
GO:0046146	tetrahydrobiopterin metabolic process	3	1	0.04	0.03989
GO:0048442	sepal development	3	1	0.04	0.03989
GO:0048464	flower calyx development	3	1	0.04	0.03989
GO:0052018	modulation by symbiont of RNA levels in ...	3	1	0.04	0.03989
GO:0052249	modulation of RNA levels in other organi...	3	1	0.04	0.03989
GO:0060178	regulation of exocyst localization	3	1	0.04	0.03989
GO:0070483	detection of hypoxia	3	1	0.04	0.03989
GO:1900407	regulation of cellular response to oxida...	3	1	0.04	0.03989
GO:1901031	regulation of response to reactive oxyge...	3	1	0.04	0.03989
GO:1901985	positive regulation of protein acetylati...	3	1	0.04	0.03989
GO:2000082	regulation of L-ascorbic acid biosynthet...	3	1	0.04	0.03989
GO:2000758	positive regulation of peptidyl-lysine a...	3	1	0.04	0.03989
GO:0031399	regulation of protein modification proce...	96	4	1.29	0.04047
GO:0006220	pyrimidine nucleotide metabolic process	24	2	0.32	0.04099
GO:0006221	pyrimidine nucleotide biosynthetic proce...	24	2	0.32	0.04099
GO:0006891	intra-Golgi vesicle-mediated transport	24	2	0.32	0.04099
GO:0042176	regulation of protein catabolic process	24	2	0.32	0.04099
GO:0045787	positive regulation of cell cycle	24	2	0.32	0.04099
GO:0060548	negative regulation of cell death	24	2	0.32	0.04099
GO:0009891	positive regulation of biosynthetic proc...	291	8	3.92	0.0428
GO:0006568	tryptophan metabolic process	25	2	0.34	0.04417
GO:0006586	indolalkylamine metabolic process	25	2	0.34	0.04417
GO:0040034	regulation of development, heterochronic	25	2	0.34	0.04417
GO:0044403	symbiotic process	25	2	0.34	0.04417
GO:0010029	regulation of seed germination	59	3	0.8	0.04501
GO:1900140	regulation of seedling development	59	3	0.8	0.04501
GO:0009965	leaf morphogenesis	60	3	0.81	0.04693
GO:0051726	regulation of cell cycle	101	4	1.36	0.0473
GO:0002832	negative regulation of response to bioti...	26	2	0.35	0.04744
GO:0009145	purine nucleoside triphosphate biosynthe...	26	2	0.35	0.04744
GO:0009205	purine ribonucleoside triphosphate metab...	26	2	0.35	0.04744
GO:0009206	purine ribonucleoside triphosphate biosy...	26	2	0.35	0.04744
GO:0032102	negative regulation of response to exter...	26	2	0.35	0.04744
GO:0070647	protein modification by small protein co...	408	10	5.5	0.04856

## Sheet: 12k SIEC Exclusive GO 
GO.ID	Term	Annotated	Observed	Expected	adj. p value	% In query
GO:0001934	positive regulation of protein phosphory...	4	3	0.12	0.00011	3.44828
GO:0010562	positive regulation of phosphorus metabo...	4	3	0.12	0.00011	3.44828
GO:0042327	positive regulation of phosphorylation	4	3	0.12	0.00011	3.44828
GO:0045937	positive regulation of phosphate metabol...	4	3	0.12	0.00011	3.44828
GO:0031328	positive regulation of cellular biosynth...	78	10	2.42	0.00011	11.4943
GO:0009891	positive regulation of biosynthetic proc...	80	10	2.49	0.00014	11.4943
GO:0048522	positive regulation of cellular process	171	15	5.31	0.00018	17.2414
GO:0009723	response to ethylene	41	7	1.27	0.00021	8.04598
GO:1902680	positive regulation of RNA biosynthetic ...	70	9	2.18	0.00024	10.3448
GO:1903508	positive regulation of nucleic acid-temp...	70	9	2.18	0.00024	10.3448
GO:0051716	cellular response to stimulus	550	31	17.09	0.00028	35.6322
GO:0010557	positive regulation of macromolecule bio...	72	9	2.24	0.0003	10.3448
GO:0048518	positive regulation of biological proces...	221	17	6.87	0.00032	19.5402
GO:0031401	positive regulation of protein modificat...	12	4	0.37	0.00036	4.5977
GO:0051254	positive regulation of RNA metabolic pro...	90	10	2.8	0.00037	11.4943
GO:0045935	positive regulation of nucleobase-contai...	93	10	2.89	0.00048	11.4943
GO:0010556	regulation of macromolecule biosynthetic...	365	23	11.34	0.00048	26.4368
GO:0009626	plant-type hypersensitive response	13	4	0.4	0.0005	4.5977
GO:0050794	regulation of cellular process	846	41	26.29	0.00052	47.1264
GO:0071310	cellular response to organic substance	257	18	7.99	0.00066	20.6897
GO:0019222	regulation of metabolic process	605	32	18.8	0.0007	36.7816
GO:0050789	regulation of biological process	1040	47	32.32	0.00077	54.023
GO:0065007	biological regulation	1102	49	34.25	0.00077	56.3218
GO:0070887	cellular response to chemical stimulus	331	21	10.29	0.00083	24.1379
GO:0031323	regulation of cellular metabolic process	481	27	14.95	0.00089	31.0345
GO:0034050	programmed cell death induced by symbion...	15	4	0.47	0.00091	4.5977
GO:0051702	biological process involved in interacti...	15	4	0.47	0.00091	4.5977
GO:0010033	response to organic substance	534	29	16.6	0.00092	33.3333
GO:0010363	regulation of plant-type hypersensitive ...	7	3	0.22	0.00093	3.44828
GO:0051665	membrane raft localization	2	2	0.06	0.00095	2.29885
GO:0007165	signal transduction	338	21	10.5	0.0011	24.1379
GO:0045893	positive regulation of DNA-templated tra...	69	8	2.14	0.00111	9.1954
GO:0051171	regulation of nitrogen compound metaboli...	438	25	13.61	0.00116	28.7356
GO:0044271	cellular nitrogen compound biosynthetic ...	518	28	16.1	0.00127	32.1839
GO:0031326	regulation of cellular biosynthetic proc...	391	23	12.15	0.00129	26.4368
GO:0010468	regulation of gene expression	441	25	13.71	0.00129	28.7356
GO:0023052	signaling	343	21	10.66	0.00133	24.1379
GO:0045087	innate immune response	41	6	1.27	0.00142	6.89655
GO:0080090	regulation of primary metabolic process	444	25	13.8	0.00142	28.7356
GO:0002682	regulation of immune system process	28	5	0.87	0.00144	5.74713
GO:0043903	regulation of biological process involve...	8	3	0.25	0.00145	3.44828
GO:0006955	immune response	56	7	1.74	0.00147	8.04598
GO:0060255	regulation of macromolecule metabolic pr...	502	27	15.6	0.00175	31.0345
GO:0019438	aromatic compound biosynthetic process	451	25	14.02	0.00179	28.7356
GO:0009889	regulation of biosynthetic process	401	23	12.46	0.00183	26.4368
GO:0009967	positive regulation of signal transducti...	18	4	0.56	0.00191	4.5977
GO:0023056	positive regulation of signaling	18	4	0.56	0.00191	4.5977
GO:0006355	regulation of DNA-templated transcriptio...	330	20	10.26	0.00202	22.9885
GO:1903506	regulation of nucleic acid-templated tra...	330	20	10.26	0.00202	22.9885
GO:2001141	regulation of RNA biosynthetic process	330	20	10.26	0.00202	22.9885
GO:1901700	response to oxygen-containing compound	482	26	14.98	0.00211	29.8851
GO:0010647	positive regulation of cell communicatio...	19	4	0.59	0.00236	4.5977
GO:0045088	regulation of innate immune response	19	4	0.59	0.00236	4.5977
GO:0035556	intracellular signal transduction	61	7	1.9	0.00244	8.04598
GO:0048584	positive regulation of response to stimu...	46	6	1.43	0.00261	6.89655
GO:0018130	heterocycle biosynthetic process	440	24	13.67	0.00286	27.5862
GO:0010467	gene expression	600	30	18.65	0.00291	34.4828
GO:0051252	regulation of RNA metabolic process	367	21	11.41	0.00314	24.1379
GO:0034654	nucleobase-containing compound biosynthe...	395	22	12.28	0.00346	25.2874
GO:0006351	DNA-templated transcription	349	20	10.85	0.00396	22.9885
GO:0032774	RNA biosynthetic process	349	20	10.85	0.00396	22.9885
GO:0097659	nucleic acid-templated transcription	349	20	10.85	0.00396	22.9885
GO:0001932	regulation of protein phosphorylation	11	3	0.34	0.00399	3.44828
GO:0006414	translational elongation	11	3	0.34	0.00399	3.44828
GO:0019219	regulation of nucleobase-containing comp...	375	21	11.65	0.0041	24.1379
GO:0019220	regulation of phosphate metabolic proces...	22	4	0.68	0.00414	4.5977
GO:0051174	regulation of phosphorus metabolic proce...	22	4	0.68	0.00414	4.5977
GO:0016070	RNA metabolic process	506	26	15.73	0.00426	29.8851
GO:0009845	seed germination	36	5	1.12	0.00455	5.74713
GO:0044403	biological process involved in symbiotic...	23	4	0.71	0.0049	4.5977
GO:0050776	regulation of immune response	23	4	0.71	0.0049	4.5977
GO:0007154	cell communication	381	21	11.84	0.00496	24.1379
GO:0034051	negative regulation of plant-type hypers...	4	2	0.12	0.0055	2.29885
GO:0012501	programmed cell death	24	4	0.75	0.00574	4.5977
GO:1901362	organic cyclic compound biosynthetic pro...	464	24	14.42	0.00581	27.5862
GO:0090351	seedling development	39	5	1.21	0.00645	5.74713
GO:0010476	gibberellin mediated signaling pathway	13	3	0.4	0.00661	3.44828
GO:0042325	regulation of phosphorylation	13	3	0.4	0.00661	3.44828
GO:0043067	regulation of programmed cell death	13	3	0.4	0.00661	3.44828
GO:0080135	regulation of cellular response to stres...	13	3	0.4	0.00661	3.44828
GO:0009755	hormone-mediated signaling pathway	175	12	5.44	0.00691	13.7931
GO:0042221	response to chemical	778	35	24.18	0.00711	40.2299
GO:0071396	cellular response to lipid	135	10	4.2	0.00806	11.4943
GO:0009059	macromolecule biosynthetic process	479	24	14.89	0.00872	27.5862
GO:0000162	tryptophan biosynthetic process	5	2	0.16	0.00898	2.29885
GO:0046219	indolalkylamine biosynthetic process	5	2	0.16	0.00898	2.29885
GO:1901701	cellular response to oxygen-containing c...	206	13	6.4	0.00983	14.9425
GO:0051607	defense response to virus	15	3	0.47	0.01006	3.44828
GO:0071370	cellular response to gibberellin stimulu...	15	3	0.47	0.01006	3.44828
GO:0140546	defense response to symbiont	15	3	0.47	0.01006	3.44828
GO:0002376	immune system process	80	7	2.49	0.01105	8.04598
GO:0009593	detection of chemical stimulus	6	2	0.19	0.0132	2.29885
GO:0051246	regulation of protein metabolic process	64	6	1.99	0.01336	6.89655
GO:0009725	response to hormone	391	20	12.15	0.01408	22.9885
GO:0009719	response to endogenous stimulus	393	20	12.21	0.01486	22.9885
GO:0009739	response to gibberellin	32	4	0.99	0.01609	4.5977
GO:0031399	regulation of protein modification proce...	32	4	0.99	0.01609	4.5977
GO:0090304	nucleic acid metabolic process	560	26	17.4	0.01649	29.8851
GO:0032101	regulation of response to external stimu...	49	5	1.52	0.01677	5.74713
GO:0006568	tryptophan metabolic process	7	2	0.22	0.01811	2.29885
GO:0006586	indolalkylamine metabolic process	7	2	0.22	0.01811	2.29885
GO:0009142	nucleoside triphosphate biosynthetic pro...	7	2	0.22	0.01811	2.29885
GO:0009201	ribonucleoside triphosphate biosynthetic...	7	2	0.22	0.01811	2.29885
GO:0043069	negative regulation of programmed cell d...	7	2	0.22	0.01811	2.29885
GO:0045089	positive regulation of innate immune res...	7	2	0.22	0.01811	2.29885
GO:0010941	regulation of cell death	19	3	0.59	0.01959	3.44828
GO:0009615	response to virus	20	3	0.62	0.02254	3.44828
GO:0002684	positive regulation of immune system pro...	8	2	0.25	0.02367	2.29885
GO:0009309	amine biosynthetic process	8	2	0.25	0.02367	2.29885
GO:0010187	negative regulation of seed germination	8	2	0.25	0.02367	2.29885
GO:0042401	cellular biogenic amine biosynthetic pro...	8	2	0.25	0.02367	2.29885
GO:0050778	positive regulation of immune response	8	2	0.25	0.02367	2.29885
GO:0014070	response to organic cyclic compound	117	8	3.64	0.027	9.1954
GO:0034641	cellular nitrogen compound metabolic pro...	760	32	23.62	0.02873	36.7816
GO:0050826	response to freezing	9	2	0.28	0.02982	2.29885
GO:0000913	preprophase band assembly	1	1	0.03	0.03108	1.14943
GO:0001173	DNA-templated transcriptional start site...	1	1	0.03	0.03108	1.14943
GO:0006808	regulation of nitrogen utilization	1	1	0.03	0.03108	1.14943
GO:0009616	RNAi-mediated antiviral immune response	1	1	0.03	0.03108	1.14943
GO:0009683	indoleacetic acid metabolic process	1	1	0.03	0.03108	1.14943
GO:0009684	indoleacetic acid biosynthetic process	1	1	0.03	0.03108	1.14943
GO:0009727	detection of ethylene stimulus	1	1	0.03	0.03108	1.14943
GO:0010105	negative regulation of ethylene-activate...	1	1	0.03	0.03108	1.14943
GO:0010116	positive regulation of abscisic acid bio...	1	1	0.03	0.03108	1.14943
GO:0016103	diterpenoid catabolic process	1	1	0.03	0.03108	1.14943
GO:0035066	positive regulation of histone acetylati...	1	1	0.03	0.03108	1.14943
GO:0044210	'de novo' CTP biosynthetic process	1	1	0.03	0.03108	1.14943
GO:0045487	gibberellin catabolic process	1	1	0.03	0.03108	1.14943
GO:0045828	positive regulation of isoprenoid metabo...	1	1	0.03	0.03108	1.14943
GO:0046950	cellular ketone body metabolic process	1	1	0.03	0.03108	1.14943
GO:0046951	ketone body biosynthetic process	1	1	0.03	0.03108	1.14943
GO:0048442	sepal development	1	1	0.03	0.03108	1.14943
GO:0048464	flower calyx development	1	1	0.03	0.03108	1.14943
GO:0051643	endoplasmic reticulum localization	1	1	0.03	0.03108	1.14943
GO:0061817	endoplasmic reticulum-plasma membrane te...	1	1	0.03	0.03108	1.14943
GO:0070298	negative regulation of phosphorelay sign...	1	1	0.03	0.03108	1.14943
GO:0071226	cellular response to molecule of fungal ...	1	1	0.03	0.03108	1.14943
GO:0090158	endoplasmic reticulum membrane organizat...	1	1	0.03	0.03108	1.14943
GO:1900407	regulation of cellular response to oxida...	1	1	0.03	0.03108	1.14943
GO:1901031	regulation of response to reactive oxyge...	1	1	0.03	0.03108	1.14943
GO:1901985	positive regulation of protein acetylati...	1	1	0.03	0.03108	1.14943
GO:1902224	ketone body metabolic process	1	1	0.03	0.03108	1.14943
GO:1902932	positive regulation of alcohol biosynthe...	1	1	0.03	0.03108	1.14943
GO:2000121	regulation of removal of superoxide radi...	1	1	0.03	0.03108	1.14943
GO:2000758	positive regulation of peptidyl-lysine a...	1	1	0.03	0.03108	1.14943
GO:0044249	cellular biosynthetic process	707	30	21.97	0.03187	34.4828
GO:0010608	post-transcriptional regulation of gene ...	40	4	1.24	0.03392	4.5977
GO:0050896	response to stimulus	1328	50	41.27	0.03472	57.4713
GO:0009736	cytokinin-activated signaling pathway	10	2	0.31	0.03653	2.29885
GO:0045824	negative regulation of innate immune res...	10	2	0.31	0.03653	2.29885
GO:0051606	detection of stimulus	10	2	0.31	0.03653	2.29885
GO:0060548	negative regulation of cell death	10	2	0.31	0.03653	2.29885
GO:0071368	cellular response to cytokinin stimulus	10	2	0.31	0.03653	2.29885
GO:0046483	heterocycle metabolic process	715	30	22.22	0.03679	34.4828
GO:0006725	cellular aromatic compound metabolic pro...	745	31	23.15	0.03716	35.6322
GO:0006139	nucleobase-containing compound metabolic...	629	27	19.55	0.0377	31.0345
GO:0006417	regulation of translation	25	3	0.78	0.0407	3.44828
GO:0002683	negative regulation of immune system pro...	11	2	0.34	0.04376	2.29885
GO:0050777	negative regulation of immune response	11	2	0.34	0.04376	2.29885
GO:0019684	photosynthesis, light reaction	26	3	0.81	0.045	3.44828
GO:0034248	regulation of cellular amide metabolic p...	26	3	0.81	0.045	3.44828
GO:0008219	cell death	44	4	1.37	0.0459	4.5977
GO.ID	Term	Annotated	Observed	Expected	fish.weight

## Sheet: 12k SIEC Shared GO  
GO.ID	Term	Annotated	Observed	Expected	adj. p value	% In Query
GO:0000086	G2/M transition of mitotic cell cycle	5	3	0.11	0.00011	4.7619
GO:0010389	regulation of G2/M transition of mitotic...	5	3	0.11	0.00011	4.7619
GO:0044839	cell cycle G2/M phase transition	5	3	0.11	0.00011	4.7619
GO:1902749	regulation of cell cycle G2/M phase tran...	5	3	0.11	0.00011	4.7619
GO:0070647	protein modification by small protein co...	28	5	0.63	0.00033	7.93651
GO:0010971	positive regulation of G2/M transition o...	2	2	0.05	0.00051	3.1746
GO:1902751	positive regulation of cell cycle G2/M p...	2	2	0.05	0.00051	3.1746
GO:1901990	regulation of mitotic cell cycle phase t...	9	3	0.2	0.00085	4.7619
GO:0051252	regulation of RNA metabolic process	367	18	8.32	0.00086	28.5714
GO:0070646	protein modification by small protein re...	20	4	0.45	0.00088	6.34921
GO:0060255	regulation of macromolecule metabolic pr...	502	22	11.38	0.00091	34.9206
GO:0019219	regulation of nucleobase-containing comp...	375	18	8.5	0.00111	28.5714
GO:0010468	regulation of gene expression	441	20	10	0.00112	31.746
GO:0080090	regulation of primary metabolic process	444	20	10.07	0.00122	31.746
GO:0044772	mitotic cell cycle phase transition	11	3	0.25	0.00161	4.7619
GO:1901987	regulation of cell cycle phase transitio...	11	3	0.25	0.00161	4.7619
GO:0051239	regulation of multicellular organismal p...	102	8	2.31	0.00181	12.6984
GO:0031326	regulation of cellular biosynthetic proc...	391	18	8.86	0.00182	28.5714
GO:0006355	regulation of DNA-templated transcriptio...	330	16	7.48	0.00205	25.3968
GO:1903506	regulation of nucleic acid-templated tra...	330	16	7.48	0.00205	25.3968
GO:2001141	regulation of RNA biosynthetic process	330	16	7.48	0.00205	25.3968
GO:0019222	regulation of metabolic process	605	24	13.71	0.00208	38.0952
GO:0009965	leaf morphogenesis	12	3	0.27	0.00211	4.7619
GO:0044770	cell cycle phase transition	12	3	0.27	0.00211	4.7619
GO:0010556	regulation of macromolecule biosynthetic...	365	17	8.27	0.00224	26.9841
GO:2000026	regulation of multicellular organismal d...	83	7	1.88	0.00234	11.1111
GO:0009889	regulation of biosynthetic process	401	18	9.09	0.00244	28.5714
GO:0051171	regulation of nitrogen compound metaboli...	438	19	9.93	0.00267	30.1587
GO:0018130	heterocycle biosynthetic process	440	19	9.97	0.00282	30.1587
GO:0045931	positive regulation of mitotic cell cycl...	4	2	0.09	0.00295	3.1746
GO:0090068	positive regulation of cell cycle proces...	4	2	0.09	0.00295	3.1746
GO:1901989	positive regulation of cell cycle phase ...	4	2	0.09	0.00295	3.1746
GO:1901992	positive regulation of mitotic cell cycl...	4	2	0.09	0.00295	3.1746
GO:0031323	regulation of cellular metabolic process	481	20	10.9	0.00333	31.746
GO:0007346	regulation of mitotic cell cycle	14	3	0.32	0.00338	4.7619
GO:0006351	DNA-templated transcription	349	16	7.91	0.00367	25.3968
GO:0032774	RNA biosynthetic process	349	16	7.91	0.00367	25.3968
GO:0097659	nucleic acid-templated transcription	349	16	7.91	0.00367	25.3968
GO:0022402	cell cycle process	68	6	1.54	0.00389	9.52381
GO:0010564	regulation of cell cycle process	15	3	0.34	0.00416	4.7619
GO:0009639	response to red or far red light	69	6	1.56	0.00418	9.52381
GO:0051726	regulation of cell cycle	30	4	0.68	0.00422	6.34921
GO:0048827	phyllome development	117	8	2.65	0.0043	12.6984
GO:0007049	cell cycle	93	7	2.11	0.00447	11.1111
GO:0000338	protein deneddylation	5	2	0.11	0.00484	3.1746
GO:0007030	Golgi organization	5	2	0.11	0.00484	3.1746
GO:0010100	negative regulation of photomorphogenesi...	5	2	0.11	0.00484	3.1746
GO:0045787	positive regulation of cell cycle	5	2	0.11	0.00484	3.1746
GO:0032501	multicellular organismal process	682	25	15.46	0.00503	39.6825
GO:1901362	organic cyclic compound biosynthetic pro...	464	19	10.52	0.00521	30.1587
GO:0034654	nucleobase-containing compound biosynthe...	395	17	8.95	0.00522	26.9841
GO:0022414	reproductive process	396	17	8.98	0.00536	26.9841
GO:0000003	reproduction	398	17	9.02	0.00565	26.9841
GO:0031347	regulation of defense response	126	8	2.86	0.00674	12.6984
GO:0006891	intra-Golgi vesicle-mediated transport	6	2	0.14	0.00715	3.1746
GO:0007154	cell communication	381	16	8.64	0.00875	25.3968
GO:0019438	aromatic compound biosynthetic process	451	18	10.22	0.00884	28.5714
GO:0051093	negative regulation of developmental pro...	37	4	0.84	0.00903	6.34921
GO:0048467	gynoecium development	20	3	0.45	0.00961	4.7619
GO:0048367	shoot system development	222	11	5.03	0.00979	17.4603
GO:0010099	regulation of photomorphogenesis	7	2	0.16	0.00987	3.1746
GO:0007275	multicellular organism development	641	23	14.53	0.01013	36.5079
GO:0048608	reproductive structure development	326	14	7.39	0.01211	22.2222
GO:0061458	reproductive system development	326	14	7.39	0.01211	22.2222
GO:0003006	developmental process involved in reprod...	361	15	8.18	0.01246	23.8095
GO:0010256	endomembrane system organization	22	3	0.5	0.01257	4.7619
GO:0048437	floral organ development	42	4	0.95	0.01407	6.34921
GO:0048609	multicellular organismal reproductive pr...	42	4	0.95	0.01407	6.34921
GO:0080134	regulation of response to stress	143	8	3.24	0.01408	12.6984
GO:0032504	multicellular organism reproduction	43	4	0.97	0.01526	6.34921
GO:0010431	seed maturation	24	3	0.54	0.016	4.7619
GO:1903047	mitotic cell cycle process	24	3	0.54	0.016	4.7619
GO:0007165	signal transduction	338	14	7.66	0.01638	22.2222
GO:0071407	cellular response to organic cyclic comp...	45	4	1.02	0.01781	6.34921
GO:0050793	regulation of developmental process	180	9	4.08	0.01845	14.2857
GO:0023052	signaling	343	14	7.78	0.01847	22.2222
GO:0090304	nucleic acid metabolic process	560	20	12.69	0.01873	31.746
GO:0009733	response to auxin	70	5	1.59	0.01988	7.93651
GO:0016192	vesicle-mediated transport	124	7	2.81	0.0205	11.1111
GO:0006513	protein monoubiquitination	1	1	0.02	0.02267	1.5873
GO:0010390	histone monoubiquitination	1	1	0.02	0.02267	1.5873
GO:0016574	histone ubiquitination	1	1	0.02	0.02267	1.5873
GO:0033523	histone H2B ubiquitination	1	1	0.02	0.02267	1.5873
GO:0043547	positive regulation of GTPase activity	1	1	0.02	0.02267	1.5873
GO:0071763	nuclear membrane organization	1	1	0.02	0.02267	1.5873
GO:0071894	histone H2B conserved C-terminal lysine ...	1	1	0.02	0.02267	1.5873
GO:0090630	activation of GTPase activity	1	1	0.02	0.02267	1.5873
GO:0006995	cellular response to nitrogen starvation	11	2	0.25	0.02438	3.1746
GO:0043562	cellular response to nitrogen levels	11	2	0.25	0.02438	3.1746
GO:2000030	regulation of response to red or far red...	11	2	0.25	0.02438	3.1746
GO:0010154	fruit development	191	9	4.33	0.02616	14.2857
GO:0048580	regulation of post-embryonic development	76	5	1.72	0.02736	7.93651
GO:0016070	RNA metabolic process	506	18	11.47	0.02758	28.5714
GO:0006997	nucleus organization	12	2	0.27	0.02884	3.1746
GO:0048581	negative regulation of post-embryonic de...	30	3	0.68	0.02915	4.7619
GO:0048366	leaf development	79	5	1.79	0.0317	7.93651
GO:0006139	nucleobase-containing compound metabolic...	629	21	14.26	0.03213	33.3333
GO:0009059	macromolecule biosynthetic process	479	17	10.86	0.03327	26.9841
GO:0044271	cellular nitrogen compound biosynthetic ...	518	18	11.74	0.03421	28.5714
GO:0051241	negative regulation of multicellular org...	32	3	0.73	0.0345	4.7619
GO:0048856	anatomical structure development	752	24	17.05	0.03467	38.0952
GO:0046483	heterocycle metabolic process	715	23	16.21	0.03617	36.5079
GO:0048438	floral whorl development	33	3	0.75	0.03735	4.7619
GO:0010467	gene expression	600	20	13.6	0.03762	31.746
GO:0010016	shoot system morphogenesis	34	3	0.77	0.04032	4.7619
GO:0043484	regulation of RNA splicing	15	2	0.34	0.04393	3.1746
GO:0048731	system development	533	18	12.08	0.04412	28.5714
GO:0006228	UTP biosynthetic process	2	1	0.05	0.04483	1.5873
GO:0006998	nuclear envelope organization	2	1	0.05	0.04483	1.5873
GO:0007131	reciprocal meiotic recombination	2	1	0.05	0.04483	1.5873
GO:0009970	cellular response to sulfate starvation	2	1	0.05	0.04483	1.5873
GO:0010446	response to alkaline pH	2	1	0.05	0.04483	1.5873
GO:0035825	homologous recombination	2	1	0.05	0.04483	1.5873
GO:0043087	regulation of GTPase activity	2	1	0.05	0.04483	1.5873
GO:0044000	movement in host	2	1	0.05	0.04483	1.5873
GO:0044001	migration in host	2	1	0.05	0.04483	1.5873
GO:0046051	UTP metabolic process	2	1	0.05	0.04483	1.5873
GO:0046739	transport of virus in multicellular host	2	1	0.05	0.04483	1.5873
GO:0048363	mucilage pectin metabolic process	2	1	0.05	0.04483	1.5873
GO:0051365	cellular response to potassium ion starv...	2	1	0.05	0.04483	1.5873
GO:0140527	reciprocal homologous recombination	2	1	0.05	0.04483	1.5873
GO:0000278	mitotic cell cycle	36	3	0.82	0.0466	4.7619
GO:0009742	brassinosteroid mediated signaling pathw...	16	2	0.36	0.04948	3.1746
GO:0043401	steroid hormone mediated signaling pathw...	16	2	0.36	0.04948	3.1746
GO:0048545	response to steroid hormone	16	2	0.36	0.04948	3.1746
GO:0071367	cellular response to brassinosteroid sti...	16	2	0.36	0.04948	3.1746
GO:0071383	cellular response to steroid hormone sti...	16	2	0.36	0.04948	3.1746
GO:0009267	cellular response to starvation	37	3	0.84	0.04992	4.7619

## Sheet: 8k SIEC Shared GO  
GO.ID	Term	Annotated	Significant	Expected	adj. p value
GO:0010431	seed maturation	24	4	0.29	0.00016
GO:0022414	reproductive process	397	13	4.78	0.00037
GO:0000003	reproduction	399	13	4.81	0.00039
GO:0031347	regulation of defense response	126	7	1.52	0.00058
GO:0003006	developmental process involved in reprod...	362	12	4.36	0.00062
GO:0010162	seed dormancy process	15	3	0.18	0.00066
GO:0022611	dormancy process	15	3	0.18	0.00066
GO:0032501	multicellular organismal process	683	17	8.23	0.00086
GO:0071695	anatomical structure maturation	66	5	0.8	0.00098
GO:0048608	reproductive structure development	327	11	3.94	0.00101
GO:0061458	reproductive system development	327	11	3.94	0.00101
GO:0022402	cell cycle process	68	5	0.82	0.00113
GO:0021700	developmental maturation	69	5	0.83	0.0012
GO:0080134	regulation of response to stress	143	7	1.72	0.00124
GO:0007275	multicellular organism development	642	16	7.74	0.00137
GO:0000086	G2/M transition of mitotic cell cycle	5	2	0.06	0.00138
GO:0007030	Golgi organization	5	2	0.06	0.00138
GO:0010389	regulation of G2/M transition of mitotic...	5	2	0.06	0.00138
GO:0044839	cell cycle G2/M phase transition	5	2	0.06	0.00138
GO:1902749	regulation of cell cycle G2/M phase tran...	5	2	0.06	0.00138
GO:0048609	multicellular organismal reproductive pr...	42	4	0.51	0.00142
GO:0032504	multicellular organism reproduction	43	4	0.52	0.00155
GO:0048731	system development	534	14	6.44	0.00203
GO:0006891	intra-Golgi vesicle-mediated transport	6	2	0.07	0.00205
GO:0010256	endomembrane system organization	22	3	0.27	0.0021
GO:0048856	anatomical structure development	753	17	9.08	0.00279
GO:0048583	regulation of response to stimulus	217	8	2.62	0.00334
GO:0048367	shoot system development	223	8	2.69	0.00396
GO:0007049	cell cycle	93	5	1.12	0.00453
GO:0048869	cellular developmental process	180	7	2.17	0.00467
GO:1901990	regulation of mitotic cell cycle phase t...	9	2	0.11	0.00481
GO:0048581	negative regulation of post-embryonic de...	31	3	0.37	0.0057
GO:0010154	fruit development	191	7	2.3	0.00648
GO:0032502	developmental process	814	17	9.81	0.00678
GO:0051241	negative regulation of multicellular org...	33	3	0.4	0.00681
GO:0051239	regulation of multicellular organismal p...	103	5	1.24	0.00701
GO:0044772	mitotic cell cycle phase transition	11	2	0.13	0.00724
GO:1901987	regulation of cell cycle phase transitio...	11	2	0.13	0.00724
GO:0010016	shoot system morphogenesis	34	3	0.41	0.0074
GO:0009965	leaf morphogenesis	12	2	0.14	0.00862
GO:0044770	cell cycle phase transition	12	2	0.14	0.00862
GO:0051301	cell division	71	4	0.86	0.00963
GO:0051093	negative regulation of developmental pro...	38	3	0.46	0.0101
GO:0099402	plant organ development	264	8	3.18	0.01097
GO:0007346	regulation of mitotic cell cycle	14	2	0.17	0.01171
GO:0030154	cell differentiation	163	6	1.96	0.01173
GO:0006513	protein monoubiquitination	1	1	0.01	0.01205
GO:0006808	regulation of nitrogen utilization	1	1	0.01	0.01205
GO:0010390	histone monoubiquitination	1	1	0.01	0.01205
GO:0016574	histone ubiquitination	1	1	0.01	0.01205
GO:0033523	histone H2B ubiquitination	1	1	0.01	0.01205
GO:0043547	positive regulation of GTPase activity	1	1	0.01	0.01205
GO:0051643	endoplasmic reticulum localization	1	1	0.01	0.01205
GO:0061817	endoplasmic reticulum-plasma membrane te...	1	1	0.01	0.01205
GO:0071894	histone H2B conserved C-terminal lysine ...	1	1	0.01	0.01205
GO:0090158	endoplasmic reticulum membrane organizat...	1	1	0.01	0.01205
GO:0090630	activation of GTPase activity	1	1	0.01	0.01205
GO:0048580	regulation of post-embryonic development	77	4	0.93	0.01274
GO:0048437	floral organ development	42	3	0.51	0.0133
GO:0010564	regulation of cell cycle process	15	2	0.18	0.01341
GO:0009725	response to hormone	391	10	4.71	0.01354
GO:0009719	response to endogenous stimulus	393	10	4.74	0.01402
GO:0065007	biological regulation	1105	20	13.32	0.01444
GO:1905392	plant organ morphogenesis	124	5	1.49	0.01504
GO:0009653	anatomical structure morphogenesis	226	7	2.72	0.01583
GO:2000026	regulation of multicellular organismal d...	84	4	1.01	0.01713
GO:0050789	regulation of biological process	1043	19	12.57	0.01749
GO:0050793	regulation of developmental process	181	6	2.18	0.019
GO:0010029	regulation of seed germination	19	2	0.23	0.0212
GO:1900140	regulation of seedling development	19	2	0.23	0.0212
GO:1903046	meiotic cell cycle process	20	2	0.24	0.02338
GO:0048588	developmental cell growth	52	3	0.63	0.02361
GO:0003008	system process	2	1	0.02	0.02396
GO:0003013	circulatory system process	2	1	0.02	0.02396
GO:0003018	vascular process in circulatory system	2	1	0.02	0.02396
GO:0007131	reciprocal meiotic recombination	2	1	0.02	0.02396
GO:0010232	vascular transport	2	1	0.02	0.02396
GO:0010233	phloem transport	2	1	0.02	0.02396
GO:0010446	response to alkaline pH	2	1	0.02	0.02396
GO:0010971	positive regulation of G2/M transition o...	2	1	0.02	0.02396
GO:0019740	nitrogen utilization	2	1	0.02	0.02396
GO:0033206	meiotic cytokinesis	2	1	0.02	0.02396
GO:0035825	homologous recombination	2	1	0.02	0.02396
GO:0043087	regulation of GTPase activity	2	1	0.02	0.02396
GO:0140527	reciprocal homologous recombination	2	1	0.02	0.02396
GO:1902751	positive regulation of cell cycle G2/M p...	2	1	0.02	0.02396
GO:1905582	response to mannose	2	1	0.02	0.02396
GO:0006952	defense response	365	9	4.4	0.02459
GO:0009908	flower development	97	4	1.17	0.02756
GO:0009791	post-embryonic development	383	9	4.62	0.03262
GO:0051321	meiotic cell cycle	24	2	0.29	0.03296
GO:1903047	mitotic cell cycle process	24	2	0.29	0.03296
GO:1905393	plant organ formation	25	2	0.3	0.03556
GO:0006729	tetrahydrobiopterin biosynthetic process	3	1	0.04	0.03574
GO:0007018	microtubule-based movement	3	1	0.04	0.03574
GO:0010093	specification of floral organ identity	3	1	0.04	0.03574
GO:0010336	gibberellic acid homeostasis	3	1	0.04	0.03574
GO:0010438	cellular response to sulfur starvation	3	1	0.04	0.03574
GO:0010581	regulation of starch biosynthetic proces...	3	1	0.04	0.03574
GO:0015700	arsenite transport	3	1	0.04	0.03574
GO:0031537	regulation of anthocyanin metabolic proc...	3	1	0.04	0.03574
GO:0031540	regulation of anthocyanin biosynthetic p...	3	1	0.04	0.03574
GO:0032104	regulation of response to extracellular ...	3	1	0.04	0.03574
GO:0032107	regulation of response to nutrient level...	3	1	0.04	0.03574
GO:0045962	positive regulation of development, hete...	3	1	0.04	0.03574
GO:0046146	tetrahydrobiopterin metabolic process	3	1	0.04	0.03574
GO:0051345	positive regulation of hydrolase activit...	3	1	0.04	0.03574
GO:0051781	positive regulation of cell division	3	1	0.04	0.03574
GO:0060688	regulation of morphogenesis of a branchi...	3	1	0.04	0.03574
GO:0080086	stamen filament development	3	1	0.04	0.03574
GO:0080170	hydrogen peroxide transmembrane transpor...	3	1	0.04	0.03574
GO:0090701	specification of plant organ identity	3	1	0.04	0.03574
GO:2000032	regulation of secondary shoot formation	3	1	0.04	0.03574
GO:0090567	reproductive shoot system development	108	4	1.3	0.03885
GO:0009826	unidimensional cell growth	65	3	0.78	0.04198
GO:0070647	protein modification by small protein co...	28	2	0.34	0.04381
GO:0007127	meiosis I	4	1	0.05	0.04737
GO:0009268	response to pH	4	1	0.05	0.04737
GO:0009938	negative regulation of gibberellic acid ...	4	1	0.05	0.04737
GO:0009939	positive regulation of gibberellic acid ...	4	1	0.05	0.04737
GO:0009962	regulation of flavonoid biosynthetic pro...	4	1	0.05	0.04737
GO:0010252	auxin homeostasis	4	1	0.05	0.04737
GO:0034311	diol metabolic process	4	1	0.05	0.04737
GO:0034312	diol biosynthetic process	4	1	0.05	0.04737
GO:0045931	positive regulation of mitotic cell cycl...	4	1	0.05	0.04737
GO:0048449	floral organ formation	4	1	0.05	0.04737
GO:0090068	positive regulation of cell cycle proces...	4	1	0.05	0.04737
GO:1901989	positive regulation of cell cycle phase ...	4	1	0.05	0.04737
GO:1901992	positive regulation of mitotic cell cycl...	4	1	0.05	0.04737
GO:1905428	regulation of plant organ formation	4	1	0.05	0.04737
GO:2000904	regulation of starch metabolic process	4	1	0.05	0.04737
GO:0009639	response to red or far red light	69	3	0.83	0.04875
GO:0051726	regulation of cell cycle	30	2	0.36	0.04967

## Sheet: 8k SIEC Exclusive GO 
GO.ID	Term	Annotated	Significant	Expected	adj. p value
GO:0071310	cellular response to organic substance	257	18	6.95	0.0001
GO:0070887	cellular response to chemical stimulus	332	21	8.97	0.00011
GO:0032870	cellular response to hormone stimulus	199	15	5.38	0.00019
GO:0071495	cellular response to endogenous stimulus	201	15	5.43	0.00022
GO:0010033	response to organic substance	534	27	14.43	0.00041
GO:0009142	nucleoside triphosphate biosynthetic pro...	7	3	0.19	0.00061
GO:0009201	ribonucleoside triphosphate biosynthetic...	7	3	0.19	0.00061
GO:0010363	regulation of plant-type hypersensitive ...	7	3	0.19	0.00061
GO:0019222	regulation of metabolic process	608	29	16.43	0.00062
GO:0009742	brassinosteroid mediated signaling pathw...	16	4	0.43	0.0007
GO:0043401	steroid hormone mediated signaling pathw...	16	4	0.43	0.0007
GO:0048545	response to steroid hormone	16	4	0.43	0.0007
GO:0051247	positive regulation of protein metabolic...	16	4	0.43	0.0007
GO:0071367	cellular response to brassinosteroid sti...	16	4	0.43	0.0007
GO:0071383	cellular response to steroid hormone sti...	16	4	0.43	0.0007
GO:0043903	regulation of biological process involve...	8	3	0.22	0.00096
GO:0009893	positive regulation of metabolic process	139	11	3.76	0.00103
GO:0035556	intracellular signal transduction	61	7	1.65	0.00107
GO:0010604	positive regulation of macromolecule met...	119	10	3.22	0.00112
GO:0051173	positive regulation of nitrogen compound...	120	10	3.24	0.00119
GO:0050826	response to freezing	9	3	0.24	0.00142
GO:0048522	positive regulation of cellular process	172	12	4.65	0.00183
GO:0042221	response to chemical	779	33	21.05	0.00195
GO:0009741	response to brassinosteroid	21	4	0.57	0.00208
GO:0006241	CTP biosynthetic process	3	2	0.08	0.00212
GO:0009148	pyrimidine nucleoside triphosphate biosy...	3	2	0.08	0.00212
GO:0009208	pyrimidine ribonucleoside triphosphate m...	3	2	0.08	0.00212
GO:0009209	pyrimidine ribonucleoside triphosphate b...	3	2	0.08	0.00212
GO:0046036	CTP metabolic process	3	2	0.08	0.00212
GO:0072344	rescue of stalled ribosome	3	2	0.08	0.00212
GO:1901700	response to oxygen-containing compound	483	23	13.05	0.00303
GO:0050896	response to stimulus	1329	48	35.92	0.00304
GO:0014070	response to organic cyclic compound	117	9	3.16	0.0037
GO:0001934	positive regulation of protein phosphory...	4	2	0.11	0.00417
GO:0009147	pyrimidine nucleoside triphosphate metab...	4	2	0.11	0.00417
GO:0010562	positive regulation of phosphorus metabo...	4	2	0.11	0.00417
GO:0034051	negative regulation of plant-type hypers...	4	2	0.11	0.00417
GO:0042327	positive regulation of phosphorylation	4	2	0.11	0.00417
GO:0045732	positive regulation of protein catabolic...	4	2	0.11	0.00417
GO:0045937	positive regulation of phosphate metabol...	4	2	0.11	0.00417
GO:0009723	response to ethylene	41	5	1.11	0.00442
GO:0009626	plant-type hypersensitive response	13	3	0.35	0.00446
GO:0043067	regulation of programmed cell death	13	3	0.35	0.00446
GO:0080135	regulation of cellular response to stres...	13	3	0.35	0.00446
GO:0031325	positive regulation of cellular metaboli...	122	9	3.3	0.0049
GO:0060255	regulation of macromolecule metabolic pr...	505	23	13.65	0.00544
GO:0048518	positive regulation of biological proces...	222	13	6	0.00555
GO:0002682	regulation of immune system process	28	4	0.76	0.00616
GO:0009755	hormone-mediated signaling pathway	175	11	4.73	0.00644
GO:0071407	cellular response to organic cyclic comp...	45	5	1.22	0.00662
GO:0034050	programmed cell death induced by symbion...	15	3	0.41	0.00683
GO:0051702	biological process involved in interacti...	15	3	0.41	0.00683
GO:0031323	regulation of cellular metabolic process	484	22	13.08	0.00689
GO:0009266	response to temperature stimulus	159	10	4.3	0.00935
GO:0010200	response to chitin	32	4	0.86	0.00997
GO:0009145	purine nucleoside triphosphate biosynthe...	6	2	0.16	0.01008
GO:0009206	purine ribonucleoside triphosphate biosy...	6	2	0.16	0.01008
GO:0051171	regulation of nitrogen compound metaboli...	441	20	11.92	0.01066
GO:0010468	regulation of gene expression	444	20	12	0.01148
GO:0080090	regulation of primary metabolic process	447	20	12.08	0.01235
GO:0010629	negative regulation of gene expression	94	7	2.54	0.01236
GO:0010467	gene expression	603	25	16.3	0.01238
GO:0009199	ribonucleoside triphosphate metabolic pr...	19	3	0.51	0.01345
GO:0010941	regulation of cell death	19	3	0.51	0.01345
GO:0045088	regulation of innate immune response	19	3	0.51	0.01345
GO:0009894	regulation of catabolic process	35	4	0.95	0.01366
GO:0009725	response to hormone	391	18	10.57	0.01366
GO:0009218	pyrimidine ribonucleotide metabolic proc...	7	2	0.19	0.01386
GO:0009220	pyrimidine ribonucleotide biosynthetic p...	7	2	0.19	0.01386
GO:0043069	negative regulation of programmed cell d...	7	2	0.19	0.01386
GO:0009719	response to endogenous stimulus	393	18	10.62	0.01437
GO:0009141	nucleoside triphosphate metabolic proces...	20	3	0.54	0.01553
GO:0070646	protein modification by small protein re...	20	3	0.54	0.01553
GO:0006955	immune response	56	5	1.51	0.01645
GO:0042176	regulation of protein catabolic process	8	2	0.22	0.01816
GO:0031328	positive regulation of cellular biosynth...	79	6	2.14	0.01854
GO:0019220	regulation of phosphate metabolic proces...	22	3	0.59	0.02018
GO:0051174	regulation of phosphorus metabolic proce...	22	3	0.59	0.02018
GO:1901701	cellular response to oxygen-containing c...	206	11	5.57	0.02063
GO:0009891	positive regulation of biosynthetic proc...	81	6	2.19	0.02075
GO:0044403	biological process involved in symbiotic...	23	3	0.62	0.02277
GO:0050776	regulation of immune response	23	3	0.62	0.02277
GO:0018130	heterocycle biosynthetic process	443	19	11.97	0.0228
GO:0006220	pyrimidine nucleotide metabolic process	9	2	0.24	0.02294
GO:0006221	pyrimidine nucleotide biosynthetic proce...	9	2	0.24	0.02294
GO:0072528	pyrimidine-containing compound biosynthe...	9	2	0.24	0.02294
GO:0045087	innate immune response	41	4	1.11	0.02339
GO:2000026	regulation of multicellular organismal d...	84	6	2.27	0.02439
GO:0016070	RNA metabolic process	509	21	13.76	0.02458
GO:0009896	positive regulation of catabolic process	24	3	0.65	0.02552
GO:0012501	programmed cell death	24	3	0.65	0.02552
GO:0006950	response to stress	773	29	20.89	0.02565
GO:0000913	preprophase band assembly	1	1	0.03	0.02703
GO:0001173	DNA-templated transcriptional start site...	1	1	0.03	0.02703
GO:0009616	RNAi-mediated antiviral immune response	1	1	0.03	0.02703
GO:0009683	indoleacetic acid metabolic process	1	1	0.03	0.02703
GO:0009684	indoleacetic acid biosynthetic process	1	1	0.03	0.02703
GO:0010105	negative regulation of ethylene-activate...	1	1	0.03	0.02703
GO:0010116	positive regulation of abscisic acid bio...	1	1	0.03	0.02703
GO:0016103	diterpenoid catabolic process	1	1	0.03	0.02703
GO:0044210	'de novo' CTP biosynthetic process	1	1	0.03	0.02703
GO:0045487	gibberellin catabolic process	1	1	0.03	0.02703
GO:0045828	positive regulation of isoprenoid metabo...	1	1	0.03	0.02703
GO:0046950	cellular ketone body metabolic process	1	1	0.03	0.02703
GO:0046951	ketone body biosynthetic process	1	1	0.03	0.02703
GO:0070298	negative regulation of phosphorelay sign...	1	1	0.03	0.02703
GO:0071226	cellular response to molecule of fungal ...	1	1	0.03	0.02703
GO:0071763	nuclear membrane organization	1	1	0.03	0.02703
GO:1900407	regulation of cellular response to oxida...	1	1	0.03	0.02703
GO:1901031	regulation of response to reactive oxyge...	1	1	0.03	0.02703
GO:1902224	ketone body metabolic process	1	1	0.03	0.02703
GO:1902932	positive regulation of alcohol biosynthe...	1	1	0.03	0.02703
GO:2000121	regulation of removal of superoxide radi...	1	1	0.03	0.02703
GO:0051246	regulation of protein metabolic process	64	5	1.73	0.0278
GO:0045824	negative regulation of innate immune res...	10	2	0.27	0.02818
GO:0051606	detection of stimulus	10	2	0.27	0.02818
GO:0060548	negative regulation of cell death	10	2	0.27	0.02818
GO:0072527	pyrimidine-containing compound metabolic...	10	2	0.27	0.02818
GO:0031326	regulation of cellular biosynthetic proc...	394	17	10.65	0.03
GO:0044271	cellular nitrogen compound biosynthetic ...	521	21	14.08	0.0312
GO:0019684	photosynthesis, light reaction	26	3	0.7	0.03155
GO:0009987	cellular process	2159	65	58.35	0.03237
GO:0034654	nucleobase-containing compound biosynthe...	398	17	10.76	0.03275
GO:0009409	response to cold	90	6	2.43	0.0329
GO:0006396	RNA processing	140	8	3.78	0.03306
GO:0010556	regulation of macromolecule biosynthetic...	368	16	9.95	0.03316
GO:0001932	regulation of protein phosphorylation	11	2	0.3	0.03385
GO:0002683	negative regulation of immune system pro...	11	2	0.3	0.03385
GO:0006414	translational elongation	11	2	0.3	0.03385
GO:0050777	negative regulation of immune response	11	2	0.3	0.03385
GO:0043170	macromolecule metabolic process	1033	36	27.92	0.03392
GO:0051254	positive regulation of RNA metabolic pro...	91	6	2.46	0.03449
GO:0051252	regulation of RNA metabolic process	370	16	10	0.03468
GO:0009889	regulation of biosynthetic process	404	17	10.92	0.03723
GO:0090304	nucleic acid metabolic process	563	22	15.22	0.03748
GO:1901362	organic cyclic compound biosynthetic pro...	467	19	12.62	0.03755
GO:0070647	protein modification by small protein co...	28	3	0.76	0.03826
GO:0045893	positive regulation of DNA-templated tra...	70	5	1.89	0.03897
GO:0045935	positive regulation of nucleobase-contai...	94	6	2.54	0.03955
GO:0006139	nucleobase-containing compound metabolic...	632	24	17.08	0.03987
GO:0031401	positive regulation of protein modificat...	12	2	0.32	0.03992
GO:1902680	positive regulation of RNA biosynthetic ...	71	5	1.92	0.04106
GO:1903508	positive regulation of nucleic acid-temp...	71	5	1.92	0.04106
GO:0019219	regulation of nucleobase-containing comp...	378	16	10.22	0.04125
GO:0009260	ribonucleotide biosynthetic process	29	3	0.78	0.04187
GO:0034470	ncRNA processing	50	4	1.35	0.04439
GO:0010557	positive regulation of macromolecule bio...	73	5	1.97	0.04545
GO:0002832	negative regulation of response to bioti...	13	2	0.35	0.04637
GO:0032102	negative regulation of response to exter...	13	2	0.35	0.04637
GO:0042325	regulation of phosphorylation	13	2	0.35	0.04637
GO:0009408	response to heat	51	4	1.38	0.04721
GO:0046390	ribose phosphate biosynthetic process	31	3	0.84	0.04958

## Sheet: 10dai Arabidopsis root GO
GO.ID	Term	Annotated	Significant	Expected	adj. p value
GO:0050896	response to stimulus	5915	210	100.66	< 1e-30
GO:0052544	defense response by callose deposition i...	16	4	0.27	0.00013
GO:0050776	regulation of immune response	112	9	1.91	0.00013
GO:0033037	polysaccharide localization	48	6	0.82	0.00016
GO:1901657	glycosyl compound metabolic process	200	12	3.4	0.00017
GO:0009625	response to insect	32	5	0.54	0.00019
GO:0009753	response to jasmonic acid	205	12	3.49	0.00022
GO:0016144	S-glycoside biosynthetic process	52	6	0.88	0.00025
GO:0019758	glycosinolate biosynthetic process	52	6	0.88	0.00025
GO:0019761	glucosinolate biosynthetic process	52	6	0.88	0.00025
GO:0009759	indole glucosinolate biosynthetic proces...	8	3	0.14	0.00026
GO:0007165	signal transduction	1581	46	26.91	0.00026
GO:0002682	regulation of immune system process	123	9	2.09	0.00026
GO:0044036	cell wall macromolecule metabolic proces...	181	11	3.08	0.00029
GO:0007154	cell communication	1873	52	31.88	0.00031
GO:0045088	regulation of innate immune response	102	8	1.74	0.00036
GO:0009611	response to wounding	222	12	3.78	0.00045
GO:0023052	signaling	1624	46	27.64	0.00047
GO:1901701	cellular response to oxygen-containing c...	664	24	11.3	0.00047
GO:0031347	regulation of defense response	258	13	4.39	0.00051
GO:0009414	response to water deprivation	398	17	6.77	0.00052
GO:0010112	regulation of systemic acquired resistan...	23	4	0.39	0.00057
GO:0071395	cellular response to jasmonic acid stimu...	111	8	1.89	0.00063
GO:0009415	response to water	408	17	6.94	0.00068
GO:0062034	L-pipecolic acid biosynthetic process	3	2	0.05	0.00086
GO:0052545	callose localization	45	5	0.77	0.00097
GO:0048584	positive regulation of response to stimu...	252	12	4.29	0.00135
GO:0052542	defense response by callose deposition	29	4	0.49	0.0014
GO:0071417	cellular response to organonitrogen comp...	49	5	0.83	0.00143
GO:0044272	sulfur compound biosynthetic process	156	9	2.65	0.00145
GO:0010038	response to metal ion	439	17	7.47	0.00151
GO:0010120	camalexin biosynthetic process	14	3	0.24	0.00155
GO:0052317	camalexin metabolic process	14	3	0.24	0.00155
GO:1901659	glycosyl compound biosynthetic process	74	6	1.26	0.00163
GO:0033591	response to L-ascorbic acid	4	2	0.07	0.00169
GO:0046244	salicylic acid catabolic process	4	2	0.07	0.00169
GO:0043436	oxoacid metabolic process	1124	33	19.13	0.00171
GO:0002684	positive regulation of immune system pro...	51	5	0.87	0.00172
GO:0045089	positive regulation of innate immune res...	51	5	0.87	0.00172
GO:0050778	positive regulation of immune response	51	5	0.87	0.00172
GO:1900424	regulation of defense response to bacter...	51	5	0.87	0.00172
GO:0006082	organic acid metabolic process	1127	33	19.18	0.00178
GO:0009696	salicylic acid metabolic process	52	5	0.88	0.00187
GO:0000302	response to reactive oxygen species	162	9	2.76	0.00188
GO:0009403	toxin biosynthetic process	15	3	0.26	0.00191
GO:0009700	indole phytoalexin biosynthetic process	15	3	0.26	0.00191
GO:0046217	indole phytoalexin metabolic process	15	3	0.26	0.00191
GO:0052314	phytoalexin metabolic process	15	3	0.26	0.00191
GO:0052315	phytoalexin biosynthetic process	15	3	0.26	0.00191
GO:0009867	jasmonic acid mediated signaling pathway	107	7	1.82	0.00238
GO:0048583	regulation of response to stimulus	752	24	12.8	0.00254
GO:0002253	activation of immune response	35	4	0.6	0.00285
GO:0012501	programmed cell death	146	8	2.48	0.0036
GO:0008643	carbohydrate transport	61	5	1.04	0.00379
GO:0009805	coumarin biosynthetic process	6	2	0.1	0.00414
GO:0033273	response to vitamin	6	2	0.1	0.00414
GO:0070838	divalent metal ion transport	120	7	2.04	0.0045
GO:0008219	cell death	187	9	3.18	0.00488
GO:0072511	divalent inorganic cation transport	122	7	2.08	0.00492
GO:2000022	regulation of jasmonic acid mediated sig...	42	4	0.71	0.00555
GO:0005513	detection of calcium ion	7	2	0.12	0.00573
GO:0019336	phenol-containing compound catabolic pro...	7	2	0.12	0.00573
GO:0071230	cellular response to amino acid stimulus	22	3	0.37	0.00592
GO:1901699	cellular response to nitrogen compound	68	5	1.16	0.00603
GO:0080167	response to karrikin	128	7	2.18	0.00638
GO:0006816	calcium ion transport	69	5	1.17	0.00641
GO:0018958	phenol-containing compound metabolic pro...	69	5	1.17	0.00641
GO:0000162	tryptophan biosynthetic process	23	3	0.39	0.00673
GO:0046219	indolalkylamine biosynthetic process	23	3	0.39	0.00673
GO:1900055	regulation of leaf senescence	45	4	0.77	0.0071
GO:0071219	cellular response to molecule of bacteri...	8	2	0.14	0.00756
GO:0080134	regulation of response to stress	392	14	6.67	0.00765
GO:0009738	abscisic acid-activated signaling pathwa...	202	9	3.44	0.00796
GO:0030001	metal ion transport	276	11	4.7	0.00799
GO:0009646	response to absence of light	48	4	0.82	0.00891
GO:0048366	leaf development	402	14	6.84	0.00941
GO:0042537	benzene-containing compound metabolic pr...	76	5	1.29	0.00958
GO:0009804	coumarin metabolic process	9	2	0.15	0.00961
GO:1900426	positive regulation of defense response ...	27	3	0.46	0.01057
GO:0009816	defense response to bacterium, incompati...	51	4	0.87	0.011
GO:0044248	cellular catabolic process	1278	33	21.75	0.01152
GO:0009056	catabolic process	1530	38	26.04	0.01248
GO:0009081	branched-chain amino acid metabolic proc...	54	4	0.92	0.01338
GO:0071495	cellular response to endogenous stimulus	732	21	12.46	0.01438
GO:0071310	cellular response to organic substance	883	24	15.03	0.01686
GO:0010324	membrane invagination	1	1	0.02	0.01702
GO:0010685	tetracyclic triterpenoid metabolic proce...	1	1	0.02	0.01702
GO:0010686	tetracyclic triterpenoid biosynthetic pr...	1	1	0.02	0.01702
GO:0015690	aluminum cation transport	1	1	0.02	0.01702
GO:0017085	response to insecticide	1	1	0.02	0.01702
GO:0045792	negative regulation of cell size	1	1	0.02	0.01702
GO:0046680	response to DDT	1	1	0.02	0.01702
GO:0072512	trivalent inorganic cation transport	1	1	0.02	0.01702
GO:0072722	response to amitrole	1	1	0.02	0.01702
GO:0098755	maintenance of seed dormancy by absisic ...	1	1	0.02	0.01702
GO:0106147	fraxetin biosynthesis	1	1	0.02	0.01702
GO:1902348	cellular response to strigolactone	1	1	0.02	0.01702
GO:1904277	negative regulation of wax biosynthetic ...	1	1	0.02	0.01702
GO:1904383	response to sodium phosphate	1	1	0.02	0.01702
GO:2000116	regulation of cysteine-type endopeptidas...	1	1	0.02	0.01702
GO:2000117	negative regulation of cysteine-type end...	1	1	0.02	0.01702
GO:0000741	karyogamy	33	3	0.56	0.01829
GO:0002218	activation of innate immune response	33	3	0.56	0.01829
GO:0010193	response to ozone	33	3	0.56	0.01829
GO:0010197	polar nucleus fusion	33	3	0.56	0.01829
GO:0043200	response to amino acid	33	3	0.56	0.01829
GO:0009615	response to virus	90	5	1.53	0.01882
GO:0071215	cellular response to abscisic acid stimu...	234	9	3.98	0.01924
GO:0097306	cellular response to alcohol	234	9	3.98	0.01924
GO:0006568	tryptophan metabolic process	34	3	0.58	0.01981
GO:0006586	indolalkylamine metabolic process	34	3	0.58	0.01981
GO:0007584	response to nutrient	13	2	0.22	0.0199
GO:0080142	regulation of salicylic acid biosyntheti...	13	2	0.22	0.0199
GO:0071229	cellular response to acid chemical	61	4	1.04	0.02013
GO:0046686	response to cadmium ion	320	11	5.45	0.02181
GO:0009743	response to carbohydrate	163	7	2.77	0.02183
GO:0071216	cellular response to biotic stimulus	14	2	0.24	0.02296
GO:0009559	embryo sac central cell differentiation	36	3	0.61	0.02306
GO:0009626	plant-type hypersensitive response	64	4	1.09	0.02357
GO:0034050	host programmed cell death induced by sy...	65	4	1.11	0.02479
GO:0016104	triterpenoid biosynthetic process	15	2	0.26	0.0262
GO:0072659	protein localization to plasma membrane	15	2	0.26	0.0262
GO:1900056	negative regulation of leaf senescence	15	2	0.26	0.0262
GO:1902288	regulation of defense response to oomyce...	15	2	0.26	0.0262
GO:1905622	negative regulation of leaf development	15	2	0.26	0.0262
GO:0006520	cellular amino acid metabolic process	417	13	7.1	0.02718
GO:0007166	cell surface receptor signaling pathway	67	4	1.14	0.02734
GO:0009723	response to ethylene	171	7	2.91	0.02743
GO:0099402	plant organ development	1123	28	19.11	0.02848
GO:0009862	systemic acquired resistance, salicylic ...	16	2	0.27	0.02961
GO:0002237	response to molecule of bacterial origin	40	3	0.68	0.03037
GO:0042542	response to hydrogen peroxide	70	4	1.19	0.03145
GO:0009699	phenylpropanoid biosynthetic process	104	5	1.77	0.03258
GO:0031099	regeneration	17	2	0.29	0.03319
GO:0046688	response to copper ion	17	2	0.29	0.03319
GO:1900425	negative regulation of defense response ...	17	2	0.29	0.03319
GO:1990778	protein localization to cell periphery	17	2	0.29	0.03319
GO:0000032	cell wall mannoprotein biosynthetic proc...	2	1	0.03	0.03375
GO:0002119	nematode larval development	2	1	0.03	0.03375
GO:0002164	larval development	2	1	0.03	0.03375
GO:0006056	mannoprotein metabolic process	2	1	0.03	0.03375
GO:0006057	mannoprotein biosynthetic process	2	1	0.03	0.03375
GO:0009609	response to symbiotic bacterium	2	1	0.03	0.03375
GO:0010055	atrichoblast differentiation	2	1	0.03	0.03375
GO:0010421	hydrogen peroxide-mediated programmed ce...	2	1	0.03	0.03375
GO:0010446	response to alkaline pH	2	1	0.03	0.03375
GO:0018874	benzoate metabolic process	2	1	0.03	0.03375
GO:0031063	regulation of histone deacetylation	2	1	0.03	0.03375
GO:0031506	cell wall glycoprotein biosynthetic proc...	2	1	0.03	0.03375
GO:0036474	cell death in response to hydrogen perox...	2	1	0.03	0.03375
GO:0061062	regulation of nematode larval developmen...	2	1	0.03	0.03375
GO:0062211	root regeneration	2	1	0.03	0.03375
GO:0070574	cadmium ion transmembrane transport	2	1	0.03	0.03375
GO:0072708	response to sorbitol	2	1	0.03	0.03375
GO:0080160	selenate transport	2	1	0.03	0.03375
GO:0090311	regulation of protein deacetylation	2	1	0.03	0.03375
GO:0110127	phloem unloading	2	1	0.03	0.03375
GO:0110128	phloem sucrose unloading	2	1	0.03	0.03375
GO:1990966	ATP generation from poly-ADP-D-ribose	2	1	0.03	0.03375
GO:0006970	response to osmotic stress	567	16	9.65	0.03434
GO:0009309	amine biosynthetic process	43	3	0.73	0.03656
GO:0042401	cellular biogenic amine biosynthetic pro...	43	3	0.73	0.03656
GO:0051592	response to calcium ion	18	2	0.31	0.03693
GO:1900057	positive regulation of leaf senescence	18	2	0.31	0.03693
GO:1905623	positive regulation of leaf development	18	2	0.31	0.03693
GO:2000026	regulation of multicellular organismal d...	573	16	9.75	0.03722
GO:0002252	immune effector process	74	4	1.26	0.03746
GO:0010224	response to UV-B	74	4	1.26	0.03746
GO:0034284	response to monosaccharide	75	4	1.28	0.03906
GO:1901607	alpha-amino acid biosynthetic process	185	7	3.15	0.03945
GO:0009744	response to sucrose	76	4	1.29	0.0407
GO:1901616	organic hydroxy compound catabolic proce...	45	3	0.77	0.04101
GO:0016053	organic acid biosynthetic process	535	15	9.1	0.04152
GO:0046394	carboxylic acid biosynthetic process	535	15	9.1	0.04152
GO:0044281	small molecule metabolic process	1620	37	27.57	0.04171
GO:0009642	response to light intensity	151	6	2.57	0.04477
GO:0006722	triterpenoid metabolic process	20	2	0.34	0.04485
GO:0009612	response to mechanical stimulus	20	2	0.34	0.04485
GO:0009697	salicylic acid biosynthetic process	20	2	0.34	0.04485
GO:0034599	cellular response to oxidative stress	79	4	1.34	0.04585
GO:0034285	response to disaccharide	80	4	1.36	0.04764
GO:0002757	immune response-activating signal transd...	21	2	0.36	0.04903
GO:0010337	regulation of salicylic acid metabolic p...	21	2	0.36	0.04903
