# Supplementary material for: Symbiont-host interactome mapping reveals effector-targeted modulation of hormone networks and activation of growth promotion
Source: Nat Commun. 2023 Jul 10;14:4065. doi: 10.1038/s41467-023-39885-5 (PMC10333260; doi:10.1038/s41467-023-39885-5)
Supplement: Supplementary file 7 — Supplementary Data 4 [file 41467_2023_39885_MOESM7_ESM.xlsx]

## Sheet: Table S4
Table S4. SIEC target classificiation
Worksheet	Details
12K Network	Classification of SIEC targets as either shared with at least 1 pathogen or exclusive to S. indica in comparison with 12k network effectors
8K Network	Classification of SIEC targets as either shared with at least 1 pathogen or exclusive to S. indica in comparison with 8k network effectors

## Sheet: 12K Network
SIE_Exclusive	SIE_Shared
AT3G60600	AT4G39050
AT1G32540	AT5G41410
AT3G26900	AT1G68810
AT4G32040	AT3G49580
AT4G39820	AT4G19030
AT1G14920	AT4G25660
AT5G16840	AT3G17310
AT3G13710	AT1G04260
AT1G01910	AT1G14340
AT4G17720	AT3G54230
AT5G07110	AT5G28900
AT2G17390	AT1G22300
AT5G10450	AT5G53620
AT3G61260	AT4G09000
AT5G07260	AT1G78300
AT5G65430	AT5G38480
AT1G26480	AT3G02520
AT4G04330	AT4G35090
AT1G76460	AT5G24170
AT2G45820	AT1G06510
AT2G47940	AT4G31430
AT5G22290	AT4G32570
AT1G33030	AT2G23760
AT3G04000	AT5G63310
AT3G29270	AT4G29790
AT3G57320	AT2G44950
AT5G39760	AT1G22070
AT1G61690	AT1G24590
AT3G63210	AT4G32190
AT3G51630	AT3G21175
AT1G51600	AT3G11590
AT2G37150	AT4G36930
AT2G32840	AT3G21330
AT3G44460	AT5G58960
AT2G22680	AT5G22310
AT2G03710	AT5G57210
AT5G66560	AT3G13720
AT2G26800	AT4G08150
AT4G36970	AT4G24840
AT4G04640	AT2G45680
AT4G22250	AT1G22920
AT5G18580	AT4G17680
AT5G61380	AT4G01090
AT1G10480	AT1G71230
AT1G17970	AT5G51110
AT3G05760	AT3G54000
AT5G65160	AT5G51440
AT3G03950	AT4G09060
AT4G32080	AT3G14180
AT2G44380	AT1G54060
AT4G10930	AT1G55170
AT2G44360	AT3G02150
AT1G10310	AT5G11980
AT5G16250	AT1G17700
AT5G57550	AT4G00120
AT3G62800	AT2G02540
AT1G48630	AT4G15730
AT3G18130	AT3G58030
AT1G18080	AT3G22420
AT4G27070	AT1G69690
AT5G54810	AT4G25200
AT2G25490	AT3G23220
AT1G23220	AT1G07350
AT1G62390
AT4G10840
AT5G37670
AT3G07740
AT3G26030
AT4G11140
AT4G23770
AT1G72360
AT5G22355
AT2G38340
AT3G18680
AT2G30530
AT5G07730
AT5G06290
AT5G56250
AT5G51190
AT1G01240
AT5G38600
AT5G49920
AT3G23240
AT5G47220
AT5G61600
AT1G22190
AT1G53910

## Sheet: 8K Network
SIE_Exclusive	SIE_Shared
AT3G26900	AT3G49580
AT4G39820	AT1G14920
AT3G17310	AT5G22290
AT3G13710	AT3G63210
AT1G01910	AT5G22355
AT4G17720	AT4G08150
AT5G07110	AT3G02150
AT5G28900	AT1G22920
AT5G65430	AT1G69690
AT1G22300	AT4G17680
AT1G26480	AT4G39050
AT1G71230	AT4G19030
AT1G78300	AT3G11590
AT2G45820	AT3G60600
AT5G38480	AT1G14340
AT3G02520	AT1G06510
AT2G47940	AT5G51110
AT3G04000	AT4G32570
AT5G39760	AT5G66560
AT1G61690	AT4G36970
AT3G51630	AT1G17970
AT2G37150	AT2G44950
AT3G44460	AT4G32190
AT2G22680	AT5G22310
AT4G04640	AT5G56250
AT3G54000	AT5G57210
AT5G18580	AT5G11980
AT5G61380	AT3G13720
AT5G51440	AT1G54060
AT3G05760	AT4G25200
AT4G29790	AT4G01090
AT2G44380	AT4G24840
AT2G44360	AT4G15730
AT5G16250	AT4G00120
AT5G57550
AT3G62800
AT1G48630
AT3G18130
AT5G54810
AT4G09060
AT1G01240
AT1G22190
AT1G53910
AT1G72360
AT2G38340
AT3G23220
AT3G23240
AT4G23770
AT5G06290
AT5G51190
AT5G61600
AT1G32540
AT4G25660
AT5G16840
AT3G54230
AT5G10450
AT4G04330
AT4G31430
AT3G29270
AT1G51600
AT2G32840
AT2G26800
AT4G22250
AT5G63310
AT3G03950
AT4G10930
AT2G25490
AT3G21175
AT4G10840
AT5G37670
AT3G26030
AT2G30530
AT3G14180
AT3G18680
AT5G07730
AT5G38600
