# Supplementary material for: Symbiont-host interactome mapping reveals effector-targeted modulation of hormone networks and activation of growth promotion
Source: Nat Commun. 2023 Jul 10;14:4065. doi: 10.1038/s41467-023-39885-5 (PMC10333260; doi:10.1038/s41467-023-39885-5)
Supplement: Supplementary file 8 — Supplementary Data 5 [file 41467_2023_39885_MOESM8_ESM.xlsx]

## Sheet: Table S5
Table S5. SIEC function in protoplasts
Worksheet	Details
Initial hormone screen	Initial screen of all 106 effectors against 5 phytohormone pathways
Confirmation hormone screen	Validation of the top 10 inducers/suppressors of respective SIECs against respective phytohormone pathways in protoplasts

## Sheet: Initial hormone screen
	A value of 0 means the sample was excluded from analysis because of a low value of the internal standard UBQ::GUS.													Total number of values: 1459 (750 marker/SIE combinations x 2 conditions, of which 41 values were excluded because of low GUS)
		RD29A		GH3.3		JAZ10		WRKY70		ARR6															Basal * treated values
	effector	ratio treatment	ratio mock	ratio treatment	ratio mock	ratio treatment	ratio mock	ratio treatment	ratio mock	ratio treatment	ratio mock			GUS values excluded	# Induced Pathways	# Suppressed Pathways	# Changed Pathways	Targets no Pathways	Targets 1 Pathways	Targets 2 Pathways	Targets 3 Pathways	Targets 4 Pathways	Targets 5 Pathways		RD29A	GH3.3	JAZ10	WRKY70	ARR6		GUS values excluded	# Induced Pathways	# Suppressed Pathways	# Changed Pathways	Targets no Pathways	Targets 1 Pathways	Targets 2 Pathways	Targets 3 Pathways	Targets 4 Pathways	Targets 5 Pathways
	pEG201 ev	1	1	1	1	1	1	1	1	1	1
1	SIE_3	0.641337	0.459644	0.449689	0.856807	1.45434	1.20966	1.30816	1.54129	0.817404	0.844937	SIE_3				2	2			1				SIE_3	0.294787	0.385296	1.75926	2.01625	0.690655			1	2	3				1
2	SIE_4	0.544524	0.349855	0.529493	0.882998	1.07596	0.828029	1.09072	1.28012	0.770337	0.677113	SIE_4				1	1		1					SIE_4	0.190505	0.467541	0.890927	1.39626	0.521605				2	2			1
3	SIE_6	0.676738	0.564063	0.94191	0.996203	0.840176	0.793034	1.16966	1.17676	1.10959	1.24907	SIE_6						1						SIE_6	0.381722	0.938333	0.666288	1.37641	1.38596				1	1		1
4	SIE_7	0.744413	0.541982	0.172851	0.626957	1.64405	1.46115	1.11306	1.37685	1.15978	1.19957	SIE_7				1	1		1					SIE_7	0.403458	0.10837	2.4022	1.53252	1.39123			1	2	3				1
5	SIE_8	1.23968	0.815088	0.449726	0.58898	1.8298	1.25538	1.49498	1.99713	1.07772	1.14777	SIE_8				1	1		1					SIE_8	1.01045	0.26488	2.29709	2.98567	1.23698			2	1	3				1
6	SIE_10	8.07111	13.7177	1.56604	5.79716	7.25864	15.9892	1.58543	3.07462	10.6602	17.2497	SIE_10			5		5						1	SIE_10	110.717	9.07859	116.06	4.87459	183.885			5		5						1
7	SIE_11	0.614951	0.573012	0.45621	1.08539	1.21723	0.851186	0.917509	1.30323	0.934998	0.993879	SIE_11				1	1		1					SIE_11	0.352374	0.495163	1.03609	1.19572	0.929274				2	2			1
8	SIE_12	0	0	0	0	0	0	0	0	0	0	SIE_12		10				1						SIE_12							10				1
9	SIE_14	0.714577	0.517728	0.959934	1.03398	0.49929	0.572562	1.10661	1.31462	0.765751	0.992655	SIE_14				1	1		1					SIE_14	0.369957	0.992555	0.285874	1.45477	0.760127				2	2			1
10	SIE_15	1.06812	0.628165	0.845162	1.23314	0.446057	0.613421	1.46637	2.11282	1.07277	1.05147	SIE_15			1	1	2			1				SIE_15	0.670958	1.0422	0.273621	3.09819	1.12798			1	1	2			1
11	SIE_16	0.474585	0.457447	0.191533	0.669388	0.242951	0.419207	1.49016	2.01009	0.379952	0.384309	SIE_16			1	4	5						1	SIE_16	0.217098	0.12821	0.101847	2.99537	0.146019			1	4	5						1
12	SIE_17	1.29852	1.35106	0.619052	0.549576	0.382283	0.561302	1.02677	2.05922	0.804282	0.90422	SIE_17			1	1	2			1				SIE_17	1.75438	0.340216	0.214576	2.11436	0.727248			1	2	3				1
13	SIE_19	0.846594	0.622335	0.749703	0.754169	0.612671	0.768246	0.929295	1.50661	0.917358	0.92729	SIE_19						1						SIE_19	0.526865	0.565403	0.470682	1.40009	0.850657				1	1		1
14	SIE_20	0.448876	0.412677	0.401618	0.850706	0.26802	0.422615	0.993161	1.78051	0.509325	0.712541	SIE_20				3	3				1			SIE_20	0.185241	0.341659	0.113269	1.76834	0.362915				4	4					1
15	SIE_21	1.04972	0.970519	0.513253	1.01289	0.704981	0.730738	1.38149	2.1505	0.70978	0.993469	SIE_21			1		1		1					SIE_21	1.01878	0.519866	0.515157	2.97088	0.705144			1		1		1
16	SIE_24	0.733305	0.69827	0.207601	0.76989	0.637556	0.552011	1.06822	1.25852	0.567394	0.696811	SIE_24				1	1		1					SIE_24	0.512045	0.15983	0.351938	1.34437	0.395366				3	3				1
17	SIE_25	0.464785	0.533374	0.386321	0.801097	0.29711	0.453689	0.831549	0.963809	0.574761	0.594439	SIE_25				3	3				1			SIE_25	0.247904	0.309481	0.134795	0.801454	0.341661				4	4					1
18	SIE_26	1.17981	1.48378	0.919788	1.23816	1.3199	2.60862	1.43816	1.0524	0.947004	0.841395	SIE_26			1		1		1					SIE_26	1.75059	1.13885	3.44311	1.51353	0.796804			1		1		1
19	SIE_27	1.15898	1.56017	0.319647	1.30797	0.853201	1.50419	1.50101	0.987875	0.871182	0.804602	SIE_27				1	1		1					SIE_27	1.80821	0.418088	1.28337	1.48281	0.700955				1	1		1
20	SIE_30	0	0	0	0	0	0	0	0	0	0	SIE_30		10				1						SIE_30							10				1
21	SIE_31	0.807771	1.10496	1.1321	1.23988	0.953899	1.19889	1.29876	1.46302	1.20786	1.10488	SIE_31						1						SIE_31	0.892551	1.40366	1.14362	1.90011	1.33454						1
22	SIE_33	0.905445	0.983897	0.543881	1.21878	1.15758	1.02718	1.18743	1.19899	0.759892	0.779531	SIE_33						1						SIE_33	0.890865	0.662869	1.18904	1.42372	0.59236						1
23	SIE_35	0.264234	0.408962	0.17831	1.32659	0.26741	0.352404	0.868712	1.41272	0.348341	0.540367	SIE_35				4	4					1		SIE_35	0.108062	0.236544	0.0942364	1.22725	0.188232				4	4					1
24	SIE_36	0.742844	0.714842	0.535209	1.20386	0.931733	0.575108	1.0741	1.70719	0.817161	0.845822	SIE_36						1						SIE_36	0.531016	0.644314	0.535847	1.8337	0.691173						1
25	SIE_37	1.15049	1.4268	0.512546	1.0925	0.93039	0.84833	1.11727	1.36488	0.948184	0.89887	SIE_37						1						SIE_37	1.64153	0.559956	0.789278	1.52494	0.852294						1
26	SIE_39	0.791818	1.22334	0.588942	1.36175	0.856276	0.681727	1.23566	1.13057	0.610998	0.564266	SIE_39						1						SIE_39	0.968662	0.801991	0.583746	1.397	0.344766				1	1		1
27	SIE_40	0.657403	0.51786	0.655714	1.6818	0.903578	0.722249	0.913345	0.99877	0.780644	0.831107	SIE_40						1						SIE_40	0.340443	1.10278	0.652608	0.912222	0.648799				1	1		1
28	SIE_45	0.712579	0.816851	0.582552	1.21552	0.81044	0.846498	0.935302	1.0684	1.15689	1.06382	SIE_45						1						SIE_45	0.582071	0.708101	0.686036	0.999281	1.23073						1
29	SIE_46	0.957182	0.735829	1.16019	0.404713	1.49031	1.21344	1.12227	0.672907	0.623523	0.953646	SIE_46				1	1		1					SIE_46	0.704322	0.469544	1.8084	0.75518	0.59462				1	1		1
30	SIE_47	0.967116	0.679187	0.515561	0.927522	0.583087	0.807448	1.36762	1.43871	0.827883	1.02992	SIE_47						1						SIE_47	0.656852	0.478194	0.470812	1.96761	0.852653				2	2			1
31	SIE_48	0.853587	0.760553	0.484054	0.90344	0.645454	0.726326	1.40195	1.42572	0.731282	0.936424	SIE_48				1	1		1					SIE_48	0.649198	0.437314	0.46881	1.99879	0.68479				2	2			1
32	SIE_49	0.88223	0.620754	0.621902	0.69153	0.94555	1.04189	1.39173	1.35151	0.980554	0.956502	SIE_49						1						SIE_49	0.547648	0.430064	0.985154	1.88094	0.937902				1	1		1
33	SIE_50	0.672971	0.470463	0.668806	1.31805	0.852054	0.863956	0.927486	0.917117	0.868711	1.13649	SIE_50				1	1		1					SIE_50	0.316608	0.88152	0.736137	0.850613	0.98728				1	1		1
34	SIE_52	1.21257	1.1238	0.749689	1.60409	1.22808	0.873543	1.42275	1.874	0.999985	1.43161	SIE_52						1						SIE_52	1.36268	1.20257	1.07278	2.66622	1.43159			1		1		1
35	SIE_54	1.21911	0.978232	0.893257	1.35664	1.02504	0.991131	1.68679	2.07774	0.804844	1.23914	SIE_54			1		1		1					SIE_54	1.19257	1.21183	1.01595	3.50472	0.997317			1		1		1
36	SIE_55	0.662224	0.685157	0.579062	1.21709	0.512011	0.630175	1.88356	1.88095	0.733098	1.21359	SIE_55						1						SIE_55	0.453727	0.704771	0.322656	3.54288	0.889682			1	2	3				1
37	SIE_56	0.448661	0.478606	0.233974	0.817514	0.345338	0.4103	1.25563	1.25756	0.704304	1.14469	SIE_56				3	3				1			SIE_56	0.214732	0.191277	0.141692	1.57903	0.806211				3	3				1
38	SIE_57	1.11532	0.956477	0.591102	1.72398	1.10155	0.911085	1.22826	1.90465	0.954071	1.33106	SIE_57						1						SIE_57	1.06678	1.01905	1.0036	2.3394	1.26992			1		1		1
39	SIE_58	1.48918	1.47203	0.780667	1.88696	1.48664	1.17214	1.3915	2.04578	1.31911	1.42038	SIE_58			1		1		1					SIE_58	2.19213	1.47309	1.74255	2.8467	1.87364				2	2			1
40	SIE_59	1.51593	1.78955	0.942123	2.03544	1.14718	1.09494	1.45282	1.97741	1.18079	1.60866	SIE_59			1		1		1					SIE_59	2.71283	1.91764	1.25608	2.87282	1.89949				2	2			1
41	SIE_62	0.696334	0.822192	0.343138	1.12431	0.893154	0.650282	2.88776	2.21161	0	0	SIE_62		2	1	1	2			1				SIE_62	0.57252	0.385795	0.580802	6.38659			2	1	1	2			1
42	SIE_63	1.18754	1.37156	0.54776	0.895625	1.52506	1.34022	0.871616	1.57865	1.12399	1.33165	SIE_63						1						SIE_63	1.62878	0.490587	2.04392	1.37598	1.49676			1	1	2			1
43	SIE_64	0.899835	0.768636	1.0713	1.78076	1.47569	1.19089	1.2988	1.99619	0.943056	1.29427	SIE_64						1						SIE_64	0.691645	1.90774	1.75738	2.59266	1.22057			1		1		1
44	SIE_65	0	0	0.426066	1.3927	0.259623	0.402218	1.48386	0	0	0	SIE_65		5		2	2			1				SIE_65		0.59338	0.104425	1.48386			5		1	1		1
45	SIE_66	1.29193	1.38131	0.416818	0.718789	0.345561	0.658327	1.39233	1.91981	0.844548	1.20511	SIE_66				2	2			1				SIE_66	1.78455	0.299604	0.227492	2.67301	1.01777			1	2	3				1
46	SIE_67	0.445272	0.510542	0.0866729	0.746155	0.304175	0.361239	0.829466	1.75432	0.866262	0.936901	SIE_67				3	3				1			SIE_67	0.22733	0.0646714	0.10988	1.45515	0.811602				3	3				1
47	SIE_68	0.945462	0.766707	0.707362	1.27575	0.543718	0.537189	1.15472	0.890054	1.24624	1.18373	SIE_68						1						SIE_68	0.724892	0.902415	0.292079	1.02777	1.47521				1	1		1
48	SIE_69	2.03683	1.15224	1.46057	1.41627	1.50034	1.36508	1.49352	0.870031	1.39325	1.17855	SIE_69			1		1		1					SIE_69	2.34692	2.06857	2.04808	1.29941	1.64201			3		3				1
49	SIE_73	1.30895	1.3781	0.87031	0.835294	0.744302	0.965432	1.27142	1.14667	1.16894	1.29272	SIE_73						1						SIE_73	1.80386	0.726965	0.718572	1.4579	1.51111						1
50	SIE_74	1.78235	1.40908	1.10603	1.62385	0.469686	0.603311	1.36323	1.33833	1.37773	1.49697	SIE_74				1	1		1					SIE_74	2.51147	1.79602	0.283367	1.82445	2.06242			2	1	3				1
51	SIE_77	0	0.883409	0	0	0	0	1.9143	1.8271	0.97587	1.43034	SIE_77		5				1						SIE_77	0.883409			3.49763	1.39583		5	1		1		1
52	SIE_80	1.13925	1.02157	0.764288	1.44791	1.03084	0.839816	1.30884	1.82088	0.890246	1.43825	SIE_80						1						SIE_80	1.16382	1.10662	0.865715	2.38324	1.2804			1		1		1
53	SIE_81	1.35887	1.67885	1.05286	1.83509	1.3901	1.1139	1.40157	2.04925	1.01484	1.57129	SIE_81			1		1		1					SIE_81	2.28134	1.93209	1.54843	2.87217	1.59462			2		2			1
54	SIE_82	1.2756	1.3935	0.967528	1.67607	0.850176	1.04085	1.37602	2.1327	0.8852	1.19339	SIE_82			1		1		1					SIE_82	1.77755	1.62165	0.884909	2.93463	1.05639			1		1		1
55	SIE_84	0.729179	0.573292	0.592649	1.22747	0.531738	0.595388	1.0589	1.34386	0.625174	0.918909	SIE_84						1						SIE_84	0.418032	0.727458	0.31659	1.42302	0.574478				2	2			1
56	SIE_85	1.23285	1.15655	0.652177	0.997182	1.11813	1.05131	0.842213	1.05657	0.986544	1.29392	SIE_85						1						SIE_85	1.42586	0.65034	1.1755	0.889859	1.27651						1
57	SIE_88	1.00245	1.16531	0.168777	0.970987	1.13165	1.21456	1.08148	1.57418	0.726714	1.07985	SIE_88				1	1		1					SIE_88	1.16817	0.16388	1.37446	1.70245	0.784741				1	1		1
58	SIE_89	5.95031	11.1169	0.833755	1.24016	1.82136	5.80647	0.876155	1.86293	5.01719	6.87184	SIE_89			3		3				1			SIE_89	66.1492	1.03399	10.5757	1.63221	34.4773			3		3				1
59	SIE_90	1.28342	0.786517	0.603047	1.1168	0.656666	0.671914	1.22571	1.23513	1.38226	1.22556	SIE_90						1						SIE_90	1.00943	0.673484	0.441223	1.51392	1.69404				1	1		1
60	SIE_91	1.15266	0.954431	0.832236	1.64431	0.567164	0.555692	1.36143	1.24124	1.58398	1.66802	SIE_91						1						SIE_91	1.10013	1.36846	0.315168	1.68986	2.64211			1	1	2			1
61	SIE_92	1.12122	0.735047	0.727183	1.42522	0.597871	0.656043	1.09403	1.19374	0.617291	0.720199	SIE_92						1						SIE_92	0.824148	1.0364	0.392229	1.30599	0.444573				2	2			1
62	SIE_93	0.781902	0.563818	0.699524	1.34924	1.27291	1.31351	1.13752	1.07456	0.956686	0.876655	SIE_93						1						SIE_93	0.440851	0.943822	1.67198	1.22234	0.838683				1	1		1
63	SIE_95	0.97348	1.0276	0.49324	0.968546	1.14224	1.23729	1.32882	1.27683	1.41606	1.62331	SIE_95				1	1		1					SIE_95	1.00035	0.477725	1.41328	1.69667	2.2987			1	1	2			1
64	SIE_96	1.22905	1.24297	0.665391	2.18332	0.67297	1.2972	1.43947	1.46987	1.56838	2.04424	SIE_96			2		2			1				SIE_96	1.52767	1.45276	0.872975	2.11583	3.20614			2		2			1
65	SIE_98	1.69747	1.54461	0.778228	2.22876	0.901168	1.03164	1.57024	1.93127	1.24633	1.417	SIE_98			1		1		1					SIE_98	2.62192	1.73448	0.92968	3.03256	1.76605			2		2			1
66	SIE_99	0.965151	1.18432	0.405621	1.17842	1.20275	1.535	3.33805	1.92523	0.688712	1.02165	SIE_99			1	1	2			1				SIE_99	1.14305	0.47799	1.84622	6.42651	0.70362			1	1	2			1
67	SIE_100	1.06867	0.913313	0.593456	1.68827	1.11704	1.24317	1.19506	1.49859	0.861782	0.958238	SIE_100						1						SIE_100	0.976026	1.00192	1.38867	1.79089	0.825792						1
68	SIE_101	0.8225	0.986983	0.738536	1.23669	0.745607	0.713058	1.08624	1.23312	1.40789	1.30835	SIE_101						1						SIE_101	0.811794	0.913341	0.531661	1.33946	1.84202						1
69	SIE_102	1.57004	1.31056	0.629586	1.79598	0.683704	1.05409	1.42839	1.63294	1.75054	1.95881	SIE_102						1						SIE_102	2.05763	1.13072	0.720686	2.33248	3.42897			3		3				1
70	SIE_103	0.352697	0.621708	0	0	0.177954	0.273422	0	0	0	0	SIE_103		6		2	2			1				SIE_103	0.219275		0.0486564				6		2	2			1
71	SIE_104	1.66633	1.53449	0.703706	1.93969	1.16006	1.07865	1.71703	1.70015	1.24513	1.91938	SIE_104						1						SIE_104	2.55696	1.36498	1.2513	2.91921	2.38987			3		3				1
72	SIE_105	1.53624	1.11459	0.51367	1.88878	1.24169	1.18872	1.68774	1.61059	0.982062	1.20371	SIE_105						1						SIE_105	1.71227	0.970211	1.47603	2.71826	1.18211			1		1		1
73	SIE_107	0.593253	0.682149	0.425787	1.49576	0.413069	0.568496	0.895976	1.25384	0.693491	1.05513	SIE_107				2	2			1				SIE_107	0.404687	0.636876	0.234828	1.12341	0.731721				2	2			1
74	SIE_108	1.23234	1.20059	0.378594	1.40393	0.912625	1.27143	0.934969	1.1862	1.0721	1.51246	SIE_108				1	1		1					SIE_108	1.47953	0.531518	1.16034	1.10906	1.62151						1
75	SIE_109	1.18638	1.42847	0.832951	1.51977	1.48611	1.53599	1.46398	1.56056	1.40105	1.74291	SIE_109						1						SIE_109	1.69471	1.26589	2.28265	2.28462	2.44191			3		3				1
76	SIE_111	1.01785	1.13042	2.17851	1.41238	1.40974	1.3853	1.15596	1.26808	1.00015	1.04078	SIE_111			1		1		1					SIE_111	1.15059	3.07688	1.95291	1.46585	1.04094			1		1		1
77	SIE_112	0.874901	0.738653	0.419369	0.784462	0.586496	0.726943	1.80169	1.34306	1.00926	1.02656	SIE_112				1	1		1					SIE_112	0.646248	0.328979	0.426349	2.41978	1.03607			1	2	3				1
78	SIE_113	1.09168	0.522369	0.507942	0.777366	1.16188	0.872753	1.25038	1.26512	1.13354	0.996235	SIE_113						1						SIE_113	0.570261	0.394857	1.01403	1.58188	1.12927				1	1		1
79	SIE_114	1.21104	0.664868	1.11732	0.874859	0.867596	0.818715	1.74186	1.68888	0.997411	0.846176	SIE_114						1						SIE_114	0.805181	0.977498	0.710314	2.9418	0.843984			1		1		1
80	SIE_116	0.54848	0.398997	0.929735	0.612706	1.14538	0.963164	1.18163	1.10891	0.575212	0.762841	SIE_116				1	1		1					SIE_116	0.218842	0.569655	1.10319	1.31033	0.438795				2	2			1
81	SIE_117	1.0131	0.720653	0.465614	0.667699	1.0949	0.845495	1.04343	1.10878	0.87507	1.21507	SIE_117				1	1		1					SIE_117	0.730091	0.31089	0.925734	1.15694	1.06327				1	1		1
82	SIE_119	1.04955	1.08501	0.920294	1.3157	0.920014	1.0007	1.27925	1.7222	1.27346	1.44692	SIE_119						1						SIE_119	1.13876	1.21083	0.920658	2.20313	1.8426			1		1		1
83	SIE_120	1.2088	1.65956	1.04279	1.71601	1.13028	1.0154	1.23717	1.51043	1.16018	1.27198	SIE_120						1						SIE_120	2.00608	1.78944	1.14769	1.86865	1.47572			1		1		1
84	SIE_121	0.843494	1.12985	0.537989	0.99029	0.763342	0.607816	1.44602	1.21126	0.706087	0.74877	SIE_121						1						SIE_121	0.953022	0.532765	0.463971	1.75152	0.528697				1	1		1
85	SIE_122	0.854481	0.474078	0.404376	0.801674	0.856193	0.992326	1.50325	1.45487	0.565195	0.634126	SIE_122				2	2			1				SIE_122	0.405091	0.324178	0.849623	2.18702	0.358405			1	3	4					1
86	SIE_123	1.10714	0.908555	0.572938	0.753079	1.23731	1.13933	0.960022	1.0457	0.838517	1.19944	SIE_123						1						SIE_123	1.0059	0.431468	1.4097	1.00389	1.00575				1	1		1
87	SIE_124	1.3255	0.726104	0.779028	1.0828	1.22265	1.21423	1.03167	1.31255	1.04609	1.10946	SIE_124						1						SIE_124	0.96245	0.843535	1.48458	1.35412	1.16059						1
88	SIE_125	0.924108	1.08223	0.97852	1.3932	1.27258	1.52252	1.51641	1.53114	1.11773	1.46334	SIE_125						1						SIE_125	1.0001	1.36327	1.93753	2.32183	1.63563			1		1		1
89	SIE_126	2.00152	1.36377	1.50827	1.50745	1.09306	1.177	1.81901	1.743	1.32259	1.34178	SIE_126			1		1		1					SIE_126	2.72962	2.27364	1.28652	3.17053	1.77462			3		3				1
90	SIE_128	0.631476	0.497337	0.840494	1.04863	1.1823	0.883697	1.25275	1.05217	0.582701	0.946272	SIE_128				1	1		1					SIE_128	0.314057	0.881365	1.04479	1.3181	0.551394				1	1		1
91	SIE_130	1.49561	1.48804	0.342905	1.0407	0.959292	1.00522	1.6585	1.50231	0.766821	1.02906	SIE_130				1	1		1					SIE_130	2.22553	0.356862	0.9643	2.49158	0.789106			2	1	3				1
92	SIE_131	1.17875	1.02499	0.797667	1.40619	0.993219	0.86617	0.993615	1.38126	1.08842	1.32116	SIE_131						1						SIE_131	1.20821	1.12168	0.860297	1.37244	1.43798						1
93	SIE_132	1.10199	1.11534	0.95885	1.50054	0.957639	0.610596	1.08865	1.4669	0.986602	1.13724	SIE_132						1						SIE_132	1.22909	1.43879	0.584731	1.59694	1.12201						1
94	SIE_133	1.12453	0.960678	1.19836	1.2866	1.03706	1.04888	1.02687	1.28806	0.939625	1.01229	SIE_133						1						SIE_133	1.08031	1.54181	1.08775	1.32267	0.951174						1
95	SIE_134	1.05854	0.857483	0.919784	1.05501	1.12201	1.07785	1.42405	1.17256	1.74261	1.44261	SIE_134						1						SIE_134	0.907679	0.970377	1.20936	1.66979	2.51389			1		1		1
96	SIE_135	1.11448	0.927845	0.499809	0.747312	1.08517	1.32062	1.01251	1.27887	0.718779	0.696105	SIE_135				1	1		1					SIE_135	1.03407	0.373513	1.4331	1.29487	0.500345				1	1		1
97	SIE_136	0.813012	0.757673	0.875113	1.11875	1.25938	0.996399	1.14567	1.30597	0.887148	0.782648	SIE_136						1						SIE_136	0.615997	0.979034	1.25485	1.49621	0.694325						1
98	SIE_137	0.687099	0.43174	0.837469	1.31418	1.02098	0.773068	1.06236	1.46014	0.420243	0.6201	SIE_137				2	2			1				SIE_137	0.296648	1.10058	0.789288	1.55119	0.260592				2	2			1
99	SIE_138	0.857679	0.681873	0.892698	1.11475	1.06874	0.869247	0.875932	1.02124	0.62829	1.04347	SIE_138						1						SIE_138	0.584828	0.995137	0.929	0.894535	0.655604						1
100	SIE_141	1.17874	1.23455	0.7313	1.54712	1.08957	1.08691	1.60352	1.47187	0.636941	1.03285	SIE_141						1						SIE_141	1.45522	1.13141	1.18427	2.36017	0.657862			1		1		1
101	SIE_142	1.11717	1.05765	0.868997	1.54556	0.979808	0.814109	1.73156	1.90195	0.662789	0.755491	SIE_142						1						SIE_142	1.18157	1.34309	0.79767	3.29333	0.500731			1		1		1
102	SIE_144	0.618456	0.921855	0.589626	0.805015	1.23678	1.0996	1.4067	0.903322	0.8389	1	SIE_144						1						SIE_144	0.570127	0.474658	1.35996	1.2707	0.8389				1	1		1
103	SIE_145	1.39135	1.32056	0.820999	1.06389	1.18312	1.32143	1.00938	1.20673	0.804141	1.14115	SIE_145						1						SIE_145	1.83736	0.873452	1.5634	1.21806	0.917643						1
104	SIE_147	0.866778	0.912737	1.15993	1.5067	0.868963	1.01539	1.14851	1.03801	1.07655	1.10283	SIE_147						1						SIE_147	0.79114	1.74767	0.882336	1.19216	1.18725						1
105	SIE_149	0.629838	0.839685	0.0717164	0.56587	0.310029	0.443582	1.50136	1.19833	0.396458	0.511707	SIE_149				3	3				1			SIE_149	0.528866	0.0405821	0.137523	1.79913	0.20287				3	3				1
106	SIE_150	1.27666	1.50606	0.94503	0.762472	0.65971	0.8356	1.80216	1.52165	0.842016	1.21782	SIE_150						1						SIE_150	1.92273	0.720559	0.551254	2.74225	1.02542			1		1		1

## Sheet: Confirmation hormone screen
	Ratio SIEC / ev
			ORIGINAL			REP1			REP2			REP3
	effector	SIE (treated) / ev (treated)	SIE (mock) / ev (mock)	Original (ratio multiplied)	SIE (treated) / ev (treated)	SIE (mock) / ev (mock)	ratios multiplied*	SIE (treated) / ev (treated)	SIE (mock) / ev (mock)	ratios multiplied*	SIE (treated) / ev (treated)	SIE (mock) / ev (mock)	ratios multiplied*		mean all 4	confirmed (%)	not confirmed (%)
RD29a	SIEC__35	0.264234	0.408962	0.108062	0.425983	0.697288	0.297033	0.641525	0.664401	0.42623	0.241852	0.377539	0.0913084		0.230658	60	40
	SIEC__20	0.448876	0.412677	0.185241	0.410804	0.391473	0.160819	0.581105	0.461291	0.268059	0.373916	0.456926	0.170852		0.196243
	SIEC__4	0.544524	0.349855	0.190505	0.539626	0.604419	0.32616	0.502417	0.501276	0.25185	0.722496	0.706271	0.510278		0.319698
	SIEC__56	0.448661	0.478606	0.214732	0.434471	0.375893	0.163315	0.476078	0.61617	0.293345	0.333272		0.333272		0.251166
	SIEC__104	1.66633	1.53449	2.55696	1.39882	1.2066	1.68781	0.91029	0.91699	0.834727	0.936508	0.808531	0.757196		1.45917
	SIEC__98	1.69747	1.54461	2.62192	1.02611	1.03957	1.06672	0.851674	0.686367	0.584562	0.828982	0.886591	0.734968		1.25204
	SIEC__59	1.51593	1.78955	2.71283	0.924523	0.75755	0.700373	0.748753	0.778762	0.5831	0.928894	1.26551	1.17553		1.29296
	SIEC__126	2.00152	1.36377	2.72962	0.79165	1.092	0.864481	0.885494	1.0312	0.913119	0.971597	1.06318	1.03298		1.38505
	SIEC__89	5.95031	11.1169	66.1492	4.53443	10.651	48.2963	4.93351	7.24231	35.73	1.87459	4.0878	7.66293		39.4596
	SIEC__10	8.07111	13.7177	110.717	15.6557	39.177	613.342	11.9898	18.804	225.456	8.97721	12.0671	108.328		264.461
																confirmed (%)	not confirmed (%)
GH3.3	SIEC__149	0.0717164	0.56587	0.0405821	0.299541	0.359257	0.107612	0.253388	0.302649	0.0766875	0.0955361	0.386465	0.0369214		0.0654508	90	10
	SIEC__67	0.0866729	0.746155	0.0646714	0.197475	0.314145	0.0620356	0.344182	0.356028	0.122538	0.122748	0.326064	0.0400238		0.0723173
	SIEC__7	0.172851	0.626957	0.10837	0.676064	0.440011	0.297475	0.832819	0.341725	0.284595	0.614504	1.02608	0.630533		0.330243
	SIEC__16	0.191533	0.669388	0.12821	0.373928	0.310014	0.115923	0.957795	0.433441	0.415147	0.261947	0.551694	0.144514		0.200949
	SIEC__24	0.207601	0.76989	0.15983	0.331722	0.166203	0.0551333	0.472639	0.745215	0.352217	0.382024	0.823243	0.314498		0.22042
	SIEC__88	0.168777	0.970987	0.16388	0.646234	0.733374	0.473931	0.526239	0.631163	0.332142	0.442308	1.03384	0.457277		0.356808
	SIEC__56	0.233974	0.817514	0.191277		0.374695	0.374695	0.711203	0.498177	0.354305	0.336755	0.494013	0.166361		0.27166
	SIEC__126	1.50827	1.50745	2.27364	1.22706	1.35169	1.65861	1.05218	1.2211	1.28481	0.35739	0.586652	0.209663		1.35668
	SIEC__111	2.17851	1.41238	3.07688	2.26267	1.056	2.38938	2.1746	1.26428	2.7493	1.57022	1.40207	2.20155		2.60427
	SIEC__10	1.56604	5.79716	9.07859	0.979011	17.17	16.8097	1.36767	7.71055	10.5455	0.891025	10.2894	9.16813		11.4005
																confirmed (%)	not confirmed (%)
JAZ10	SIEC__103	0.177954	0.273422	0.0486564		0.112396	0.112396								0.080526	100	0
	SIEC_35	0.26741	0.352404	0.0942364	0.157049	0.146303	0.0229767	0.174548	0.264437	0.0461569	0.0583725	0.0844885	0.0049318		0.0420755
	SIEC__16	0.242951	0.419207	0.101847	0.368868	0.367727	0.135643	0.420952	0.303082	0.127583	0.3846	0.343693	0.132184		0.124314
	SIEC__67	0.304175	0.361239	0.10988	0.167951	0.12251	0.0205757	0.202897	0.18844	0.038234	0.172577	0.151305	0.0261118		0.0487004
	SIEC__20	0.26802	0.422615	0.113269	0.258511	0.243643	0.0629845	0.421728	0.311526	0.131379	0.357211	0.210935	0.0753482		0.0957453
	SIEC__25	0.29711	0.453688	0.134795	0.283954	0.386792	0.109831	0.279535	0.328948	0.0919526	0.465817	0.428628	0.199662		0.13406
	SIEC__149	0.310029	0.443582	0.137523	0.219862	0.246551	0.0542073	0.168119	0.211346	0.0355312	0.137411	0.118646	0.0163033		0.0608913
	SIEC__26	1.3199	2.60862	3.44311	1.10858	1.99365	2.21013	0.795743	1.0562	0.840463	1.32584	1.74403	2.31231		2.2015
	SIEC__89	1.82136	5.80647	10.5757	2.49044	3.8787	9.65968	4.63638	6.6988	31.0582	1.64382	2.5927	4.26192		13.8889
	SIEC__10	7.25864	15.9892	116.06	4.85165	7.37855	35.7981	8.39894	10.2972	86.4854	7.05699	7.10505	50.1403		72.1209
																confirmed (%)	not confirmed (%)
WRKY70	SIEC__46	1.12227	0.672907	0.75518	1.13555	0.925935	1.05144	1.19	1.0998	1.30877		1.33498	1.33498		1.11259	10	90
	SIEC__25	0.831549	0.963809	0.801454	0.880995	1.20668	1.06308	0.755135	0.936043	0.706839	0.661611	0.937114	0.620005		0.797844
	SIEC__50	0.927486	0.917117	0.850613	0.886486	1.07908	0.956591	0.73324	0.804436	0.589845	0.909074	0.936435	0.851289		0.812085
	SIEC__85	0.842213	1.05657	0.889859	0.947671	0.762042	0.722165	0.923003	1.08425	1.00076	0.991982	0.987591	0.979672		0.898115
	SIEC__77	1.9143	1.8271	3.49763	1.42231		1.42231	1.10123	1.69499	1.86658					2.26217
	SIEC__54	1.68679	2.07774	3.50472	1.00892	1.1061	1.11596	1.10213	1.26431	1.39343	0.824379	0.930038	0.766704		1.6952
	SIEC__55	1.88356	1.88095	3.54288	0.894034	0.878634	0.785529	0.794195	1.10653	0.878801	1.31918	1.32777	1.75157		1.7397
	SIEC__10	1.58543	3.07462	4.87459	0.694638	0.952474	0.661624	0.843802	1.74084	1.46892	0.881369	1.68945	1.48903		2.12354
	SIEC__62	2.88776	2.21161	6.38659	1.66723	1.38726	2.31287	1.63156	1.64837	2.68941	2.05186	1.90472	3.90822		3.82427
	SIEC__99	3.33805	1.92523	6.42651	1.42084	0.931033	1.32285	1.0156	0.966587	0.98167	1.89888	1.4915	2.83218		2.8908
																confirmed (%)	not confirmed (%)
ARR6	SIEC__35	0.348341	0.540367	0.188232	0.283676	0.356801	0.101216	0.132555	0.121931	0.0161625	0.358853	0.524854	0.188345		0.123489	70	30
	SIEC__149	0.396458	0.511707	0.20287	0.346775	0.311887	0.108155	0.119187	0.16393	0.0195384	0.383957	0.390822	0.150059		0.120156
	SIEC__46	0.504163	0.465504	0.23469	0.623385	0.438093	0.273101	0.665335	0.684221	0.455236	0.735543	0.585361	0.430558		0.348396
	SIEC__137	0.420243	0.6201	0.260592	0.372376	0.425943	0.158611	0.329571	0.322192	0.106185	0.617876	0.5886	0.363682		0.222268
	SIEC__25	0.574761	0.594439	0.341661	0.374148	0.417764	0.156305	0.415674	0.46964	0.195217	0.478881	0.573565	0.27467		0.241963
	SIEC__91	1.58398	1.66802	2.64211	0.653043	0.630929	0.412024	0.793429	0.627228	0.497661	0.976065	0.8283	0.808475		1.09007
	SIEC__96	1.56838	2.04424	3.20614	0.715193	1.09924	0.78617	0.635617	0.57602	0.366128	0.712818	1.13935	0.812151		1.29265
	SIEC__102	1.75054	1.95881	3.42897	0.764445	1.01993	0.779678	0.725416	0.730863	0.53018	0.931967	0.764922	0.712882		1.36293
	SIEC__89	5.01719	6.87184	34.4773	1.48467	4.19615	6.2299	2.20133	3.64678	8.02778	1.34914	2.68186	3.61821		13.0883
	SIEC__10	10.6602	17.2497	183.885	4.58104	10.9703	50.2554	4.5844	7.80105	35.7631	4.38481	12.19	53.4506		80.8386
