# Supplementary material for: Symbiont-host interactome mapping reveals effector-targeted modulation of hormone networks and activation of growth promotion
Source: Nat Commun. 2023 Jul 10;14:4065. doi: 10.1038/s41467-023-39885-5 (PMC10333260; doi:10.1038/s41467-023-39885-5)
Supplement: Supplementary file 9 — Supplementary Data 6 [file 41467_2023_39885_MOESM9_ESM.xlsx]

## Sheet: Table S6
Table S6. Phenotyping of Arabidopsis thaliana mutants
Worksheet	Details
TDNA Phenotyping	Phenotyping summary of lines predicted to have phytohormone phenotypes by FI-PPIN
35SSIEC Phenotyping	Phenotyping summary of lines predicted to have phytohormone phenotypes based on their effect on markers in protoplasts

## Sheet: TDNA Phenotyping
	primary root growth relative to Col-0																																lateral root number relative to Col-0												germination rate relative to Col-0
	primary root growth effect			v-value t.test				primary root growth tolerance jamonic acid			v-value t.test			primary root growth tolerance salicylic acid			v-value t.test			primary root growth tolerance auxin			v-value t.test				primary root growth tolerance ABA			v-value t.test			lateral root effect			v-value t.test			lateral root tolerance auxin			v-value t.test			germination effect			v-value t.test
	mean (%)	SE (%)	n	repeat 1	repeat 2	repeat 3	repeat 4	mean (%)	SE (%)	n	repeat 1	repeat 2	repeat 3	mean (%)	SE (%)	n	repeat 1	repeat 2	repeat 3	mean (%)	SE (%)	n	repeat 1	repeat 2	repeat 3	repeat 4	mean (%)	SE (%)	n	repeat 1	repeat 2	repeat 3	mean (%)	SE (%)	n	repeat 1	repeat 2	repeat 3	mean (%)	SE (%)	n	repeat 1	repeat 2	repeat 3	mean (%)	SE (%)	n	repeat 1	repeat 2
Col-0	-2.93187e-15	0.300398	402					2.43e-15	0.518384	228				0.002173	0.404058	306				8.76e-15	0.628529	159					1.63e-14	0.810066	87				-4.01e-15	5.53768	124				6.81e-15	3.03633	121				3.16e-15	0.724832	18
ASIL1	-14.287	0.747314	143	6.95e-12	2.78e-13	6.47e-17	1.9e-10													-2.94957	1.28555	149	7.23e-05	2.4e-05	3.65e-24	4.47e-05							-39.8084	4.66329	126	1.25e-05	0.02817	0.010175	44.085	5.84866	124	0.000514	1.69e-07	0.002486
DRB4	-8.95795	0.768085	101	0.000378	6.65e-11	1.52e-06														8.71884	0.631118	155	6.22e-05	0.013756	3.74e-08	5.38e-12							-22.9469	5.106	122	0.077818	0.00373	0.450223	94.1361	7.94793	119	3.74e-13	1.48e-08	2.17e-09
KAKU4	-10.4841	0.571973	152	9.23e-06	2.32e-17	7.33e-09	1.13e-07							-1.46507	0.602787	120	0.963354	0.01629	0.445099
RING/U-BOX	-13.3392	0.667144	155	2.28e-05	7.05e-08	2.21e-14	1.45e-20							-0.220741	0.569098	118	0.067771	0.008884	0.121116
XTH25	13.4085	1.33576	117	6.85e-29	6.8e-05	6.44e-05								2.06774	0.611546	116	0.03783	0.025599	0.001784
CHLADR	3.70309	1.08848	112	0.003747	0.049566	0.231103								-2.79697	0.964031	104	0.366805	0.469366	4.29e-07
TCP9	0.891679	0.595928	115	0.208305	0.296621	0.687383		-0.068581	0.60789	117	0.780106	0.14913	0.535223																																2.23054	0.608344	18	0.007619	1
NAC089	-0.31295	0.866655	106	0.000105	0.002011	0.109859		-10.7146	0.681335	108	1.58e-06	4.83e-07	2.11e-13	-8.89624	0.603072	115	0.001309	6.31e-07	3.1e-12								-0.060881	1.23249	87	0.046219	0.000683	0.165567													1.09687	0.741702	18	0.072536	0.010469
EF-HAND	-4.98197	0.891591	110	6.84e-06	9.29e-07	0.093581		-0.563549	0.779234	107	0.140137	0.112808	0.253633																																0.303007	0.714468	18	0.118258	0.145249
ZFP5	-3.68792	0.733836	103	6.34e-06	0.195443	0.720303		-5.48967	0.854191	109	0.005823	2.3e-07	2.08e-12														-1.23645	1.07188	94	0.001719	0.000552	0.155638													-1.81153	1.40718	18	0.007619	0.000198
increased
reduced
[truncated: 7 more columns]

## Sheet: 35SSIEC Phenotyping
	primary root growth relative to GFP																																		lateral root number relative to GFP												relative anthocyanin content
	primary root growth effect				primary root growth tolerance jamonic acid			p-value t.test			primary root growth tolerance salicylic acid			p-value t.test			primary root growth tolerance auxin			p-value t.test			primary root growth tolerance ABA			p-value t.test			primary root growth tolerance cytokinin			p-value t.test			lateral root tolerance auxin			p-value t.test			lateral root tolerance cytokinin			p-value t.test			control		200 nM cytokinin
	mean (%)	SE (%)	n	mean p-value t.test of at least 2 replicates	mean (%)	SE (%)	n	repeat 1	repeat 2	repeat 3	mean (%)	SE (%)	n	repeat 1	repeat 2	repeat 3	mean (%)	SE (%)	n	repeat 1	repeat 2	repeat 3	mean (%)	SE (%)	n	repeat 1	repeat 2	repeat 3	mean (%)	SE (%)	n	repeat 1	repeat 2	repeat 3	mean (%)	SE (%)	n	repeat 1	repeat 2	repeat 3	mean (%)	SE (%)	n	repeat 1	repeat 2	repeat 3	mean	SE	mean
GFP	5.497e-15	0.287731	966		-7.288e-16	0.602051	195				0.0170912	0.513368	236				6.364e-15	0.495478	230				-8.45e-15	0.617143	185				-1.511e-14	1.04129	111				-1.348e-14	5.03429	253				-1.218e-14	8.67063	168				2.87683	0.0513365	3.692
SIEC4	20.6978	1.11802	116	3.23186e-06																			-5.71736	1.51889	88	2.472e-07	5.559e-10	5.8284e-05
SIEC10	-45.2968	1.01112	298	5.84878e-05	-29.295	1.86178	82	7.067e-13	5.318e-08	3.8518e-17	-14.9874	2.78215	50	5.603e-07	0.0001021	0.0204198	-29.2375	3.08441	48	0.0078336	6.066e-14	7.068e-22	-28.538	2.08989	61	5.163e-10	3.49e-10	2.172e-12	-7.50929	3.32489	58	0.734407	4.543e-09	0.400403	-30.2764	9.26188	127	0.624635	0.910484	3.764e-05	6.30335	17.168	126	0.0726327	0.425569	0.00236657	2.90537	0.0848092	4.10288
SIEC16	13.1001	1.05481	155	0.00104941	-1.4376	1.16346	107	0.0156432	0.822258	0.136667							1.70399	0.837351	124	0.0055874	0.0629814	0.124791													-18.067	6.40799	127	0.0701478	0.0030077	0.164451
SIEC20	-18.8945	1.33695	119	2.0032e-05	5.83696	1.75076	81	0.678525	0.958352	0.00010225													-5.83656	1.38455	70	0.0298479	0.0482166	0.0489848
SIEC24	13.6474	1.5176	79	2.0032e-05													-3.9766	1.17766	117	0.294837	0.14656	3.1248e-09													-25.3331	7.79486	127	0.761531	0.438082	0.0103851
SIEC25	7.94447	0.917024	216	0.220605							0.893775	0.949821	111	0.0536946	0.0321995	0.474376													-0.564209	1.06397	115	0.0172597	1.549e-07	0.592924							-13.5072	8.77148	168	0.0702068	0.008551	0.394698	2.80229	0.0560162	3.73308
SIEC26	12.3148	1.12195	105	0.00237432	0.118937	1.26006	102	0.0256723	1.086e-07	0.051079
SIEC35	15.6129	0.65944	330	0.00233209	-1.31983	1.34543	89	2.701e-05	0.324975	0.0439979													-11.7987	0.745713	96	2.426e-07	7.006e-08	5.1182e-08	0.924044	1.10216	116	0.320376	0.0035827	0.00580299							-7.57021	12.7046	126	0.514266	0.207978	0.607993	2.949	0.0563065	3.98146
SIEC50	3.20677	1.10954	64	0.114197							-7.53905	1.2081	94	0.0195597	0.0122975	8.8686e-06
SIEC54	0.0276066	0.905604	131	0.420518							-8.09228	0.920675	100	0.0022792	2.111e-08	0.00100455
SIEC55	18.2314	0.958823	153	1.67789e-06							-4.86527	0.762782	116	0.14401	0.172345	1.6946e-06
SIEC56	9.85222	0.742474	214	0.00763638													3.4922	1.07441	113	0.0868136	0.0098823	0.00342294	-7.14954	0.858082	90	4.367e-06	0.0275908	0.0014258							314.691	30.7236	121	0.0008322	3.569e-07	3.5685e-07
SIEC67	14.0816	0.934687	152	3.84511e-06	-1.42184	1.01313	113	0.514846	0.181618	0.133116							-1.55074	0.781817	120	0.712065	0.000864	0.581675													-53.7801	6.10467	127	3.522e-05	0.0032697	0.0102318
SIEC69	16.1644	1.06202	97	6.49676e-05																			-10.4439	1.38293	89	0.0124606	4.993e-09	0.00849318
SIEC77	8.18399	1.21432	76	0.00836274							-1.52885	1.40651	113	0.0007452	2.463e-06	0.0818483
SIEC99	24.8597	1.28064	80	6.37172e-15							1.75188	1.11975	116	2.23e-06	0.0051111	0.0961652
SIEC102	15.1909	1.18815	108	0.0028495																									-0.11369	1.12267	104	0.1647	0.0004148	0.00822963							-29.1117	9.26234	126	0.461556	0.692244	0.00835554	2.87412	0.0669058	4.22612
SIEC104	12.6933	0.950046	111	2.84295e-05																									-2.78448	1.08149	116	0.113738	2.464e-08	0.0382517							-44.937	8.10258	167	0.490782	0.0027762	0.396763	2.81979	0.0851642	3.57275
SIEC126	14.1786	1.05758	111	0.00887277																			2.43189	1.24003	98	7.486e-07	0.0085044	0.503691
SIEC149	2.66068	0.627097	347	0.0831752	0.922621	0.960174	93	0.956296	0.668685	0.201829							0.224618	1.11294	116	0.153502	0.0372723	3.0912e-05							-1.70389	1.03167	108	0.21809	0.0012079	0.0872091	-16.6295	7.55211	127	0.0007565	0.240541	0.650647	-47.1823	6.89603	126	0.170505	0.154852	1.7188e-05	2.95142	0.0888348	3.47158
increased
reduced
[truncated: 16 more columns]
