# Supplementary material for: Symbiont-host interactome mapping reveals effector-targeted modulation of hormone networks and activation of growth promotion
Source: Nat Commun. 2023 Jul 10;14:4065. doi: 10.1038/s41467-023-39885-5 (PMC10333260; doi:10.1038/s41467-023-39885-5)
Supplement: Supplementary file 10 — Supplementary Data 7 [file 41467_2023_39885_MOESM10_ESM.xlsx]

## Sheet: Table S7
Table S7. Primers used in this study
Worksheet	Details
Primers	All primers used for this study

## Sheet: Primers
Name	Sequence
YSST
pSMASH_ADH1prom_fwd	TCGTCATTGTTCTCGTTCCC
pSMASH_ADH1term_rev	AGCAACCTGACCTACAGGAA
pSMASH_Suc2_rev	TCGTTTGGGTACCTTTTATCCA
SIE26_SP_fwd	ATCTCCGAATTCATGCAGCTCAAGGTCCTCCTCGCTTTCTGTGCGGTCGCCGCCACCACTGCTGTTCCAATTCAGGAC
SIE26_NotI_rev	ATCTCCGCGGCCGCTGATCGTCGTCTGATCAGG
SIE77_SP_fwd	GTTCGAGAATTCATGAAACCACCTTTAGAAATTCACTGGGTCACATTATCCCTTCTCGTCTTCTCGACACTACTCGCCTCTCTACTC
SIE77_NotI_rev	ATCCAAGCGGCCGCTAGACTTCTGATCAAAAAA
SIE55_SP_fwd	GTTCGAGAATTCATGATGAAGCTCTCTCCGATCCTCGGATTCGTGTTTTTTTCAGCTCTTGATGCTCTTGCGCAGGGTGGA
SIE55_NotI_rev	ATCCAAGCGGCCGCTCTTCCCCACCTTCTTCTT
SIE104_SP_fwd	GTTCGAGAATTCATGAAAGTCCTGACTGTCTCCGTCCTTCTCAGCATCCTCGCCGTTTCTGCCTCTCCTGTAGATATC
SIE104_NotI_rev	ATCCAAGCGGCCGCTCCGCATCGGCGACGGGGT
ScSUC2_SP_EcoRI_NotI	TCGAGAATTCATGCTTTTGCAAGCTTTCCTTTTCCTTTTGGCTGGTTTTGCAGCCAAAATATCTGCATCAATGACAAGCGGCCGCTTGG
ScSUC2fwdNotI	CAGTCAGCGGCCGCTTGGATAAAA
ScSUC2-Flag_SalI_rev	AGCTGTCGACCTACTTGTCATCGTCGTCCTTGTAATCTTTTACTTCCCTTACTTGGAACTTG
FLAG_rev	TGTCATCGTCGTCCTTGT
ScSUC2frag_fwdBamHI	ATTTTGTTGGATCCTTCAATGGTA
ScSUC2frag_fwdXbaI	TGACAATCAATCTAGAGTGGTAGA
SIE20_PIIN01931_fwd	GTTCGAGAATTCATGCGCTTTGCATCTCTCTTCCTCGGCTTGCTTGCGCTTCCATTCGCAATTGCAGCTCCTCTCGCGAATGAA
SIE20_PIIN01931_rev	ATCCAAGCGGCCGCTGAGACCACGATAGACCCA
SIE33_PIIN03088_fwd	GTTCGAGAATTCATGCTCGCCCTCTTGCTCTCTGCAACGCTCGCACTCGCCCAGTCGATAATCCCTACGTGCCAAAAGACATGT
SIE33_PIIN03088_rev	ATCCAAGCGGCCGCTGAACCCGACGGCAGTGAG
SIE102_PIIN08029_fwd	GTTCGAGAATTCATGGTTCAACTTAGAAACTCCTTTTTGTTCATACTACCTGTCCTCTCTCTTGTCGTTAATGCACTACCAGC
SIE102_PIIN08029_rev	ATCCAAGCGGCCGCTTGGACTAAGTGGGCGTTC
SIE125_PIIN09625_fwd	GTTCGAGAATTCATGAAGTGCTCCTCTCAACTCGTCGTGGTCCTTGTAGCCGCTCCCATGGTTGCCGCAGCCCCTCTCCCT
SIE125_PIIN09625_rev	ATCCAAGCGGCCGCTATCCACCCTCCCCCCTCG
SIE31_PIIN02849_fwd	GTTCGAGAATTCATGCTCGCCCGTCTTGCTGCTCCTCTTTTCCTTGCCCTCCTCGTCTCGGCCAAGCTCACAATCACCACCCCGGAG
SIE31_PIIN02849_rev	ATCCAAGCGGCCGCACGCCAAAAAGGCGAAAGC
SIE68_PIIN05674_fwd	AGAATTCATGCGCTCCTTCGTCCTGCTCCTTACAGCAAGTGCACTCACCCTGAGTGTGTTGGCCACTCCGCAATCACCTCATCCGCAGC
SIE68_PIIN05674_rev	ATCCAAGCGGCCGCACGCGGCTGTCACATTCCA
SIE145_PIIN09723_fwd	TTCGAGAATTCATGCGCTACTCCTTCGTCGCCGCTATTCTCTCCACCGCTGCTCTCCTCGTCTCCGCCGCTCCTATCGAGCTCGACGGGA
SIE145_PIIN09723_rev	ATCCAAGCGGCCGCTATCTAGCTCATCAATGCT
Genotyping target knockout
SALK_082480_LP	TCTTACGGGAAACATTGGACC
SALK_082480_RP	ACCGTCGTTTCTCATCCTCT
SALK_201398_LP	ATCACTAATACGCCGCCG
SALK_201398_RP	GGTGATGCCGTCGTTTTC
SALK_124095_LP	CCAGGCCTTAGCCCATTAG
SALK_124095_RP	ACCGCATCGAATCAGAGC
SAIL_813_H11_LP	GCACACCCTGCTTCGTTC
SAIL_813_H11_RP	GGTCCAATCAGAGGGACG
SALK_076754_LP	CCCAGCAACCAAGCATTC
SALK_076754_RP	AGGAAGGGGTGTCCCTTG
SALK_068469_LP	GACCGTTGATCCATTCGC
SALK_068469_RP	CACACAACGAAAACACGTCC
SALK_113106C _LP	GGGACGACGATTCGTTTG
SALK_113106C _RP	ATTTCCGGCGTACGACTG
SALK_204573 _LP	TGGCAATGAAAACCATCC
SALK_204573 _RP	CCAACCGCTGATTTCCAC
SALK_201394_LP	TTTCCTCAGCACAACAAAGC
SALK_201394_RP	GCAGGTGAATCAGGGGAG
SAIL_891_B10_LP	AGATCACGATTTCCCGATTG
SAIL_891_B10_RP	CCAATCCTCAACACCACAGAG
LB3_SAIL	TAGCATCTGAATTTCATAACCAATCTCGATACAC
LBb1.3_SALK	ATTTTGCCGATTTCGGAAC
qRT-PCR target knockout
AtASIL1fwd	TTGGGAATAGCCGTTCGAG
AtASIL1rev	CGCATCGAATCAGAGCCT
AtDRB4fwd	CAACATGTAGTTTGTCGCCC
AtDRB4rev	TGGCTTCACAAGACGATAGG
AtRING/U-BOXfwd	CCAGTTGACAGCAAAGTTCC
AtRING/U-BOXfrev	CGAAGTAGAGGATGAGAAACGA
AtKAKU4fwd3	TCGTGGAGTTGGTTTGGAG
AtKAKU4rev3	AGCAGTTCCACTTTGAGGAG
AtNAD(P)fwd	ATACACGGCTTCAAAGGCA
AtNAD(P)rev	GAGAAACACAGTTAACTGTGATCTC
AtXTH25fwd	CTTCTTACAGAAACTTTAGAGCGG
AtXTH25rev	CATGTACTTCCTCTGCACCA
AtTCP9fwd	TTCTTGATTCCACAAATCGCTG
AtTCP9rev	CTTGGAACAACTTGTAAAGGAGG
AtZFP5_fwd	AGCATCGGCTATTATCTCACC
AtZFP5_rev	CACACCCATCTGATCATTATTCAC
AtEF-Hand_fwd	GGAAGTGCTGAGGTTTGGGA
AtEF-Hand_rev	GAGGATACTACCGGCTTTTCGT
AtNAC089_fwd	GCCAACACTAGAATCAGCATCA
AtNAC089_rev	TTGCTATCAGAGCCACTACACC
qRT-PCR SIEC expression
AtUBQ5-4fwd	CCAAGCCGAAGAAGATCAAG
AtUBQ5-4rev	ATGACTCGCCATGAAAGTCC
AtEF1alphafwd	CTGTTGTAACAAGATGGATGCC
AtEF1alpharev	CCCTCGAATCCAGAGATTGG
SIE10fwd	TGCATGGATCAACGACCC
SIE10rev	TGTGATAACAGCTTCTGCGT
SIE16fwd	TCATGTTGGATTTCTCGTCCA
SIE16rev	TTTGGTGGACAGTGACCG
SIE20fwd	TCTTCCAAGGAAACTCCTGC
SIE20rev	GAATAGAATCAGGGCCTCCG
SIE25fwd	CAGCACATTCCAAGCGC
SIE25rev	TGGATCACTCACTGATTTAGGAG
SIE04fwd	GAGACAAGCAAGAACATGTCG
SIE04rev	GGCAGAAGAATGGATAATCTTGTC
SIE26fwd	TTCATTTCCTCAACCATCCGA
SIE26rev	GATCGTCGTCTGATCAGGAG
SIE35fwd	AAGTGAGCAACTCGGCC
SIE35rev	TCACTTGCAAGTATACCAGGAG
SIE50fwd	TTGCTCTTCCGACGTGAC
SIE50rev	ACGGACAGTGAATACGACAG
SIE55fwd	AGCGCTATAAAGCCCGTC
SIE55rev	ATCAATCAAAGGAGCTTCCCA
SIE67fwd	GATCTTCAGAAATGAAACCCTCG
SIE67rev	TCATATAGTGGCGTTCCAGAC
SIE54fwd	AACTCTTTGGCGGGCTC
SIE54rev	TTCTCGAGCCGACAACAC
SIE69fwd	ACCATACGAATCTTCATCAGCA
SIE69rev	AATCCAACTCGTCTATGCTCC
SIE102fwd	AGAATCCCTTTCTTTGGATGGT
SIE102rev	CAGGCACGCTTCATTGTG
SIE104fwd	CTGTAGATATCGTCTGCGGG
SIE104rev	TACAAGAAAGCTGGGTCTCAC
SIE126fwd	AGTGGTAACCACCAAGCTG
SIE126rev	GTCTATGCTTTGAACACTACGAC
SIE24fwd	GACTGTTCAGTGACATCTGGA
SIE24rev	GACCTCTTCCGATTGCGT
SIE56fwd	GTGGTTTGCATCGCATCC
SIE56rev	CTGTACAATCCAAGCAAGTGTC
SIE77fwd	AGTCATGAAGGAATCAGACGG
SIE77rev	GCCAAATACTCTTGTCTCATTCC
SIE99fwd	TACGAATGGTCAGATATCCAGC
SIE99rev	ACAGTAGTCGTCTATGCATACAG
SIE149fwd	AGTCTATGCAACGTGTCCTC
SIE149rev	TCGAAGCCGAGTTATAAATGGT
GFPfwd	ATCTTCTTCAAGGACGACGG
GFPrev	CTTCAGCTCGATGCGGT
