# Supplementary material for: Symbiont-host interactome mapping reveals effector-targeted modulation of hormone networks and activation of growth promotion
Source: Nat Commun. 2023 Jul 10;14:4065. doi: 10.1038/s41467-023-39885-5 (PMC10333260; doi:10.1038/s41467-023-39885-5)
Supplement: Supplementary file 11 — Supplementary Data 8 [file 41467_2023_39885_MOESM11_ESM.xlsx]

## Sheet: Supporting Information 1
Column1	Mock, 3dai, R1	Mock, 10dai, R1	Si, 3dai, R1	Si, 10dai, R1	Mock, 3dai, R2	Mock, 10dai, R2	Si, 3dai, R2	Si, 10dai, R2
AT1G01010	1807	1725	2249	1749	1288	1837	1731	708
AT1G01020	657	951	572	536	622	930	777	282
AT1G01030	78	97	83	69	78	101	84	35
AT1G01040	3586	5760	3038	2960	3793	4196	3526	1554
AT1G01046	12	23	8	14	18	32	12	10
AT1G01050	3596	4299	2999	2892	3304	3798	3877	1488
AT1G01060	179	1000	238	234	612	263	568	269
AT1G01070	607	652	544	560	732	416	821	357
AT1G01073	0	0	0	1	0	0	0	0
AT1G01080	341	420	326	341	301	410	392	172
AT1G01090	7690	9625	5518	5337	7408	6888	8868	2571
AT1G01100	6603	8485	6518	5804	6353	8354	10774	4352
AT1G01110	319	443	236	153	412	249	629	156
AT1G01115	0	0	0	0	0	0	0	0
AT1G01120	5147	5537	4798	4824	3976	4785	4413	1916
AT1G01130	89	157	75	98	84	117	113	49
AT1G01140	54	53	31	45	35	46	45	18
AT1G01150	4	10	2	9	6	11	9	4
AT1G01160	1635	1960	1490	1347	1377	1766	1765	684
AT1G01170	270	481	266	422	170	553	200	224
AT1G01180	623	511	728	596	420	488	681	270
AT1G01183	3	5	2	6	2	2	0	0
AT1G01190	8232	9865	9765	5778	6865	8348	9157	3316
AT1G01200	238	331	268	279	220	341	265	98
AT1G01210	345	563	317	344	293	479	419	185
AT1G01220	1775	2424	1361	1444	1661	1875	1839	710
AT1G01225	308	377	322	250	260	330	371	161
AT1G01230	1597	1798	1624	1453	1283	1712	1519	686
AT1G01240	1513	2338	1274	1966	1447	1935	1788	1096
AT1G01250	1	0	1	0	0	5	0	1
AT1G01260	1416	1903	1292	1367	1323	1575	1509	572
AT1G01270	0	0	0	0	0	0	0	0
AT1G01280	0	0	0	0	0	0	0	0
AT1G01290	706	912	588	607	619	977	750	367
AT1G01300	4653	5421	4104	3065	4038	4407	5090	1520
AT1G01305	0	0	0	0	0	0	0	0
AT1G01310	1	3	2	4	1	5	3	1
AT1G01320	2139	3787	1586	2039	1899	2714	1916	996
AT1G01340	3589	3022	5665	4361	2626	3053	4348	1626
AT1G01350	1213	1487	1119	1185	1171	1379	1424	602
AT1G01355	1	3	1	1	2	0	5	1
AT1G01360	1589	2014	1476	1637	1181	1753	1427	784
AT1G01370	137	160	127	88	171	163	308	74
AT1G01380	67	123	83	104	69	127	98	54
AT1G01390	4	4	7	1	0	2	4	0
AT1G01400	1	0	0	0	0	0	0	0
AT1G01410	0	0	0	0	0	0	0	0
AT1G01420	323	246	256	205	170	215	223	83
AT1G01430	1569	1365	1061	1157	1135	1257	1280	480
AT1G01440	1820	2165	1839	1706	1592	1807	1845	721
AT1G01448	459	644	362	414	448	594	501	192
AT1G01450	0	0	0	0	0	0	0	0
AT1G01453	123	94	108	117	62	79	62	36
AT1G01460	2	2	0	1	2	0	1	0
AT1G01470	4061	5013	3830	4202	2365	6975	3282	1758
AT1G01471	0	0	0	0	0	0	0	0
AT1G01480	285	154	300	89	274	77	354	61
AT1G01490	2403	2765	2352	1687	2271	2385	2775	881
AT1G01500	939	957	1009	838	741	993	935	320
AT1G01510	3148	4651	2692	2727	2988	3488	3586	1320
AT1G01520	20	42	21	18	12	67	19	12
AT1G01530	0	0	0	0	0	0	1	0
AT1G01540	2197	2661	1686	1760	1884	2217	2189	839
AT1G01550	12711	13128	12227	12746	10587	14481	11692	5875
AT1G01560	145	113	371	247	189	89	392	154
AT1G01570	130	121	90	98	111	125	141	51
AT1G01580	1288	2223	1416	2221	3037	704	1906	1331
AT1G01590	8	5	2	2	5	0	11	1
AT1G01600	410	265	320	226	340	255	405	61
AT1G01610	3728	3517	2525	2189	3173	2505	2823	811
AT1G01620	24869	29130	19626	21662	20116	22817	26804	11584
AT1G01630	2332	2222	2327	1730	2022	2002	2544	796
AT1G01640	1591	1456	1547	1755	1015	2147	1377	676
AT1G01650	3970	5539	3361	3893	3308	4323	3505	1763
AT1G01660	500	526	395	357	300	422	288	147
AT1G01670	238	360	219	306	169	330	224	154
AT1G01680	10	18	22	84	11	16	28	40
AT1G01690	340	410	248	277	372	399	463	141
AT1G01695	39	69	23	43	31	74	47	23
AT1G01700	75	132	59	66	81	109	78	48
AT1G01710	1698	2352	1712	1659	1644	2028	1863	738
AT1G01720	1626	1960	2325	1618	1571	2045	2300	844
AT1G01725	380	434	349	407	280	480	352	234
AT1G01730	1240	1582	1278	1478	1180	1842	1422	686
AT1G01740	458	563	406	335	465	550	473	193
AT1G01750	1409	1203	1233	915	898	1150	983	356
AT1G01760	264	382	188	215	261	296	326	113
AT1G01770	1213	1751	937	1166	1140	1562	1086	547
AT1G01780	1354	1301	1087	905	1046	1369	1196	444
AT1G01790	1967	2568	1517	1628	1704	1991	1811	687
AT1G01800	2227	2729	2153	2421	2029	2568	2450	1324
AT1G01810	23	26	23	14	20	26	33	10
AT1G01820	3276	3441	3255	3611	2536	4184	3031	1455
AT1G01830	1083	1054	816	972	814	1086	960	359
AT1G01840	46	51	61	48	44	48	45	21
AT1G01860	255	374	224	242	269	346	293	104
AT1G01870	0	0	0	0	0	0	0	0
AT1G01880	80	139	75	83	83	124	109	66
AT1G01890	0	0	0	0	0	0	0	0
AT1G01900	250	298	219	186	250	203	251	76
AT1G01910	2653	3160	2354	2255	2379	2732	2732	1055
AT1G01920	1417	2101	1145	1166	1446	1911	1736	631
AT1G01930	758	975	649	690	740	875	848	331
AT1G01940	517	626	543	438	519	605	643	295
AT1G01950	1727	2093	1495	1439	1506	1636	1807	694
AT1G01960	9152	12939	6524	7092	9003	8790	9547	3438
AT1G01970	250	343	241	303	230	349	299	136
AT1G01980	0	0	1	2	0	0	2	1
AT1G01990	994	1230	919	934	817	1153	1090	408
AT1G02000	1002	1094	875	724	765	865	891	326
AT1G02010	635	969	472	523	667	798	570	280
AT1G02020	700	929	691	679	628	806	678	288
AT1G02030	75	54	46	44	30	45	63	17
AT1G02040	1	1	3	2	2	6	2	1
AT1G02050	561	821	398	460	477	739	612	260
AT1G02060	585	984	475	578	534	707	609	278
AT1G02065	0	0	0	0	0	0	0	0
AT1G02070	18	21	17	32	15	48	16	20
AT1G02074	0	0	1	1	0	0	0	0
AT1G02080	12833	19627	9311	10019	13929	11508	12873	4477
AT1G02090	2064	2409	1957	1550	1776	2091	2394	772
AT1G02100	2470	2828	2123	2447	2032	3229	2445	1020
AT1G02110	1452	2427	1197	1152	1580	1700	1951	597
AT1G02120	4976	7158	4730	4541	4557	5540	5130	2196
AT1G02130	2418	3098	2319	2074	2069	3060	2901	971
AT1G02136	0	1	0	0	0	1	1	0
AT1G02140	3547	3979	3641	3389	3071	4597	4259	1886
AT1G02145	1376	1795	1141	1165	1251	1776	1486	589
AT1G02150	1324	1823	1152	1159	1226	1607	1628	641
AT1G02160	700	876	638	750	611	941	755	357
AT1G02170	2116	2296	2085	1660	1792	1884	2367	748
AT1G02180	131	225	149	144	118	196	181	85
AT1G02190	1	0	0	0	0	0	1	1
AT1G02205	62	50	54	36	43	34	75	10
AT1G02210	0	0	0	0	0	0	0	0
AT1G02220	4096	5061	5295	4667	3525	5568	4072	1957
AT1G02228	0	0	0	0	0	0	0	0
AT1G02230	117	110	146	97	147	64	172	84
AT1G02250	16	21	13	17	19	17	13	4
AT1G02260	1273	1280	1027	995	1077	1224	1125	381
AT1G02270	1138	1175	1131	1074	928	1216	1019	513
AT1G02280	1011	1265	872	1023	843	1424	969	486
AT1G02290	624	772	496	503	527	699	581	245
AT1G02300	978	1383	866	1124	679	1671	723	495
AT1G02305	6335	7835	6393	7030	5242	7558	6146	3336
AT1G02310	301	570	610	487	369	603	506	269
AT1G02320	2	5	9	5	8	6	6	2
AT1G02330	1291	1630	1195	1198	1404	1474	1620	612
AT1G02335	499	940	869	723	885	605	371	273
AT1G02340	330	558	280	459	251	649	255	168
AT1G02350	61	91	47	64	57	85	73	40
AT1G02360	2052	1468	3550	1892	1918	1569	3571	770
AT1G02370	499	764	494	402	542	647	705	234
AT1G02380	140	226	205	145	109	208	200	80
AT1G02390	120	194	204	83	201	129	315	66
AT1G02391	0	0	0	0	0	0	0	0
AT1G02400	988	936	1143	917	624	979	823	396
AT1G02405	1	4	3	1	3	2	4	1
AT1G02410	921	952	1003	928	735	984	1171	447
AT1G02420	176	228	153	152	198	150	194	81
AT1G02430	124	143	152	117	118	122	197	76
AT1G02440	37	55	47	48	37	36	83	28
AT1G02450	19	24	19	31	17	19	26	21
AT1G02460	304	321	237	328	166	231	162	76
AT1G02470	22	20	20	24	20	31	18	11
AT1G02475	300	442	249	315	270	472	298	143
AT1G02480	0	0	0	0	0	0	0	0
AT1G02490	1	8	1	0	1	4	2	2
AT1G02500	37285	41290	34601	31669	30591	37688	38976	16258
AT1G02510	0	0	0	0	1	0	0	0
AT1G02520	7167	8416	11930	9135	6832	7771	8366	3731
AT1G02530	51	96	38	49	43	85	66	28
AT1G02540	0	0	0	0	0	0	0	0
AT1G02550	0	0	0	0	0	0	1	0
AT1G02560	2731	3681	2541	2464	2742	3194	3013	1170
AT1G02570	179	185	157	128	107	113	91	30
AT1G02575	123	102	111	63	81	69	90	25
AT1G02580	27	24	41	14	22	15	31	6
AT1G02590	0	0	0	0	0	0	0	0
AT1G02600	0	0	0	0	0	0	0	0
AT1G02610	243	252	273	288	264	286	342	189
AT1G02620	4	6	2	5	2	4	1	4
AT1G02630	4	14	4	5	10	12	10	8
AT1G02640	2682	3959	1981	2649	3491	2040	5534	2783
AT1G02650	28	31	27	28	22	30	33	14
AT1G02660	357	502	307	327	328	513	412	230
AT1G02670	46	53	33	20	54	51	68	13
AT1G02680	514	631	467	538	495	689	619	284
AT1G02681	0	1	1	2	1	1	0	0
AT1G02690	1469	1769	1193	966	1687	1442	2125	637
AT1G02700	9	10	7	3	7	5	4	4
AT1G02710	23	19	32	12	16	22	32	5
AT1G02720	480	497	381	262	479	396	576	152
AT1G02730	1856	2701	1531	1438	2143	1483	2531	834
AT1G02740	524	684	489	435	435	560	652	247
AT1G02750	425	504	605	428	394	565	592	249
AT1G02760	0	0	0	0	0	0	0	0
AT1G02770	5	18	11	15	9	20	8	11
AT1G02780	27637	36075	24752	21164	29208	29129	40976	14289
AT1G02790	0	0	0	0	0	0	0	0
AT1G02800	4	2	0	1	5	3	5	0
AT1G02810	744	689	624	492	731	621	1075	336
AT1G02813	0	2	5	3	0	2	4	1
AT1G02816	509	510	462	394	440	472	538	218
AT1G02820	16	11	19	7	7	4	22	9
AT1G02830	0	2	0	0	1	0	0	0
AT1G02840	8399	12785	7472	7737	7575	11309	9365	4152
AT1G02850	969	1412	1000	1074	1242	1227	1103	582
AT1G02860	3297	3527	2536	3387	2623	3643	2514	1590
AT1G02870	1118	1230	911	859	1034	1280	1419	540
AT1G02880	1930	2012	2028	1693	1567	2111	1753	722
AT1G02890	8416	9994	7846	6824	7504	7824	7850	3028
AT1G02900	3325	3063	3595	2977	2208	3240	3777	1799
AT1G02910	1011	1328	899	925	904	1268	1038	462
AT1G02920	57177	28949	146041	39122	62305	24114	128391	23043
AT1G02930	32007	12720	72451	16723	36843	10736	72152	11117
AT1G02940	7	1	6	0	3	0	7	4
AT1G02950	305	356	300	346	242	314	355	191
AT1G02952	0	2	1	2	1	1	0	1
AT1G02960	1148	1841	960	1017	1110	1639	1256	497
AT1G02965	0	0	0	1	0	0	1	0
AT1G02970	146	177	117	91	169	130	229	47
AT1G02980	77	61	78	64	55	76	64	25
AT1G02990	2092	2908	1674	1821	1980	2114	1989	755
AT1G03000	1837	2449	1540	1692	1615	2079	1721	729
AT1G03010	370	377	277	340	262	357	348	139
AT1G03020	5	1	1	0	6	0	3	0
AT1G03022	0	0	0	0	0	0	0	0
AT1G03030	771	888	826	686	685	831	814	344
AT1G03040	3194	4139	3115	3230	3037	4099	3306	1446
AT1G03050	20	17	34	32	8	18	22	8
AT1G03055	25	22	18	20	21	32	24	12
AT1G03060	9370	12251	6962	7375	9133	7513	8409	3041
AT1G03070	107	133	118	103	107	112	62	28
AT1G03080	10934	14478	8855	9838	10310	11297	9299	3934
AT1G03090	1773	2673	1449	1676	2122	1877	2163	899
AT1G03100	179	251	155	133	164	185	200	79
AT1G03103	0	0	0	0	0	0	0	0
AT1G03106	6	6	7	7	7	9	6	2
AT1G03110	774	1114	685	575	994	873	1169	332
AT1G03120	8	11	12	4	7	3	13	3
AT1G03130	245	585	168	566	187	563	240	156
AT1G03140	2435	3200	2452	2431	2228	2645	2893	1197
AT1G03150	552	618	554	505	487	649	620	284
AT1G03160	705	907	575	534	662	754	772	228
AT1G03170	12	10	10	11	8	14	6	6
AT1G03180	293	326	218	214	278	304	322	87
AT1G03190	934	1203	741	771	873	1004	915	355
AT1G03200	442	793	329	391	392	581	425	194
AT1G03210	2740	2559	2034	2052	2173	2627	2363	962
AT1G03220	40543	32462	47639	29980	33773	27205	41365	11946
AT1G03230	1909	2154	1805	1120	2291	1342	3589	870
AT1G03240	3	2	3	1	4	3	4	0
AT1G03250	908	1043	941	737	808	1010	1005	430
AT1G03260	520	546	461	392	448	510	542	223
AT1G03270	190	322	141	161	246	269	266	94
AT1G03280	2650	3324	2447	2342	2446	3053	2836	1062
AT1G03290	2576	2993	2630	2751	2271	2987	2598	1175
AT1G03300	153	260	133	171	140	244	180	96
AT1G03310	660	1055	523	772	586	991	656	344
AT1G03320	0	1	0	0	0	1	0	1
AT1G03330	801	1088	824	826	813	956	1050	484
AT1G03340	296	289	270	365	186	350	217	122
AT1G03350	3001	3342	2848	2686	2418	2996	2865	1227
AT1G03360	708	995	655	564	859	847	1105	405
AT1G03365	1132	1634	1062	1013	1156	1274	1330	511
AT1G03370	3849	4387	3932	3643	3356	3389	3786	1549
AT1G03380	4244	5980	3867	4582	3887	4734	4004	1814
AT1G03390	5	11	5	3	9	3	12	9
AT1G03400	218	282	195	300	152	304	188	153
AT1G03410	412	522	282	330	359	453	300	161
AT1G03420	1	0	1	0	1	0	2	0
AT1G03430	940	1113	819	858	829	1156	1014	450
AT1G03440	365	439	331	303	286	413	346	137
AT1G03445	34	30	26	16	16	28	38	5
AT1G03457	1438	1928	1284	1447	1343	1727	1634	698
AT1G03470	258	319	176	242	222	327	275	119
AT1G03475	1831	2019	1661	1583	1609	1887	1862	692
AT1G03490	0	0	0	0	1	0	0	0
AT1G03495	567	640	561	507	384	598	563	218
AT1G03502	4	16	5	17	7	17	10	4
AT1G03506	8	14	7	10	2	18	6	3
AT1G03510	78	81	64	51	45	76	80	28
AT1G03515	0	0	0	0	0	0	0	0
AT1G03520	644	798	493	539	571	754	660	288
AT1G03530	1316	2197	1109	962	1409	1403	1690	500
AT1G03540	152	220	89	96	107	124	144	51
AT1G03545	0	0	2	1	0	0	0	0
AT1G03550	414	478	335	349	410	534	422	187
AT1G03560	492	808	444	428	493	588	608	218
AT1G03570	0	0	0	0	0	0	0	0
AT1G03580	73	87	58	60	66	110	60	47
AT1G03590	1373	1437	1146	1032	1144	1231	1584	543
AT1G03600	214	617	153	500	141	515	194	218
AT1G03610	1409	2165	1270	1480	1615	1883	1982	868
AT1G03620	430	1081	389	572	428	780	525	417
AT1G03630	367	652	331	529	258	597	322	201
AT1G03640	0	0	0	0	0	0	0	0
AT1G03650	190	173	168	196	166	186	191	136
AT1G03660	239	194	276	235	217	188	247	89
AT1G03670	118	45	225	52	125	39	208	32
AT1G03680	536	823	476	549	458	787	562	230
AT1G03687	596	765	484	484	554	708	726	264
AT1G03700	309	235	219	161	230	246	231	57
AT1G03710	5	5	1	3	4	5	4	1
AT1G03720	0	0	0	0	1	0	0	0
AT1G03730	849	809	855	705	599	1139	922	408
AT1G03740	5165	4661	4704	4411	4314	4518	4358	1626
AT1G03743	1	0	0	0	1	0	0	1
AT1G03746	0	2	0	1	1	0	0	1
AT1G03750	665	846	629	622	680	735	655	320
AT1G03760	642	973	576	709	634	908	683	367
AT1G03770	540	694	465	396	607	499	728	253
AT1G03780	680	712	482	367	771	423	975	229
AT1G03790	1	0	2	1	2	1	1	3
AT1G03800	5	7	6	4	11	4	17	7
AT1G03810	0	1	0	0	0	0	0	0
AT1G03820	2320	3481	2992	2650	2259	2381	3380	1841
AT1G03830	1079	1567	801	766	1128	1115	1267	439
AT1G03840	795	649	680	362	665	615	999	211
AT1G03850	3071	1316	2533	2705	1895	2171	3639	1090
AT1G03860	3385	3902	2928	2352	3187	3508	4348	1559
AT1G03870	7555	5503	4629	3085	4560	4421	6231	1298
AT1G03880	0	0	0	0	0	0	0	0
AT1G03890	0	0	0	0	0	0	0	0
AT1G03900	5137	6001	5402	5064	4298	5830	6155	2654
AT1G03905	510	589	623	475	490	586	720	259
AT1G03910	3740	5067	3161	3318	3595	3978	4080	1536
AT1G03920	585	591	421	365	471	545	508	216
AT1G03930	1555	1879	1360	1325	1416	1814	1520	643
AT1G03935	58	65	41	47	30	86	36	37
AT1G03940	314	394	301	317	240	354	364	112
AT1G03950	1007	988	1066	915	771	1020	901	408
AT1G03960	1004	1346	746	878	928	1387	984	426
AT1G03970	380	500	397	474	358	560	369	256
AT1G03980	98	116	142	96	108	97	168	55
AT1G03982	0	0	1	1	1	0	1	0
AT1G03990	343	486	358	306	311	330	374	134
AT1G04000	525	594	435	377	491	563	565	201
AT1G04010	1173	1624	1019	939	1047	1388	1110	390
AT1G04020	478	601	288	252	531	424	673	140
AT1G04030	627	567	529	397	497	504	613	180
AT1G04040	4609	3987	4132	3481	3944	3232	4833	1801
AT1G04050	464	839	390	360	510	524	622	212
AT1G04070	256	297	309	244	242	318	352	137
AT1G04080	6142	8492	5153	4832	6170	6668	6799	2435
AT1G04090	73	59	51	51	48	41	65	20
AT1G04100	372	422	389	368	380	350	400	160
AT1G04110	4	4	2	1	3	1	4	1
AT1G04120	12498	14569	9254	8799	11382	10064	11585	3705
AT1G04130	546	769	522	482	584	703	676	216
AT1G04140	7928	10897	6604	6924	7026	8564	7329	3034
AT1G04150	44	75	15	13	76	35	94	15
AT1G04160	1471	1751	1215	1034	1278	1295	1211	420
AT1G04170	5411	6386	4673	4103	5378	5393	6255	2083
AT1G04171	0	0	0	0	0	0	0	0
AT1G04180	224	214	156	190	151	194	167	69
AT1G04190	1574	1958	1444	1260	1660	1732	2108	755
AT1G04200	2802	3727	2494	2421	2560	2890	2839	1067
AT1G04210	3643	5194	2858	2962	4022	4067	4130	1493
AT1G04220	3375	3711	2567	2446	2656	2942	2453	863
AT1G04230	806	980	700	723	730	918	841	328
AT1G04240	2665	2853	2398	2917	1361	3658	1738	961
AT1G04250	3870	3615	3790	2750	2816	3252	3930	1505
AT1G04260	802	880	711	620	636	784	841	335
AT1G04270	10147	13256	9030	7996	10835	11975	16521	5857
AT1G04280	4525	5037	5777	5000	3452	4742	4665	2221
AT1G04290	13	15	31	15	16	24	25	6
AT1G04295	0	0	0	0	0	0	0	0
AT1G04300	6077	8760	4799	5454	5853	6842	6257	2546
AT1G04310	402	691	311	422	467	431	565	234
AT1G04320	0	0	0	0	0	0	0	0
AT1G04330	57	63	70	64	41	104	82	23
AT1G04340	1017	1303	909	859	897	1246	1276	515
AT1G04350	336	352	240	255	298	323	264	96
AT1G04360	652	660	542	467	533	615	694	238
AT1G04370	0	0	0	0	1	1	0	0
AT1G04380	10	22	8	9	10	23	15	9
AT1G04390	983	1334	778	910	876	1145	920	383
AT1G04400	6906	7100	6001	6503	5586	7006	6369	2807
AT1G04410	43288	38931	40435	34077	36255	33166	44865	16053
AT1G04420	359	512	299	363	286	489	376	179
AT1G04425	82	206	60	87	110	146	130	67
AT1G04430	7054	8310	5204	4625	6292	6722	7811	2420
AT1G04440	6518	7406	5665	6071	6327	6354	6737	2934
AT1G04445	42	46	53	67	70	45	71	22
AT1G04450	0	0	0	0	1	0	1	0
AT1G04457	0	0	0	0	0	0	1	0
AT1G04470	0	2	2	0	0	1	0	0
AT1G04480	3408	4522	3191	2410	3558	3824	5523	1761
AT1G04490	178	167	204	196	157	217	215	135
AT1G04500	1	0	1	0	0	0	4	0
AT1G04501	0	0	0	0	0	0	0	0
AT1G04510	3197	4091	2761	2512	3055	3293	3739	1306
AT1G04520	474	675	333	325	573	508	849	229
AT1G04530	1690	1923	1550	1653	1582	1785	1745	703
AT1G04540	343	551	322	329	326	439	420	152
AT1G04550	1331	1922	1254	1359	1238	1808	1344	635
AT1G04555	432	429	394	396	308	479	440	196
AT1G04560	1	1	0	1	0	0	0	0
AT1G04570	182	326	176	234	130	328	111	72
AT1G04580	5	6	4	9	7	10	9	8
AT1G04590	968	1328	863	797	1008	1123	1366	446
AT1G04600	88	90	56	45	82	81	88	15
AT1G04610	216	183	146	74	220	138	252	40
AT1G04620	204	126	152	214	86	355	84	53
AT1G04625	2	1	1	2	0	1	0	0
AT1G04630	1022	1228	962	817	808	1077	1169	433
AT1G04635	76	94	72	63	81	99	113	51
AT1G04640	160	252	164	244	124	207	205	122
AT1G04645	0	0	0	2	0	2	0	0
AT1G04650	192	191	124	140	196	190	244	58
AT1G04660	9	3	4	7	5	2	10	5
AT1G04670	1	0	0	0	1	1	3	0
AT1G04680	5033	8282	4054	4752	4742	5467	5993	2674
AT1G04684	0	0	0	0	0	0	0	0
AT1G04690	3987	4806	3694	3473	3365	4345	4670	1838
AT1G04700	391	394	361	332	358	279	323	94
AT1G04710	500	592	466	356	454	509	662	230
AT1G04720	0	0	0	0	0	0	0	0
AT1G04730	506	608	373	309	585	493	654	159
AT1G04750	4349	4889	4610	4518	3463	5225	5153	2348
AT1G04760	119	150	108	87	117	152	137	63
AT1G04770	1965	2405	2147	1851	1546	2122	1604	811
AT1G04778	45	64	41	59	39	57	51	30
AT1G04780	4876	5924	4533	4729	4430	5093	5088	2017
AT1G04790	1472	1884	1229	1321	1301	1630	1476	611
AT1G04800	8	5	3	5	0	5	7	0
AT1G04810	5210	6286	5772	4125	4954	4383	6078	1943
AT1G04820	25832	28234	19168	16543	21443	22900	29126	8750
AT1G04830	1358	1748	1260	1086	1198	1512	1296	535
AT1G04840	88	120	75	86	100	104	95	54
AT1G04850	6798	7653	6219	5570	6194	6769	7506	2695
AT1G04860	2219	2642	1821	1671	2011	2182	2394	885
AT1G04870	2101	3126	1765	1690	2267	2453	2843	1205
AT1G04880	36	36	20	26	29	26	37	13
AT1G04890	0	0	0	0	0	0	0	0
AT1G04900	797	968	747	673	767	999	1002	378
AT1G04910	2073	2461	1584	1533	1788	2109	2172	820
AT1G04920	18	27	22	26	12	35	20	11
AT1G04930	235	352	209	208	244	317	278	77
AT1G04940	11	15	16	11	15	20	24	7
AT1G04945	473	658	422	440	523	634	532	208
AT1G04950	1354	2192	1089	1406	1415	2020	1739	657
AT1G04960	1512	1591	1626	1433	1266	1583	1553	625
AT1G04970	2419	2582	2590	2372	2004	2526	2317	948
AT1G04980	1379	1310	1383	890	1178	1046	1749	448
AT1G04985	930	1107	888	811	904	1098	1158	480
AT1G04990	1157	1108	1030	847	868	1126	960	326
AT1G05000	646	521	1070	311	663	692	856	150
AT1G05010	1889	2448	2281	2387	1931	2282	2350	1176
AT1G05020	50	43	49	41	32	39	30	9
AT1G05030	674	888	605	585	569	868	598	254
AT1G05040	0	0	0	2	0	1	2	0
AT1G05055	589	731	526	449	473	637	618	267
AT1G05060	1494	1580	2753	1829	1194	2131	1854	843
AT1G05061	30	32	20	26	23	22	31	13
AT1G05065	70	93	82	82	56	113	69	42
AT1G05070	668	889	581	631	597	853	807	336
AT1G05080	0	0	0	0	0	1	0	1
AT1G05085	0	0	0	0	0	0	0	0
AT1G05090	150	175	104	128	124	170	157	69
AT1G05100	83	71	47	51	40	80	49	24
AT1G05120	2577	3475	2260	2254	2513	2923	2565	1063
AT1G05135	165	141	217	70	309	40	473	28
AT1G05136	0	0	0	0	0	0	0	0
AT1G05140	489	614	482	572	416	645	538	243
AT1G05150	2739	3734	2330	2436	2710	2724	3027	1087
AT1G05160	623	970	496	606	579	863	622	312
AT1G05170	747	941	764	752	601	815	687	354
AT1G05180	2150	2598	2045	2021	1998	2385	2407	916
AT1G05190	865	1182	738	1049	672	1367	841	503
AT1G05200	1560	1450	1260	1498	967	1928	946	462
AT1G05205	807	837	780	671	708	821	1014	341
AT1G05210	259	285	245	161	212	249	404	111
AT1G05220	175	160	120	127	141	152	154	71
AT1G05230	96	100	95	91	94	88	128	40
AT1G05240	6	1	8	5	1	3	1	0
AT1G05250	9	6	6	6	8	3	7	2
AT1G05260	9099	5299	8381	5649	5610	5067	8090	1976
AT1G05270	1747	2010	1616	1465	1552	1781	1846	683
AT1G05280	167	233	87	65	194	134	224	62
AT1G05290	0	0	0	0	0	0	0	0
AT1G05291	0	0	0	0	0	0	0	0
AT1G05300	1609	1025	1299	1577	848	1403	952	473
AT1G05310	118	218	231	172	265	66	39	54
AT1G05320	2815	2708	2145	2269	2635	2491	1843	779
AT1G05330	3	9	4	9	9	11	5	4
AT1G05340	353	650	912	692	354	613	744	399
AT1G05350	1971	2158	1660	1471	1713	1856	2057	786
AT1G05360	1098	1401	914	878	1078	1263	1196	481
AT1G05370	107	245	103	233	113	214	152	102
AT1G05380	3373	5295	2738	2941	3440	3757	3487	1354
AT1G05385	168	231	155	183	161	250	159	96
AT1G05390	0	0	0	0	0	0	0	0
AT1G05400	132	196	115	137	104	195	151	68
AT1G05410	703	985	647	647	799	938	1104	408
AT1G05420	27	13	18	12	25	16	47	3
AT1G05430	891	1001	874	867	776	1009	1063	394
AT1G05440	70	68	52	54	82	57	105	22
AT1G05450	125	78	108	79	83	72	93	30
AT1G05460	796	1176	650	757	873	883	958	347
AT1G05470	1252	1449	1010	965	1166	1265	1362	458
AT1G05490	78	99	61	60	79	92	59	24
AT1G05500	3176	3357	3015	2693	2566	3175	3355	1262
AT1G05510	1	2	0	1	0	1	2	0
AT1G05520	3617	4355	2917	2616	3427	3278	3562	1193
AT1G05530	132	173	86	62	124	99	113	43
AT1G05540	27	16	4	6	14	17	16	9
AT1G05550	1	0	0	0	0	0	1	1
AT1G05560	11	28	13	21	6	23	13	7
AT1G05562	0	0	0	0	0	1	1	0
AT1G05570	11937	10278	7848	8937	9664	7511	8321	3298
AT1G05575	269	167	326	223	201	252	401	179
AT1G05577	28	29	17	18	45	20	59	13
AT1G05580	0	0	0	1	0	0	0	0
AT1G05590	933	1179	784	715	876	854	1059	378
AT1G05600	290	407	256	282	251	365	282	139
AT1G05610	59	78	58	57	74	79	96	36
AT1G05615	0	1	0	0	0	0	0	0
AT1G05620	1398	1570	1142	949	1358	1321	1579	526
AT1G05630	1316	1597	1220	1021	1212	1273	1241	446
AT1G05640	266	338	204	201	239	245	318	124
AT1G05650	1155	992	1165	851	637	813	804	271
AT1G05660	641	628	469	273	319	392	405	129
AT1G05670	422	594	373	392	429	506	472	201
AT1G05675	5	1	17	8	5	2	17	6
AT1G05680	136	115	133	82	142	84	237	66
AT1G05690	81	123	73	73	63	103	65	35
AT1G05700	2267	1111	3314	1720	1604	1148	2515	634
AT1G05710	806	1733	725	1113	909	1472	1105	739
AT1G05720	595	651	570	547	435	665	667	234
AT1G05730	81	100	99	65	96	105	147	66
AT1G05740	3	8	4	3	3	7	3	1
AT1G05750	263	339	185	214	209	303	247	118
AT1G05760	0	0	0	0	0	0	0	0
AT1G05770	122	200	102	126	101	135	134	62
AT1G05780	203	227	149	173	154	195	180	88
AT1G05785	538	606	500	497	464	681	495	248
AT1G05790	1339	1623	1093	1127	1159	1260	1127	503
AT1G05800	0	0	0	0	0	0	0	0
AT1G05805	2612	3289	2019	2662	1994	3594	2213	1164
AT1G05810	666	522	563	465	422	556	647	230
AT1G05820	220	281	191	178	205	253	208	71
AT1G05830	2784	4279	2357	2256	2953	3200	3128	1147
AT1G05835	25	28	20	11	39	16	47	14
AT1G05840	2068	3125	1963	2221	1834	2544	2354	1011
AT1G05850	31186	30629	27294	24359	21182	28578	25775	10086
AT1G05860	475	635	444	444	424	650	584	227
AT1G05870	1409	2091	1275	1490	1229	1751	1656	713
AT1G05880	519	213	1114	885	526	197	917	361
AT1G05890	5781	7663	6711	5585	5482	6791	7019	2750
AT1G05894	52	77	56	46	59	58	82	27
AT1G05900	640	778	563	574	586	853	599	284
AT1G05910	2567	3639	2177	1842	2737	2401	3095	987
AT1G05920	0	0	0	0	0	0	0	0
AT1G05925	0	0	0	0	0	0	0	0
AT1G05930	0	0	0	1	0	0	1	1
AT1G05940	2385	3060	2209	2144	2084	2565	2299	899
AT1G05950	210	306	197	174	236	222	347	87
AT1G05960	6483	8106	5319	5364	5680	6602	6082	2364
AT1G05970	210	240	186	198	155	227	291	118
AT1G05980	0	0	1	0	0	0	0	0
AT1G05990	118	110	111	110	60	101	68	36
AT1G06000	1103	1253	1047	993	765	1656	945	348
AT1G06002	0	0	0	0	0	0	0	0
AT1G06010	336	477	366	373	336	513	493	239
AT1G06020	24	55	21	23	26	31	24	17
AT1G06030	9	11	22	15	12	18	13	3
AT1G06040	11752	19338	11237	13515	10031	16671	11254	6164
AT1G06050	316	356	329	313	242	320	298	153
AT1G06060	1044	1313	928	1022	959	1375	1044	467
AT1G06070	1487	1984	1359	1318	1306	1859	1527	659
AT1G06080	140	104	131	54	216	45	225	23
AT1G06090	906	740	1064	649	996	353	240	194
AT1G06100	2	3	2	3	1	1	4	0
AT1G06110	2721	3568	2563	2691	2314	3269	2794	1229
AT1G06120	545	355	409	164	319	324	389	53
AT1G06130	1103	1399	1198	1040	1090	1400	1386	623
AT1G06135	58	13	71	12	55	4	82	17
AT1G06137	61	17	97	18	39	13	117	23
AT1G06140	92	122	78	83	92	93	124	43
AT1G06148	19	79	12	31	21	48	23	25
AT1G06149	0	0	0	0	0	0	0	0
AT1G06150	106	129	87	65	105	132	112	52
AT1G06160	172	52	179	67	192	56	272	37
AT1G06170	142	171	133	103	139	142	166	46
AT1G06180	207	229	142	168	280	187	331	109
AT1G06190	893	1269	830	881	883	1197	1104	426
AT1G06200	2056	2539	2088	2100	1834	2733	2257	1001
AT1G06210	1845	1958	1759	1772	1672	2005	2073	863
AT1G06220	4089	5870	3491	3093	4393	4068	4872	1564
AT1G06225	5	5	4	4	8	3	24	4
AT1G06230	4801	7061	4268	4538	5034	5714	5296	2147
AT1G06240	407	635	341	368	417	506	505	163
AT1G06250	100	204	72	67	109	149	98	52
AT1G06260	0	0	0	0	0	0	0	0
AT1G06265	92	200	59	70	105	154	97	60
AT1G06270	303	556	240	272	311	392	374	152
AT1G06280	0	0	0	0	0	0	0	0
AT1G06290	4895	4866	4648	4167	4188	3711	5096	1710
AT1G06310	149	217	73	56	219	131	259	49
AT1G06320	26	47	13	15	30	30	45	13
AT1G06330	26	28	9	6	19	13	16	6
AT1G06340	0	0	0	1	1	0	0	0
AT1G06350	34	32	44	15	52	12	98	6
AT1G06360	0	0	0	0	0	0	6	0
AT1G06370	205	320	171	178	218	277	245	121
AT1G06380	441	535	436	332	452	424	519	162
AT1G06390	2550	3332	2076	2257	2580	2913	3050	1221
AT1G06400	2629	2908	2855	2908	2098	2983	3099	1515
AT1G06410	8778	10551	7167	6866	7861	7314	8301	3082
AT1G06420	116	184	81	119	120	113	130	72
AT1G06430	935	1265	986	1112	757	1201	787	416
AT1G06440	102	129	82	72	87	140	133	60
AT1G06450	251	396	209	253	243	382	262	148
AT1G06460	533	482	355	628	199	895	199	166
AT1G06470	1755	1645	1417	1375	1284	1905	1606	617
AT1G06475	28	72	33	36	23	43	61	32
AT1G06480	0	0	0	0	0	0	0	0
AT1G06490	1497	2127	1098	1099	1561	1305	1647	524
AT1G06500	316	478	350	345	321	429	404	193
AT1G06510	288	338	270	267	268	337	284	144
AT1G06515	567	662	470	472	522	686	679	261
AT1G06520	239	790	137	610	243	772	234	434
AT1G06530	2793	3548	2649	2527	2685	3106	3174	1267
AT1G06540	39	46	30	26	32	49	49	18
AT1G06550	4157	4799	3952	3545	3759	4436	4761	1608
AT1G06560	845	1259	674	690	914	1050	1134	401
AT1G06570	1246	1887	1179	1548	1189	1718	1202	696
AT1G06580	157	262	137	159	153	218	169	76
AT1G06590	1262	1683	982	1017	1261	1371	1493	529
AT1G06610	0	0	0	0	0	0	0	0
AT1G06620	1375	1629	1435	1572	1467	1282	1676	768
AT1G06630	1582	2341	1207	1454	1467	1998	1675	743
AT1G06640	27187	35579	23227	30849	19489	35541	23669	13765
AT1G06645	30	83	18	57	23	101	23	29
AT1G06650	1251	1631	1420	1634	1092	1521	1165	737
AT1G06660	174	171	133	137	171	129	284	79
AT1G06670	4336	6904	3560	3080	4847	4518	5378	1708
AT1G06680	1637	3851	1286	3747	1008	3490	1254	1421
AT1G06690	331	372	302	244	258	386	278	93
AT1G06700	4627	5292	4327	3935	3589	5034	4669	1972
AT1G06710	471	763	353	392	498	582	602	181
AT1G06720	3429	5781	2430	2390	4053	3925	4371	1381
AT1G06730	687	847	596	580	573	750	729	292
AT1G06740	297	510	266	340	253	416	350	171
AT1G06750	17	30	17	20	14	28	18	9
AT1G06760	8719	8400	8324	7796	7368	8264	9517	3837
AT1G06770	465	743	478	524	522	655	630	270
AT1G06780	2506	2753	2242	1893	2194	2379	2408	885
AT1G06790	392	489	315	268	382	457	479	152
AT1G06800	741	968	1086	794	802	750	1015	378
AT1G06810	1	2	2	1	3	1	1	0
AT1G06820	1076	1436	879	877	880	1140	1066	441
AT1G06830	206	44	242	72	54	120	90	20
AT1G06840	6477	7279	8080	5994	6205	6202	7274	2662
AT1G06850	1079	1167	970	796	864	1064	1041	318
AT1G06860	3	0	5	2	3	5	5	0
AT1G06870	1674	1679	1665	1263	1463	1582	1807	570
AT1G06880	0	0	0	0	0	0	0	0
AT1G06890	4161	4608	3360	3294	3447	4381	4155	1531
AT1G06900	4111	6111	3095	3298	4402	4268	4670	1760
AT1G06910	325	437	285	309	321	393	333	170
AT1G06920	0	1	0	0	1	0	0	1
AT1G06923	122	72	118	93	75	103	67	28
AT1G06925	0	0	0	0	0	1	0	0
AT1G06930	152	141	102	50	147	137	220	55
AT1G06950	5083	6944	4214	4025	5325	5046	5501	1952
AT1G06960	544	726	515	529	556	740	641	287
AT1G06970	8	20	5	13	6	11	5	4
AT1G06980	42	46	22	21	37	41	32	7
AT1G06990	5	4	2	3	2	3	1	1
AT1G07000	1654	1437	2117	1847	1310	1386	1762	842
AT1G07010	109	245	95	173	64	215	59	77
AT1G07020	642	718	627	663	568	835	825	355
AT1G07025	1	1	1	1	0	0	3	0
AT1G07030	1198	1385	1232	939	982	1272	1484	508
AT1G07040	1258	1596	1129	1314	1091	1502	1178	588
AT1G07050	0	0	0	0	0	1	0	1
AT1G07051	0	1	0	0	0	0	0	0
AT1G07060	5	5	2	1	7	12	4	2
AT1G07070	740	912	627	425	811	669	1001	361
AT1G07080	3726	4097	3871	3471	3146	4011	3757	1434
AT1G07090	970	1279	1107	1075	789	1074	1071	516
AT1G07100	0	0	0	0	0	0	0	0
AT1G07110	2152	3239	1805	2035	2030	2581	2045	926
AT1G07119	7	18	9	9	9	10	8	4
AT1G07120	12	24	24	22	16	23	25	9
AT1G07128	1	2	4	3	1	2	8	3
AT1G07130	19	18	21	14	15	27	12	15
AT1G07135	457	678	586	316	184	1651	567	480
AT1G07140	9626	9700	8751	7421	8371	9113	10401	3682
AT1G07150	536	499	468	595	290	688	340	228
AT1G07160	54	33	111	129	26	54	115	105
AT1G07170	695	850	571	604	607	893	853	381
AT1G07175	17	24	15	4	10	12	19	1
AT1G07180	11	31	18	14	18	30	20	4
AT1G07190	0	0	1	0	0	0	0	0
AT1G07200	2760	4214	2562	2937	2864	3287	3271	1432
AT1G07210	1960	2432	1520	1681	1856	2083	2294	927
AT1G07220	965	1243	835	778	922	1016	1119	444
AT1G07230	2534	3243	2244	2964	2130	3077	2324	1132
AT1G07240	3036	3222	3110	2879	2331	3235	2814	1216
AT1G07250	1834	2308	1580	1730	1396	2140	1718	714
AT1G07260	941	1081	920	699	1095	785	1378	387
AT1G07270	54	80	40	27	62	38	83	20
AT1G07280	138	198	114	154	112	268	160	66
AT1G07290	219	300	163	121	186	215	219	51
AT1G07300	334	508	333	360	356	498	384	170
AT1G07310	3236	3827	3134	2690	2609	3101	3249	1069
AT1G07320	1092	1539	1000	1246	910	1570	1265	609
AT1G07330	0	5	1	3	3	8	2	1
AT1G07340	0	0	0	0	0	0	0	0
AT1G07350	4050	4931	3835	3702	2797	5452	3265	1445
AT1G07360	2347	2869	2075	1689	2156	2319	2433	793
AT1G07370	874	944	686	490	893	725	1180	284
AT1G07380	1857	2324	1577	1708	1692	1978	1655	660
AT1G07390	93	114	51	66	83	104	83	36
AT1G07400	61	71	144	57	56	72	126	43
AT1G07410	247	249	242	174	189	238	267	106
AT1G07420	2212	2388	1800	1700	1556	2561	2003	641
AT1G07430	20	38	8	23	21	25	11	7
AT1G07440	14	53	11	56	11	48	9	17
AT1G07450	1	0	0	0	1	0	0	1
AT1G07460	43	36	43	21	43	20	20	8
AT1G07470	1287	1637	1226	1070	1204	1425	1392	501
AT1G07473	6	6	5	8	5	8	11	2
AT1G07476	0	1	0	1	0	0	0	0
AT1G07480	1028	1330	965	978	1045	1219	1162	459
AT1G07485	0	0	0	0	0	0	0	0
AT1G07490	0	0	0	0	0	0	0	0
AT1G07500	104	234	129	143	81	199	94	89
AT1G07510	2455	3274	2606	2046	2366	2725	2975	922
AT1G07520	1782	1953	1502	1503	1455	1958	1715	817
AT1G07530	3194	4764	3153	3754	3233	4430	3440	1797
AT1G07540	1	0	1	0	0	0	1	0
AT1G07550	884	632	667	1000	489	780	382	260
AT1G07560	2027	1679	1811	1761	1424	1649	1465	594
AT1G07570	349	480	350	281	358	381	571	181
AT1G07580	0	0	0	0	0	0	1	0
AT1G07590	11604	8658	15039	12738	7060	14201	12742	8357
AT1G07600	0	0	0	0	0	0	0	0
AT1G07610	6385	7033	7688	8839	5048	5774	8320	4852
AT1G07615	576	876	457	505	574	770	793	318
AT1G07620	907	899	1048	920	747	851	850	343
AT1G07630	2715	2970	2824	2653	2345	2797	2554	1100
AT1G07640	1405	1898	1205	1288	1157	1920	1306	601
AT1G07645	0	1	0	0	0	0	0	0
AT1G07650	1705	2162	1440	1343	1648	1672	1751	693
AT1G07660	803	974	850	757	721	950	930	405
AT1G07670	6927	7564	5769	4726	6240	5676	7448	2266
AT1G07680	54	19	69	34	30	32	26	15
AT1G07690	32	17	69	10	34	7	81	9
AT1G07700	1010	1159	986	1105	796	1290	860	493
AT1G07702	0	0	0	0	0	0	0	0
AT1G07705	1246	1581	1082	1076	1235	1393	1225	489
AT1G07710	122	130	114	80	109	79	151	39
AT1G07720	31	37	54	14	71	13	103	16
AT1G07725	1	0	1	1	2	2	1	0
AT1G07728	0	0	0	0	0	0	1	0
AT1G07730	0	0	0	0	1	0	0	0
AT1G07740	171	245	149	136	154	158	194	74
AT1G07745	309	467	261	324	313	459	349	167
AT1G07747	0	0	0	0	0	0	0	0
AT1G07750	2689	2565	2414	2048	2279	2321	3003	959
AT1G07760	0	0	0	1	1	0	0	0
AT1G07770	7677	9214	6675	6837	7107	9432	10763	5337
AT1G07780	388	538	301	208	445	448	647	165
AT1G07790	1155	1242	1048	827	1323	1267	1981	502
AT1G07795	56	32	66	42	38	39	68	19
AT1G07800	0	0	0	0	0	0	0	0
AT1G07810	4665	6099	4002	4132	4410	4325	4717	1801
AT1G07820	2368	2415	2179	1937	2238	2411	3492	1200
AT1G07830	1017	1414	944	973	1109	1486	1503	641
AT1G07840	943	1133	798	814	985	1195	1141	471
AT1G07850	2	4	1	0	1	3	2	3
AT1G07860	0	0	1	0	0	0	0	0
AT1G07870	1301	1529	1667	1550	1205	1522	1460	723
AT1G07880	232	522	264	362	253	389	367	245
AT1G07885	12	15	14	5	10	7	6	2
AT1G07890	42521	39300	67028	31169	40389	35648	64138	15802
AT1G07900	1	8	1	4	4	10	3	9
AT1G07901	116	187	121	145	110	159	146	61
AT1G07910	1203	1645	1041	979	1236	1270	1283	497
AT1G07920	12479	15593	10896	9110	12832	13014	16435	4768
AT1G07930	19359	23607	16361	12758	19765	18258	24572	7292
AT1G07940	11385	13800	9383	8232	11410	11500	14424	4382
AT1G07950	577	691	564	583	503	701	676	320
AT1G07960	1485	1679	1365	1352	1254	1783	1647	772
AT1G07970	1011	1431	892	864	1011	1144	1387	470
AT1G07980	750	939	725	660	650	881	751	341
AT1G07985	7	7	8	9	11	13	12	4
AT1G07990	4842	6248	4462	4388	4600	5438	4495	1818
AT1G08000	358	478	312	311	355	445	450	138
AT1G08005	2	1	2	1	4	0	0	1
AT1G08010	866	1062	618	577	821	975	945	352
AT1G08030	1302	1686	1178	1100	1267	1500	1515	587
AT1G08032	0	0	0	0	0	0	0	0
AT1G08035	5	2	0	0	3	5	5	1
AT1G08040	1673	2242	1536	1439	1442	1946	1606	666
AT1G08050	944	791	1756	1079	948	622	1487	451
AT1G08060	1977	2956	1531	1666	1985	2008	1888	723
AT1G08065	0	0	0	0	0	0	0	0
AT1G08070	119	113	87	107	76	138	120	40
AT1G08080	0	2	7	15	1	2	7	7
AT1G08090	97144	91590	83816	109686	34930	89476	41548	30867
AT1G08100	61	195	167	221	41	129	77	99
AT1G08105	0	0	0	0	0	1	0	0
AT1G08110	3989	5114	3652	4548	3092	5456	3578	2144
AT1G08115	0	0	0	0	0	0	0	0
AT1G08120	0	4	1	3	2	1	2	0
AT1G08125	849	1120	759	730	880	1037	1010	435
AT1G08130	1690	2534	1520	1307	2043	1898	2216	643
AT1G08135	0	0	0	0	0	0	0	0
AT1G08140	1	1	0	0	0	5	1	1
AT1G08150	0	0	0	0	1	0	0	1
AT1G08160	1900	2197	1849	1493	1645	1767	2297	708
AT1G08165	27	42	24	18	24	25	21	20
AT1G08170	0	1	0	0	0	1	1	1
AT1G08180	175	198	135	153	141	203	177	96
AT1G08190	10507	11772	8679	8476	8585	9519	8752	3389
AT1G08200	13411	16269	10737	11777	10632	15795	13206	5638
AT1G08210	878	1356	848	977	796	1315	1134	475
AT1G08220	406	597	346	324	432	491	545	181
AT1G08230	211	568	201	242	200	411	226	185
AT1G08240	0	0	0	0	0	0	0	0
AT1G08250	764	821	721	660	540	816	729	272
AT1G08260	2037	3032	1474	1434	2462	1872	2565	712
AT1G08270	89	102	71	72	99	120	99	37
AT1G08280	543	656	451	409	487	611	583	226
AT1G08290	340	848	303	586	286	749	368	368
AT1G08300	334	626	262	255	321	496	344	162
AT1G08310	182	232	125	177	206	232	117	78
AT1G08315	1002	947	976	992	738	820	911	418
AT1G08320	4323	3811	4066	3894	3001	4030	3451	1464
AT1G08340	839	766	799	743	752	771	628	257
AT1G08350	927	1109	761	739	801	874	944	346
AT1G08360	9695	12850	8370	7378	10759	10981	14955	5072
AT1G08370	2479	2978	2204	1955	2271	2640	2573	823
AT1G08380	649	1698	372	1414	324	1459	438	544
AT1G08390	102	137	92	100	77	130	149	55
AT1G08400	520	607	420	418	420	617	528	222
AT1G08410	1104	1529	988	905	1176	1257	1398	502
AT1G08420	5657	7344	4671	4463	4686	5739	5130	1906
AT1G08430	31	23	57	14	80	20	98	3
AT1G08440	39	80	5	67	18	74	13	27
AT1G08450	3010	3902	2655	2978	2931	3454	3228	1394
AT1G08460	1348	1753	1266	1420	1144	1631	1398	638
AT1G08465	0	0	1	2	0	0	2	0
AT1G08470	932	1050	849	731	727	889	1004	367
AT1G08480	2776	3143	2937	2267	2392	3009	3307	1233
AT1G08490	1083	1445	1002	1017	1062	1298	1237	472
AT1G08500	521	415	374	255	299	379	418	124
AT1G08510	7089	10019	5819	6629	5930	8180	6610	2826
AT1G08520	1828	2752	1532	1641	1797	2073	1841	794
AT1G08530	417	388	332	328	312	449	417	175
AT1G08540	698	967	557	591	578	760	687	252
AT1G08550	432	475	323	408	277	561	336	168
AT1G08560	1080	1314	896	717	1145	845	1603	495
AT1G08570	2607	4015	2919	3576	1990	3484	2967	1638
AT1G08580	992	1288	1024	753	981	1201	1457	468
AT1G08590	1379	1158	1034	750	1159	969	1337	309
AT1G08592	0	0	0	0	0	0	0	0
AT1G08600	3693	5518	2931	2990	3726	3767	3841	1317
AT1G08610	301	496	253	274	308	436	376	174
AT1G08620	2777	3720	2395	2433	2680	2885	2968	1180
AT1G08630	21	12	14	10	36	45	25	7
AT1G08640	1388	1915	1092	1149	1292	1787	1473	608
AT1G08650	6489	8219	5238	6229	5447	6447	5802	2911
AT1G08660	2214	2881	1780	1649	2122	2424	2509	936
AT1G08670	323	234	351	230	266	185	301	105
AT1G08680	3371	4449	2684	3031	3074	3546	3035	1337
AT1G08695	0	0	0	0	0	0	0	0
AT1G08700	1546	1985	1376	1305	1294	1506	1891	660
AT1G08710	637	839	646	616	630	843	700	303
AT1G08720	2127	2684	2001	2017	2014	2106	2111	892
AT1G08730	84	73	48	37	79	52	86	16
AT1G08735	0	0	0	0	0	0	0	0
AT1G08740	0	0	0	0	0	0	0	0
AT1G08750	811	938	660	662	724	806	845	352
AT1G08760	2063	2551	1585	1693	1773	2152	2067	797
AT1G08770	1215	1216	1185	1220	833	1371	1044	515
AT1G08780	689	975	654	596	756	827	985	362
AT1G08790	0	0	0	0	0	0	0	0
AT1G08800	3970	4314	3195	3334	3294	3506	2976	1319
AT1G08810	12	14	9	12	10	5	12	3
AT1G08820	3616	4264	3218	3229	3048	4050	3679	1416
AT1G08830	14961	15530	21470	13170	10967	14381	20343	7300
AT1G08840	697	1142	495	452	785	746	879	294
AT1G08845	261	343	247	244	216	317	289	118
AT1G08860	1	1	4	19	3	2	14	8
AT1G08870	0	0	0	0	0	0	0	0
AT1G08880	2160	2371	2092	2105	2047	2530	2775	1278
AT1G08890	2216	2366	1814	2016	1344	2740	1522	765
AT1G08900	346	681	401	572	332	708	335	285
AT1G08910	1874	2995	1452	1719	1620	2733	1824	845
AT1G08920	4140	5258	5584	4515	3801	5722	4816	2283
AT1G08930	16871	12603	28121	16029	13669	13163	22614	7444
AT1G08940	1608	1373	2003	1306	1358	1510	1896	572
AT1G08950	0	0	0	0	0	0	0	0
AT1G08960	959	1265	708	672	872	1034	933	295
AT1G08970	2052	2521	2136	2008	1748	2448	2355	998
AT1G08980	746	1029	792	1092	500	1148	591	482
AT1G08985	0	0	0	0	0	1	0	0
AT1G08990	1731	1632	1494	1324	1475	1361	1392	513
AT1G09000	1213	1218	968	847	1018	1093	1032	350
AT1G09010	3553	5010	2978	3373	3499	3913	3810	1607
AT1G09020	3612	4194	2878	2667	2996	3451	3269	1187
AT1G09026	0	0	0	0	0	0	0	0
AT1G09030	8	17	5	13	3	6	4	5
AT1G09040	281	396	259	267	321	356	282	140
AT1G09050	296	354	192	264	289	286	316	122
AT1G09060	2127	2965	1827	2009	2143	2410	2352	928
AT1G09070	4133	4893	5096	4368	3023	6874	5098	3286
AT1G09080	161	127	235	60	391	55	369	79
AT1G09090	1633	764	1519	750	1451	517	1351	269
AT1G09100	2270	2605	3111	2045	2157	2254	2954	992
AT1G09110	0	0	0	0	0	1	0	0
AT1G09130	2087	2630	1866	1848	1917	2326	2223	804
AT1G09140	5706	8111	4917	4781	5000	7707	5083	2223
AT1G09150	1568	1943	1291	1311	1471	1841	1973	663
AT1G09155	200	131	152	122	128	122	150	40
AT1G09157	1	5	0	2	1	3	0	1
AT1G09160	1653	2608	1445	1609	1513	2180	1892	870
AT1G09170	411	455	357	336	363	313	314	109
AT1G09176	46	60	180	61	66	59	172	33
AT1G09180	72	80	184	65	81	73	186	35
AT1G09190	154	148	131	99	132	153	223	61
AT1G09195	566	778	528	587	568	657	671	277
AT1G09200	1748	1822	1409	1088	2267	1509	3114	722
AT1G09210	11786	13648	9983	7662	11330	10958	15215	4484
AT1G09220	82	82	58	70	45	97	102	37
AT1G09230	735	945	588	594	655	891	831	279
AT1G09240	0	0	0	0	0	0	1	0
AT1G09245	0	0	0	0	0	0	0	0
AT1G09250	1055	945	1059	879	698	998	1128	398
AT1G09260	1	0	0	0	0	0	0	0
AT1G09270	5071	5642	4470	4056	4131	4833	4722	1737
AT1G09280	1468	2136	1210	1384	1383	1655	1624	716
AT1G09290	408	479	387	409	358	547	552	231
AT1G09300	914	995	838	810	774	957	951	368
AT1G09310	18	18	13	4	32	21	85	11
AT1G09320	764	1030	666	700	749	961	749	316
AT1G09330	1846	1896	1819	1652	1473	1980	2013	893
AT1G09340	462	692	408	660	334	769	398	282
AT1G09350	364	668	289	534	161	412	174	232
AT1G09360	0	0	1	0	0	1	0	0
AT1G09370	11	8	29	26	14	15	24	9
AT1G09380	21	16	13	23	16	18	15	13
AT1G09390	993	1011	819	756	737	827	905	388
AT1G09400	84	58	83	68	59	61	77	29
AT1G09410	99	125	89	76	91	96	94	36
AT1G09415	236	529	324	370	248	398	424	227
AT1G09420	104	108	101	62	133	79	182	47
AT1G09421	0	0	0	0	0	0	0	0
AT1G09430	5551	5830	5117	4972	4576	5127	5488	2283
AT1G09440	328	522	336	447	289	473	265	188
AT1G09450	179	221	110	99	210	136	306	66
AT1G09460	1880	2183	1595	1326	2203	1658	3061	835
AT1G09470	300	454	193	340	351	435	382	167
AT1G09480	225	361	329	398	206	418	272	177
AT1G09483	1	2	0	0	0	0	1	0
AT1G09486	228	306	225	179	194	240	222	145
AT1G09490	552	667	489	560	475	608	611	313
AT1G09500	0	0	2	0	1	1	2	0
AT1G09510	0	1	0	0	0	0	0	0
AT1G09520	809	1053	717	811	759	996	929	388
AT1G09530	109	208	80	120	109	160	129	67
AT1G09540	265	226	177	122	169	190	165	61
AT1G09550	0	0	0	0	0	0	0	0
AT1G09560	11133	15977	11401	10531	13688	10237	14544	5612
AT1G09570	8372	11598	6638	7078	7853	8618	8719	3405
AT1G09575	155	127	133	96	132	154	181	79
AT1G09580	484	506	385	288	407	427	569	159
AT1G09590	6980	8381	5964	4247	7765	6631	10851	3064
AT1G09600	77	77	45	26	81	39	142	24
AT1G09610	58	78	70	50	72	86	58	23
AT1G09620	8038	12211	6396	6774	8919	8774	9384	3443
AT1G09625	0	0	0	0	0	0	0	0
AT1G09630	1167	1371	1073	1065	1041	1256	1382	533
AT1G09640	15433	18444	13328	13470	14031	17569	17201	7190
AT1G09645	996	1115	1260	1126	862	1167	1315	598
AT1G09650	34	22	21	21	18	29	16	6
AT1G09660	1501	2110	1167	1142	1452	2077	1868	623
AT1G09665	1	0	0	0	1	0	0	1
AT1G09680	139	191	134	125	120	146	148	71
AT1G09690	10182	12508	9444	7350	10569	10336	15436	5302
AT1G09700	744	962	709	635	745	899	916	371
AT1G09710	468	707	418	431	478	684	576	204
AT1G09720	1	1	1	0	1	2	0	1
AT1G09730	3346	4497	2799	3050	3062	3785	3222	1353
AT1G09740	5877	5403	7418	6102	4600	5549	6017	2390
AT1G09750	1104	1547	465	895	523	790	651	306
AT1G09760	1828	2236	1649	1705	1815	2392	2426	892
AT1G09770	9191	13574	7574	8529	9146	11241	10066	4084
AT1G09780	15670	15652	12829	10307	13982	11987	17532	4814
AT1G09790	10	14	9	4	14	5	14	5
AT1G09794	140	171	187	127	153	135	163	57
AT1G09795	593	870	510	624	484	896	631	290
AT1G09800	231	326	182	158	238	311	271	107
AT1G09810	628	791	583	543	588	793	645	286
AT1G09812	53	70	45	42	34	66	40	16
AT1G09815	748	878	794	751	631	855	872	384
AT1G09820	245	356	184	198	248	273	349	113
AT1G09830	1158	1412	1154	832	1194	1129	1511	487
AT1G09840	4525	5824	4052	3999	3794	5179	4329	1810
AT1G09850	1203	1666	1198	1234	1051	1462	1211	568
AT1G09860	16	27	11	21	16	19	15	20
AT1G09870	1733	2132	1627	1531	1625	1920	1975	703
AT1G09880	98	143	59	83	94	77	89	52
AT1G09890	93	172	150	125	180	104	96	59
AT1G09900	358	528	298	336	337	478	428	160
AT1G09910	993	1503	914	1121	941	1251	1075	539
AT1G09920	1949	1774	2031	1649	1466	1927	1934	796
AT1G09930	25	14	55	66	32	21	65	59
AT1G09932	474	319	791	774	497	386	884	406
AT1G09935	4	0	3	1	9	3	5	2
AT1G09940	1416	1352	1665	1296	1220	1303	1843	723
AT1G09950	79	50	50	35	25	181	55	51
AT1G09960	946	1280	802	786	924	914	1025	391
AT1G09970	27529	26999	27192	21421	25860	24597	28035	9223
AT1G09980	2582	2850	2042	2079	2248	2477	2573	955
AT1G09995	283	314	215	243	244	338	337	123
AT1G10000	83	76	60	57	60	75	46	26
AT1G10010	1	2	3	2	2	1	5	0
AT1G10020	1352	1436	1012	1064	1007	1305	1134	431
AT1G10030	924	1080	622	600	787	910	1086	353
AT1G10040	668	611	829	545	562	572	682	239
AT1G10050	2514	2831	2482	2082	2225	2212	2421	805
AT1G10060	43	26	43	21	24	21	35	6
AT1G10070	158	244	104	129	177	225	115	57
AT1G10090	2815	3081	2498	2408	1901	3216	2090	949
AT1G10095	360	518	322	391	325	525	344	186
AT1G10100	1	1	3	1	1	0	2	0
AT1G10110	106	123	97	99	57	122	79	41
AT1G10120	1894	1962	1345	1282	1517	1912	1941	555
AT1G10130	4196	5367	3113	3000	3778	3905	4055	1365
AT1G10140	2466	3256	2598	2976	2404	3317	3045	1422
AT1G10150	957	1215	818	1155	946	1021	1173	544
AT1G10155	27	54	32	21	21	19	37	8
AT1G10160	869	1371	683	795	868	1050	909	420
AT1G10170	3485	4424	3511	2931	3163	3443	3857	1393
AT1G10180	1780	2389	1513	1576	1685	1969	1905	734
AT1G10190	0	0	1	2	0	0	1	0
AT1G10200	4461	4221	4090	4109	2914	5247	3659	1755
AT1G10210	1087	1290	974	1254	879	1556	945	522
AT1G10220	111	130	203	131	110	124	179	68
AT1G10230	207	277	183	186	210	274	301	120
AT1G10240	631	789	521	548	555	729	634	261
AT1G10250	0	1	0	0	0	0	0	0
AT1G10260	0	0	0	0	0	0	0	0
AT1G10270	1217	1783	1019	861	1254	1271	1509	471
AT1G10280	372	542	308	365	319	431	342	162
AT1G10290	7670	9947	6738	6365	7465	7292	7584	2863
AT1G10300	159	220	148	82	271	171	344	46
AT1G10310	378	392	342	301	265	379	375	157
AT1G10320	1565	2627	1168	1248	1623	1898	1641	667
AT1G10330	83	125	101	86	82	126	110	42
AT1G10340	393	270	530	673	366	246	533	317
AT1G10350	854	964	820	792	750	902	907	387
AT1G10360	345	1089	481	685	288	1123	398	315
AT1G10370	406	401	361	259	253	696	228	39
AT1G10380	2491	2757	1996	1694	2053	2134	2315	665
AT1G10385	101	64	70	50	61	53	57	16
AT1G10390	7646	10116	6169	6002	7589	7242	7690	2654
AT1G10400	394	265	254	128	388	202	559	97
AT1G10410	5698	4995	5935	5274	4149	5869	5403	2027
AT1G10417	275	262	178	164	200	273	224	81
AT1G10419	0	0	0	0	1	0	0	0
AT1G10430	1475	1632	1406	1306	1155	1680	1579	686
AT1G10440	0	0	0	0	0	0	0	0
AT1G10450	2829	4024	2410	2376	2948	3090	3108	1187
AT1G10455	10	8	2	6	8	18	12	4
AT1G10460	204	199	188	169	141	197	183	58
AT1G10470	8689	5166	8369	6682	4777	9701	7547	1905
AT1G10480	1679	892	2422	1550	849	1762	1301	398
AT1G10490	2480	3446	1897	1852	2716	2691	2995	1023
AT1G10500	877	830	904	945	728	878	959	467
AT1G10510	1199	1473	1084	994	1181	1373	1253	451
AT1G10520	249	374	206	176	244	322	341	124
AT1G10522	155	197	175	147	147	209	272	176
AT1G10530	133	153	73	60	124	144	176	23
AT1G10538	0	0	0	0	0	0	0	0
AT1G10540	28	39	23	20	32	29	36	10
AT1G10550	256	330	210	279	131	249	178	150
AT1G10560	350	313	241	160	250	278	329	83
AT1G10570	1233	1834	993	1095	1276	1536	1353	585
AT1G10580	2403	3243	2118	1908	2250	2369	2506	874
AT1G10585	0	0	1	0	1	0	1	0
AT1G10586	1	0	0	0	1	0	0	0
AT1G10588	1	0	0	0	0	0	0	0
AT1G10590	3464	4483	3425	3550	3112	4512	4202	2284
AT1G10600	527	732	445	597	496	682	575	282
AT1G10610	616	923	503	618	525	907	614	318
AT1G10620	0	1	0	0	0	0	0	0
AT1G10630	4488	5272	3933	3346	3758	4759	5175	1839
AT1G10640	227	943	152	773	90	558	87	198
AT1G10650	1234	1326	1159	1071	974	1389	1195	503
AT1G10652	0	0	0	0	0	0	0	0
AT1G10657	12	32	9	20	18	23	10	7
AT1G10660	1349	1829	1251	1505	1172	1842	1447	689
AT1G10670	9458	10733	7709	6670	8923	8794	10007	3299
AT1G10680	46	39	37	63	25	32	33	20
AT1G10682	8396	9384	9057	8117	7416	9820	10774	4961
AT1G10690	266	273	199	225	263	292	278	92
AT1G10700	1884	1831	2159	1711	1728	1893	2066	716
AT1G10705	0	0	0	0	0	0	0	0
AT1G10710	30	38	23	29	30	49	16	9
AT1G10717	0	0	0	0	0	1	1	0
AT1G10720	2517	2826	2204	2279	1997	2713	2279	972
AT1G10730	646	849	560	554	546	682	632	267
AT1G10740	1295	1742	1210	1140	1192	1189	1507	667
AT1G10745	0	0	0	0	0	0	0	0
AT1G10747	1	0	0	0	0	2	0	0
AT1G10750	361	522	340	356	402	440	550	195
AT1G10760	7122	6914	5035	5881	4266	7727	3927	1688
AT1G10770	8	6	8	4	4	17	13	3
AT1G10780	319	346	243	185	367	261	433	116
AT1G10790	154	129	121	95	140	133	133	44
AT1G10800	28	39	38	36	31	38	24	19
AT1G10810	286	289	241	176	235	252	266	115
AT1G10820	1596	1723	1222	1154	1224	1792	1399	558
AT1G10830	475	503	416	407	371	456	498	158
AT1G10840	4784	6543	4372	4249	4675	5942	6271	2445
AT1G10850	1162	1647	843	754	1276	1166	1442	441
AT1G10865	998	1144	902	922	753	1112	1028	495
AT1G10870	2170	2490	1734	1714	1838	2318	2054	813
AT1G10880	0	1	0	1	1	0	2	1
AT1G10890	3386	4792	2694	2834	3103	4142	3212	1310
AT1G10900	3809	4702	3353	3089	3556	3808	3802	1408
AT1G10910	1050	1728	835	1003	1079	1523	1110	505
AT1G10920	157	386	182	324	137	406	190	142
AT1G10930	807	1266	625	584	935	883	1041	304
AT1G10940	5565	6565	5048	5007	4685	6643	5071	2344
AT1G10950	8715	11645	6998	6439	8167	8729	9582	3223
AT1G10960	394	630	339	470	304	646	364	135
AT1G10970	433	540	461	436	401	515	499	204
AT1G10980	4	16	2	6	3	4	2	2
AT1G10990	271	397	532	364	318	373	567	240
AT1G11000	722	793	522	463	795	548	1012	367
AT1G11010	0	0	0	0	0	0	0	0
AT1G11020	1055	1095	929	972	904	1135	1080	476
AT1G11030	0	0	0	0	0	0	0	0
AT1G11040	4	3	4	3	8	4	3	4
AT1G11050	1496	1644	1647	1487	1339	1905	1652	861
AT1G11055	0	0	0	0	0	0	0	0
AT1G11060	1493	2026	1284	1395	1364	1746	1485	583
AT1G11070	93	148	93	135	111	73	163	85
AT1G11080	953	1011	1164	743	1271	481	2089	482
AT1G11090	664	827	606	615	556	786	637	292
AT1G11100	1162	1403	1370	1221	1061	1076	1141	423
AT1G11110	0	0	0	0	0	0	1	0
AT1G11112	4	3	2	3	0	12	6	1
AT1G11120	91	134	73	73	124	93	188	47
AT1G11125	67	114	67	84	63	101	98	47
AT1G11130	3269	4454	3139	2797	2941	3100	3335	1181
AT1G11145	1	2	1	4	0	1	0	0
AT1G11150	193	266	150	189	150	270	196	74
AT1G11160	934	836	805	606	632	605	698	228
AT1G11170	354	794	232	615	231	622	224	260
AT1G11175	298	443	283	364	228	577	386	284
AT1G11180	265	302	254	284	225	305	231	120
AT1G11185	325	323	311	287	333	481	454	324
AT1G11190	1870	1529	1032	1633	1557	1475	625	574
AT1G11200	789	831	880	775	650	849	859	355
AT1G11210	511	187	402	423	187	541	267	123
AT1G11220	73	63	58	55	86	62	121	26
AT1G11230	0	0	0	0	0	0	0	0
AT1G11240	1415	1825	1243	1094	1483	1678	1828	692
AT1G11250	4	1	2	0	1	2	1	0
AT1G11260	7797	8657	5985	6957	7006	6933	7952	3378
AT1G11265	2	4	1	2	2	3	1	1
AT1G11270	319	416	273	266	307	382	411	147
AT1G11280	1703	2388	1402	1541	1656	1945	2059	819
AT1G11290	121	183	116	101	127	169	169	66
AT1G11300	1281	2076	3815	2128	1779	1701	2825	953
AT1G11310	5468	5336	6143	4682	5040	5049	6242	2078
AT1G11320	136	200	154	125	148	158	195	84
AT1G11330	1946	2514	2163	2357	1517	2473	1970	1159
AT1G11340	1	1	4	2	1	1	5	0
AT1G11350	212	447	183	235	269	324	297	142
AT1G11360	2718	3189	2354	2489	2139	3070	2558	1135
AT1G11362	1	0	2	0	0	1	2	0
AT1G11370	0	0	0	0	0	1	0	0
AT1G11380	1208	1592	972	1034	1037	1196	1308	560
AT1G11390	1156	1562	1010	981	1101	1327	1242	463
AT1G11400	1391	1784	1379	1389	1278	1680	1704	732
AT1G11410	536	876	660	579	456	704	603	276
AT1G11420	619	1008	460	633	576	790	697	337
AT1G11430	893	1086	796	839	784	1125	942	378
AT1G11440	448	464	354	387	326	487	356	211
AT1G11450	1047	1705	1106	1185	1203	1338	1266	736
AT1G11460	552	897	606	599	592	858	638	386
AT1G11470	0	0	0	0	0	0	0	0
AT1G11475	917	1163	994	852	829	1206	1138	612
AT1G11480	5001	6775	4636	4417	4776	5299	5929	2194
AT1G11482	13	14	12	11	13	25	22	5
AT1G11490	42	60	38	27	42	64	42	22
AT1G11500	36	49	31	41	32	47	42	20
AT1G11510	0	1	0	0	3	0	0	0
AT1G11520	0	0	0	0	0	0	0	0
AT1G11530	836	740	604	977	477	1231	404	363
AT1G11540	1594	804	1762	1279	871	918	1158	418
AT1G11545	1867	1805	1358	995	1266	1628	1660	545
AT1G11550	0	0	0	0	0	1	0	0
AT1G11560	7	9	11	7	12	16	13	5
AT1G11570	64	94	67	66	68	61	64	29
AT1G11572	6	9	11	3	5	2	9	1
AT1G11580	18880	21913	19126	15454	18999	15508	23905	9938
AT1G11590	5	6	1	4	3	5	1	1
AT1G11592	979	1214	855	801	887	1150	960	361
AT1G11593	0	0	0	0	0	0	0	0
AT1G11595	0	0	0	0	0	0	0	1
AT1G11600	43	75	34	32	101	39	141	34
AT1G11608	0	0	0	0	0	0	0	0
AT1G11610	1	0	0	0	0	0	0	0
AT1G11620	1	2	0	2	2	1	0	1
AT1G11630	480	569	457	480	437	603	533	230
AT1G11640	0	0	1	0	0	1	0	0
AT1G11650	11271	12887	10579	9346	9377	11694	11689	4376
AT1G11655	57	41	58	51	30	53	29	14
AT1G11660	3313	3630	2751	2578	2943	2994	3029	1127
AT1G11670	5100	4128	4828	3646	4108	3778	4982	1498
AT1G11680	7605	8754	5780	5682	6871	7153	8713	2902
AT1G11684	1	0	0	0	2	0	0	0
AT1G11690	4	4	2	0	1	0	1	1
AT1G11700	306	672	350	379	284	398	334	201
AT1G11710	278	433	233	229	265	316	272	124
AT1G11720	536	816	373	461	651	611	749	246
AT1G11730	182	375	152	201	166	265	204	123
AT1G11735	14	8	5	10	9	16	10	3
AT1G11740	270	257	186	155	171	246	240	81
AT1G11750	1213	1534	1209	1139	1201	1554	1452	542
AT1G11755	406	461	337	387	351	524	374	213
AT1G11760	348	505	383	400	347	481	471	221
AT1G11765	0	0	0	0	0	0	0	0
AT1G11770	0	0	0	0	0	0	1	0
AT1G11780	536	604	459	489	489	643	546	252
AT1G11785	3	2	2	4	3	1	2	0
AT1G11790	995	1242	802	821	916	1089	961	402
AT1G11800	396	359	362	351	349	356	392	157
AT1G11803	0	0	0	0	0	0	0	0
AT1G11806	0	0	0	0	0	0	0	0
AT1G11810	0	0	0	0	1	0	1	1
AT1G11820	2059	2942	1711	1855	1728	2417	1999	830
AT1G11840	36022	52723	35740	46127	28864	49200	35821	21270
AT1G11850	0	0	0	0	0	0	0	0
AT1G11860	5196	5925	4378	4165	4690	4973	6522	2167
AT1G11870	693	908	621	620	684	793	723	275
AT1G11880	415	561	373	377	431	502	438	179
AT1G11890	1423	1454	1301	1159	1170	1469	1478	563
AT1G11900	133	154	118	126	103	156	113	68
AT1G11905	625	784	684	599	588	767	838	346
AT1G11910	39582	46637	43966	41054	32895	41287	37490	17095
AT1G11915	138	168	147	102	119	127	172	60
AT1G11920	45	34	56	47	20	28	22	11
AT1G11925	0	2	1	0	0	0	0	0
AT1G11930	2573	3633	2491	2585	2277	3087	2663	1105
AT1G11940	385	519	326	328	365	440	453	187
AT1G11950	581	782	414	480	584	684	659	254
AT1G11960	1057	1300	915	979	881	1189	1011	388
AT1G11970	0	0	0	0	0	0	0	0
AT1G11980	0	0	0	0	0	0	0	0
AT1G11990	6	9	1	5	6	6	5	2
AT1G12000	8642	9567	6311	4781	8821	6860	11237	2663
AT1G12010	2463	2925	2369	3470	1374	3494	2112	1546
AT1G12013	4	5	5	2	4	6	8	7
AT1G12015	0	1	1	0	1	0	0	0
AT1G12020	185	242	186	167	230	237	272	87
AT1G12030	15	28	6	15	6	21	10	12
AT1G12040	4573	3834	3566	2356	2972	1889	2260	621
AT1G12050	1762	2198	1540	1572	1601	1980	1968	686
AT1G12060	149	224	170	175	128	223	180	98
AT1G12064	2	0	0	0	3	0	6	0
AT1G12070	19	35	19	21	24	29	34	11
AT1G12080	4661	3754	3456	2363	3498	3553	5205	1013
AT1G12090	2865	1574	1721	719	2081	1505	3281	310
AT1G12100	3	5	1	3	4	4	8	0
AT1G12110	22137	14918	18876	13745	15510	10778	15048	3901
AT1G12120	4204	4868	3608	4126	3311	5348	4042	1929
AT1G12130	46	194	54	93	59	199	71	41
AT1G12140	3249	3036	3676	2949	2433	3275	3019	1220
AT1G12150	156	127	135	115	125	114	101	37
AT1G12160	1396	1519	1269	1290	1132	1505	1640	722
AT1G12170	0	0	0	0	0	0	0	0
AT1G12180	1	0	0	0	0	0	0	0
AT1G12190	0	0	0	0	0	0	0	0
AT1G12200	2490	3409	3250	2020	3249	2691	4110	1291
AT1G12210	356	492	276	326	340	442	389	172
AT1G12211	2	2	3	5	3	4	5	1
AT1G12220	757	1213	763	802	738	899	887	388
AT1G12230	4675	5640	3633	3705	4417	4718	5082	1699
AT1G12240	4658	6844	3912	4923	3457	5323	4035	2078
AT1G12244	125	199	137	160	144	195	181	82
AT1G12250	350	500	244	341	230	499	289	188
AT1G12260	215	231	249	195	235	246	187	62
AT1G12270	2815	3622	2474	2181	3096	2877	3511	1163
AT1G12280	617	1159	496	729	489	922	658	346
AT1G12290	1074	1425	1086	1095	903	1201	883	438
AT1G12294	0	0	0	0	0	0	0	0
AT1G12300	297	432	209	249	290	310	289	115
AT1G12310	3746	3936	3607	3395	3117	4001	4536	2021
AT1G12320	658	868	501	838	718	848	579	320
AT1G12330	516	428	406	477	365	488	352	163
AT1G12340	1	1	1	0	1	0	0	0
AT1G12350	1023	1151	942	937	819	1188	1009	431
AT1G12360	6327	6922	5975	5901	5885	5847	6246	2468
AT1G12370	691	921	720	549	531	919	632	235
AT1G12380	1328	2384	1214	1482	1104	1935	1289	619
AT1G12390	941	1080	908	890	844	1085	1076	468
AT1G12400	313	375	284	264	262	354	324	150
AT1G12410	1800	2299	1719	1913	1728	2336	2100	917
AT1G12411	0	1	0	0	0	0	0	0
AT1G12420	1040	1144	890	868	739	1193	950	352
AT1G12423	0	0	0	0	0	0	0	0
AT1G12430	2054	2771	1651	1798	1949	2320	2034	829
AT1G12440	2862	3338	3091	3410	2359	3930	3249	1726
AT1G12450	399	454	338	361	369	414	412	159
AT1G12451	0	0	0	0	0	0	0	0
AT1G12460	322	429	240	245	301	331	390	138
AT1G12470	3725	4605	3305	3337	3279	3613	3288	1238
AT1G12480	0	3	0	1	0	0	1	1
AT1G12490	0	4	2	4	3	5	2	4
AT1G12500	2194	2314	1709	1458	1734	2262	2111	649
AT1G12510	0	0	0	0	0	0	0	1
AT1G12520	3569	4515	3273	3607	3228	4467	3978	1656
AT1G12530	661	739	603	573	540	725	672	312
AT1G12540	0	1	0	0	0	0	0	0
AT1G12550	317	352	268	280	219	325	258	124
AT1G12560	1421	1123	1393	1058	838	893	834	319
AT1G12570	0	1	1	0	0	0	0	0
AT1G12580	2228	2851	2198	2075	2036	2360	2513	1017
AT1G12590	0	0	0	0	0	0	0	0
AT1G12600	51	67	49	43	47	39	55	21
AT1G12610	13	20	6	10	5	66	29	18
AT1G12620	269	365	210	246	241	307	301	106
AT1G12630	13	16	5	9	6	4	11	2
AT1G12640	2584	2984	2561	2508	2298	2544	2381	1041
AT1G12650	1234	1724	1171	1108	1372	1616	1573	678
AT1G12660	0	0	0	0	0	0	0	0
AT1G12663	3	3	3	1	0	1	1	0
AT1G12665	0	0	0	0	0	0	0	0
AT1G12667	0	0	0	0	0	0	0	0
AT1G12669	0	0	0	0	0	0	1	0
AT1G12670	0	0	0	0	0	0	0	0
AT1G12672	0	0	0	0	0	0	0	0
AT1G12680	1518	1715	1340	1419	1270	1671	1628	689
AT1G12700	177	295	164	169	193	270	204	105
AT1G12710	392	361	339	306	321	434	382	139
AT1G12720	0	0	0	0	0	0	0	0
AT1G12725	0	0	0	0	0	0	0	0
AT1G12730	346	453	269	277	256	476	354	141
AT1G12740	593	530	440	364	521	515	506	167
AT1G12750	1541	2164	1479	1443	1212	2058	1534	640
AT1G12760	5905	6926	6469	5873	4383	6176	5566	2468
AT1G12770	809	1007	637	759	779	968	900	378
AT1G12775	122	199	126	122	102	157	150	67
AT1G12780	1653	2096	1643	1669	1871	2248	2012	1050
AT1G12790	242	272	158	226	206	274	185	121
AT1G12800	888	1513	657	916	939	1246	1057	392
AT1G12805	6	6	3	0	2	7	5	0
AT1G12810	1852	2133	1907	1709	1562	2122	2083	718
AT1G12820	2325	3190	2038	2459	2075	2814	2530	1095
AT1G12830	566	753	588	559	579	694	840	361
AT1G12840	7239	7357	6296	6358	5478	7279	7275	2801
AT1G12845	42	35	30	22	19	32	39	14
AT1G12850	1958	2592	1659	1717	1769	2480	2202	841
AT1G12855	0	0	0	0	0	0	0	0
AT1G12860	62	80	39	27	93	62	130	22
AT1G12870	1	0	0	0	0	0	0	0
AT1G12880	238	357	201	183	256	352	316	146
AT1G12890	4	6	5	4	4	3	9	6
AT1G12900	188	745	143	899	75	679	133	234
AT1G12910	1514	1927	1398	1446	1382	1675	1861	771
AT1G12920	4583	5895	4182	3898	4739	5035	5920	2158
AT1G12930	1756	2490	1349	1424	1758	1943	1909	723
AT1G12935	0	0	0	0	0	0	0	0
AT1G12938	0	0	0	0	0	0	0	0
AT1G12940	3	4	4	22	2	2	8	7
AT1G12950	869	819	839	903	558	643	511	286
AT1G12960	0	0	0	0	0	0	1	0
AT1G12970	761	831	776	741	666	779	795	336
AT1G12980	0	0	0	0	0	0	0	0
AT1G12990	726	897	608	588	586	816	740	319
AT1G13000	1641	1742	1422	1261	1407	1618	1608	618
AT1G13010	0	0	0	0	0	1	0	0
AT1G13020	2560	3288	2164	1914	2517	2472	2911	958
AT1G13030	605	963	541	465	761	662	829	245
AT1G13040	312	472	233	188	352	319	380	132
AT1G13050	362	454	326	217	402	366	424	120
AT1G13060	4632	5261	5038	3680	4409	4585	5987	2039
AT1G13070	2	3	3	1	1	2	4	2
AT1G13080	2426	2368	2237	2206	2157	1981	1913	741
AT1G13090	1629	2504	1724	2160	1515	2426	1578	1068
AT1G13100	913	710	1257	847	855	619	1262	417
AT1G13110	7936	5331	13831	8218	7568	5420	12498	3550
AT1G13120	1590	2071	1340	1323	1611	1764	1796	607
AT1G13130	93	201	197	175	184	44	14	61
AT1G13140	183	234	133	170	120	218	163	81
AT1G13145	100	146	102	104	73	156	132	87
AT1G13150	109	255	92	121	114	234	112	69
AT1G13160	2125	3106	1679	1411	2459	2152	2800	885
AT1G13170	2190	3044	1548	1532	2129	2206	2605	739
AT1G13180	752	864	615	667	624	828	853	320
AT1G13190	2307	3366	2196	2284	2183	2592	2512	1104
AT1G13195	486	543	500	499	430	465	568	263
AT1G13200	3	3	2	7	2	1	3	0
AT1G13210	3596	3958	3789	2867	3659	2925	4552	1531
AT1G13220	1829	2774	1231	1308	1932	2102	2012	748
AT1G13230	16	11	6	12	14	11	12	0
AT1G13240	0	0	0	0	0	0	0	0
AT1G13245	617	705	470	761	471	921	654	416
AT1G13250	1224	1663	1070	1013	1017	1159	1143	477
AT1G13260	2278	1479	1317	1522	1736	2029	2650	1105
AT1G13270	372	382	315	363	276	483	373	150
AT1G13280	2028	2010	1700	1779	1770	2106	2216	954
AT1G13290	0	0	0	0	0	0	0	0
AT1G13300	7078	5095	6818	4948	4660	5480	6784	1988
AT1G13310	181	197	207	360	156	165	171	104
AT1G13320	4022	4503	3595	3502	3684	3865	4004	1589
AT1G13330	89	73	75	65	89	95	104	32
AT1G13340	1269	1977	2091	1712	1269	2737	1998	1116
AT1G13350	2954	3889	2323	2510	2581	3108	2698	1104
AT1G13360	3997	4556	4972	4780	3265	4953	4110	2318
AT1G13370	3	8	2	10	6	6	4	8
AT1G13380	1190	1936	974	1305	1197	1630	1433	684
AT1G13390	1896	2340	1723	2067	1380	3011	1807	1095
AT1G13400	0	0	2	1	2	0	0	1
AT1G13410	118	102	98	77	113	129	148	52
AT1G13420	1552	1376	1373	1617	988	1313	1855	730
AT1G13430	244	211	134	172	148	202	164	65
AT1G13440	84034	79230	75948	66659	66838	66908	80057	30415
AT1G13448	27	25	28	18	15	19	26	13
AT1G13450	1791	2228	1565	1634	1595	1839	1949	812
AT1G13460	1366	1355	1289	1293	1060	1431	1266	616
AT1G13470	0	0	2	2	0	0	1	1
AT1G13480	338	212	919	842	349	173	853	558
AT1G13485	0	0	0	0	0	0	0	0
AT1G13490	11	5	18	18	6	9	31	27
AT1G13500	490	395	371	401	290	506	349	129
AT1G13510	815	663	805	785	515	896	632	270
AT1G13520	2966	2227	6138	4074	3108	2187	5515	1772
AT1G13530	515	534	791	690	542	477	903	367
AT1G13540	153	135	199	172	148	129	216	83
AT1G13550	84	86	176	134	63	73	155	52
AT1G13560	3290	4546	2793	2634	3212	3907	3851	1362
AT1G13570	1296	1721	1091	1219	1256	1556	1391	574
AT1G13580	773	850	687	631	655	799	839	317
AT1G13590	322	229	307	294	201	275	284	158
AT1G13600	273	608	231	366	364	195	395	232
AT1G13605	0	0	0	0	0	0	0	0
AT1G13607	0	0	0	0	0	0	0	0
AT1G13608	0	0	0	0	0	0	0	0
AT1G13609	0	0	0	0	1	0	1	0
AT1G13610	186	548	167	326	138	293	159	213
AT1G13620	36	35	31	8	47	36	63	12
AT1G13630	198	305	184	175	177	262	200	107
AT1G13635	457	428	373	413	312	495	403	153
AT1G13640	3418	4202	2683	3161	3056	3705	3151	1515
AT1G13650	1	0	2	1	1	2	3	0
AT1G13660	0	0	0	0	0	0	0	0
AT1G13670	1490	1948	1358	2310	891	1992	1163	973
AT1G13680	3	4	1	3	0	2	3	1
AT1G13690	654	802	690	658	585	824	786	364
AT1G13700	380	687	338	545	375	612	449	357
AT1G13710	429	1042	339	549	284	890	347	255
AT1G13720	0	0	0	0	0	0	0	0
AT1G13730	1965	2598	1517	1282	2334	2142	2797	821
AT1G13740	660	477	783	502	420	692	721	188
AT1G13750	649	690	494	598	599	596	615	275
AT1G13755	0	0	0	0	0	0	0	0
AT1G13760	0	0	0	0	0	0	0	0
AT1G13770	627	796	466	514	539	689	698	259
AT1G13780	281	346	206	248	248	309	307	140
AT1G13790	27	69	23	34	24	56	23	13
AT1G13800	107	156	73	70	116	131	110	32
AT1G13810	301	435	294	289	287	426	381	172
AT1G13820	261	429	212	315	268	442	256	149
AT1G13830	949	716	885	607	574	894	729	211
AT1G13840	0	0	0	0	0	0	0	0
AT1G13850	0	0	0	0	0	0	0	0
AT1G13860	1331	2063	1103	1376	1160	1820	1338	651
AT1G13870	569	610	529	486	460	673	593	286
AT1G13880	1630	1932	1691	1662	1436	1846	1676	757
AT1G13890	0	0	1	0	0	1	0	0
AT1G13900	2074	2518	1966	1845	1717	1937	1819	764
AT1G13910	543	699	436	604	435	770	497	276
AT1G13920	589	661	539	613	471	683	534	221
AT1G13930	39333	37923	41021	45376	18735	51972	25482	14870
AT1G13940	1339	2001	1144	1296	1243	1681	1296	612
AT1G13950	1118	1071	980	843	782	1005	976	376
AT1G13960	2288	2647	1959	2312	1869	2521	1930	1016
AT1G13970	1460	1311	1137	1160	1242	1263	1177	415
AT1G13980	4290	6167	3342	3819	4092	4628	4608	1807
AT1G13990	1147	1328	1345	1228	999	1353	1337	575
AT1G14000	4029	4364	4202	3867	3700	3923	4096	1651
AT1G14010	1828	1681	1831	1470	1472	1553	1938	756
AT1G14020	954	1137	805	667	858	974	1117	362
AT1G14030	287	525	211	314	271	515	305	180
AT1G14040	2052	2071	2051	1363	2252	1458	2484	922
AT1G14048	0	1	0	0	0	0	0	0
AT1G14060	757	903	674	623	788	816	1062	374
AT1G14070	980	1092	973	952	874	1038	893	425
AT1G14071	24	43	14	18	20	25	26	8
AT1G14080	1587	1543	1552	1483	1315	1438	1616	648
AT1G14090	509	883	390	449	516	702	500	230
AT1G14100	0	0	0	0	0	0	0	0
AT1G14110	0	0	0	0	0	0	0	0
AT1G14120	4744	7252	6744	6346	4082	6979	5312	2718
AT1G14130	752	741	1041	721	711	880	1118	433
AT1G14140	489	588	395	448	427	597	556	264
AT1G14150	9	3	8	10	10	8	10	0
AT1G14160	950	585	766	473	707	559	770	152
AT1G14170	2196	1833	2097	2125	1539	1725	1727	788
AT1G14180	262	308	220	229	230	333	367	121
AT1G14182	5	8	4	4	10	6	9	6
AT1G14185	810	1182	825	809	838	845	906	467
AT1G14190	395	592	393	400	387	457	521	253
AT1G14200	736	868	1007	1096	579	947	851	377
AT1G14205	36	44	29	24	27	37	32	16
AT1G14210	3190	3136	3124	2361	2613	2738	2921	1411
AT1G14220	320	389	297	274	265	267	361	179
AT1G14225	2	0	0	0	0	0	0	0
AT1G14230	2086	2526	1758	1889	1654	2260	2271	926
AT1G14240	2084	8154	1447	5130	1815	5201	1514	2301
AT1G14250	0	2	0	7	0	2	2	2
AT1G14260	362	280	470	353	270	254	438	165
AT1G14270	220	419	204	262	208	435	219	123
AT1G14280	143	111	108	73	84	91	100	26
AT1G14290	1047	1083	731	652	805	950	1029	349
AT1G14300	911	1253	777	909	926	1183	1219	496
AT1G14310	398	436	410	393	354	436	434	201
AT1G14315	0	0	1	1	0	0	0	0
AT1G14320	15991	21224	15648	12229	15591	18121	26264	9213
AT1G14330	1067	1079	950	816	971	957	1286	460
AT1G14340	1354	1382	1611	1485	1023	1428	1302	623
AT1G14345	126	308	90	185	82	265	83	63
AT1G14350	736	619	534	420	647	554	763	188
AT1G14360	1722	1672	1747	1514	1424	1760	2137	718
AT1G14370	1419	1309	1982	1630	1143	1606	1540	654
AT1G14380	2775	3819	2252	2947	2583	3152	2875	1316
AT1G14390	397	325	260	193	326	242	469	98
AT1G14400	9205	9378	9361	8892	7235	10416	9683	3988
AT1G14410	404	579	390	431	385	534	536	210
AT1G14420	0	0	0	0	0	0	1	0
AT1G14430	26	23	8	14	19	18	24	7
AT1G14440	12	10	11	6	2	9	3	1
AT1G14450	1452	1379	1485	1220	1138	1398	1666	684
AT1G14455	61	69	137	86	46	67	103	45
AT1G14460	1085	1471	873	822	991	1123	1176	428
AT1G14470	91	124	79	69	110	112	124	47
AT1G14480	407	641	359	226	267	1714	479	533
AT1G14490	44	56	34	41	41	62	37	15
AT1G14500	27	32	33	14	20	19	38	7
AT1G14510	2347	2768	2249	2203	2110	2876	2766	1185
AT1G14518	0	0	0	0	0	0	0	0
AT1G14520	304	347	210	311	224	422	163	91
AT1G14530	350	411	299	280	341	342	334	129
AT1G14540	1620	583	3669	1355	1766	548	3605	735
AT1G14549	0	0	1	0	0	0	1	0
AT1G14550	423	107	1084	670	446	135	1012	288
AT1G14560	1017	1147	830	802	959	1166	1019	384
AT1G14570	3356	3989	2960	2765	3038	3312	3622	1360
AT1G14580	347	252	223	175	269	200	309	58
AT1G14590	260	301	255	225	224	334	289	123
AT1G14600	150	264	107	213	91	192	101	80
AT1G14610	9779	13261	7964	7477	10859	9658	11341	3639
AT1G14620	1217	1543	1183	1089	1303	1606	1869	670
AT1G14630	794	803	666	868	556	1107	719	301
AT1G14640	652	1585	575	814	730	1145	885	492
AT1G14642	66	130	49	61	61	103	63	49
AT1G14650	5073	7445	4268	4148	5121	5655	5574	2185
AT1G14660	480	813	405	514	463	768	481	215
AT1G14670	9916	11572	7603	7575	8946	9208	9713	3604
AT1G14680	66	59	50	54	54	77	67	25
AT1G14685	2328	2456	1871	1936	1859	2640	2441	967
AT1G14686	3	6	4	6	4	2	1	2
AT1G14687	58	94	48	100	40	137	56	47
AT1G14688	0	0	0	0	0	0	0	0
AT1G14690	3707	5694	3060	4257	3832	5243	3969	2139
AT1G14700	18	41	13	27	16	19	19	20
AT1G14710	3851	4729	3191	2610	3982	3712	4878	1370
AT1G14720	1660	1744	1639	1370	1388	1776	1866	708
AT1G14730	4324	7493	3818	4522	3802	6485	4378	2203
AT1G14740	7442	9427	6753	7643	6953	8631	7336	3548
AT1G14750	100	100	57	74	88	112	112	34
AT1G14755	0	0	0	0	0	0	0	0
AT1G14760	0	0	0	0	0	0	0	0
AT1G14770	305	431	263	294	315	358	409	134
AT1G14780	2018	1934	2296	2060	1775	1913	1887	724
AT1G14790	1819	3212	1557	2391	1598	2697	1843	1112
AT1G14800	0	0	1	0	0	0	0	0
AT1G14810	2531	2869	2191	1613	2821	2308	3448	905
AT1G14820	362	484	318	349	392	483	527	195
AT1G14830	6536	6896	5271	5046	5744	6293	6567	2418
AT1G14840	317	491	261	285	369	356	481	179
AT1G14850	2919	4739	2284	2242	3321	3082	3881	1254
AT1G14860	614	454	552	505	517	441	797	229
AT1G14870	4795	2830	10169	5008	4261	3331	9591	2832
AT1G14880	0	0	0	0	0	0	0	0
AT1G14890	1476	2724	1444	2368	944	2492	1264	1218
AT1G14900	2584	3115	2288	2111	2493	2807	3384	1091
AT1G14910	2422	3207	1988	1960	2372	2622	2704	989
AT1G14920	787	1157	607	612	843	846	1253	465
AT1G14930	1	7	2	2	0	1	2	1
AT1G14940	0	0	0	0	0	0	0	0
AT1G14950	0	1	0	0	0	0	0	0
AT1G14960	927	565	462	425	602	552	596	161
AT1G14970	495	754	368	323	563	552	654	191
AT1G14980	3350	3708	3400	2620	3324	3665	5149	1705
AT1G14990	375	471	375	393	363	510	493	188
AT1G15000	1006	1458	1064	907	887	1138	1464	533
AT1G15002	0	0	0	0	0	0	0	0
AT1G15010	40	56	28	85	10	75	56	63
AT1G15015	3	1	1	1	2	0	1	1
AT1G15020	1394	1662	1242	1276	1145	1560	1530	585
AT1G15030	995	1219	922	817	960	1042	1199	456
AT1G15040	168	129	68	44	317	60	377	38
AT1G15045	0	0	1	0	0	0	0	0
AT1G15050	14	5	5	6	10	10	7	8
AT1G15060	1300	1997	1254	1209	1298	1531	1548	522
AT1G15080	318	472	289	284	252	379	336	161
AT1G15090	0	0	0	0	1	3	0	1
AT1G15100	3040	3280	3225	2462	1769	2649	2652	1006
AT1G15110	2223	2703	1982	1784	1874	2439	2143	779
AT1G15120	4561	4622	4293	3674	4040	4686	5268	2479
AT1G15125	196	213	167	88	253	199	181	65
AT1G15130	6947	8575	6727	5897	6550	6556	6845	2489
AT1G15140	851	980	783	609	679	898	873	284
AT1G15150	4	3	2	4	8	6	3	5
AT1G15160	274	400	239	239	237	403	300	103
AT1G15165	271	376	218	250	239	296	256	106
AT1G15170	1156	1063	1487	1063	1013	1064	1409	527
AT1G15175	11	8	2	3	8	6	11	1
AT1G15180	50	57	48	9	42	30	34	12
AT1G15190	158	340	220	226	127	275	235	100
AT1G15200	3911	6075	3147	2775	4168	4768	4773	1564
AT1G15210	17757	21926	12089	12398	16183	13845	16232	5823
AT1G15215	307	419	246	262	318	412	411	154
AT1G15220	274	405	279	270	239	352	323	155
AT1G15230	950	1352	1037	1104	987	1300	1340	551
AT1G15240	3489	5167	2850	2891	3262	3879	3542	1319
AT1G15250	614	824	544	561	610	814	799	355
AT1G15260	22	47	21	40	15	30	14	10
AT1G15270	4577	5208	4585	3703	4367	4682	5744	2213
AT1G15280	4386	6496	4043	3727	4249	4901	4785	1726
AT1G15290	3009	4928	2179	2991	3019	3211	2920	1459
AT1G15300	336	475	324	305	348	386	354	146
AT1G15310	495	630	578	445	442	604	494	188
AT1G15320	3	4	3	0	8	4	11	0
AT1G15330	41	132	37	42	60	104	79	65
AT1G15340	8368	13108	7638	8610	7804	11007	7731	3799
AT1G15350	1547	1694	1493	1367	1199	1748	1647	722
AT1G15360	0	2	1	2	0	0	0	2
AT1G15370	1369	1509	1353	1199	1015	1420	1352	642
AT1G15380	8471	7072	10328	7992	10888	5966	14378	3899
AT1G15385	36	66	54	60	38	60	43	32
AT1G15390	410	562	369	359	418	530	596	220
AT1G15400	3135	3450	3336	3847	2306	3878	3132	1896
AT1G15405	0	0	0	0	0	0	0	0
AT1G15410	701	962	540	572	583	786	749	325
AT1G15415	9	18	13	6	11	16	25	6
AT1G15420	1382	1945	1242	1118	1444	1658	1734	711
AT1G15430	608	686	545	502	477	765	666	330
AT1G15440	2082	3309	1757	1379	2365	2244	2790	865
AT1G15450	0	0	0	0	0	0	0	0
AT1G15460	916	714	804	739	693	912	785	270
AT1G15470	747	810	638	515	678	727	819	308
AT1G15480	853	1140	625	561	874	905	1034	364
AT1G15490	1594	1953	1209	1260	1171	1650	1344	522
AT1G15500	12711	14787	11690	10357	9655	14658	11959	4598
AT1G15510	263	332	200	237	225	325	229	99
AT1G15520	198	265	145	134	209	250	241	86
AT1G15530	920	1087	827	717	762	892	980	345
AT1G15540	136	181	87	106	54	147	64	27
AT1G15550	1421	944	1210	732	1373	764	1648	323
AT1G15560	2	1	1	2	1	3	3	0
AT1G15570	631	864	451	435	756	609	931	273
AT1G15580	17	14	16	10	12	14	15	4
AT1G15590	0	0	0	0	0	0	0	0
AT1G15600	0	0	1	1	0	1	1	2
AT1G15610	0	1	4	10	5	1	14	8
AT1G15620	0	2	3	6	2	2	9	6
AT1G15630	45	33	31	26	48	31	73	35
AT1G15640	91	55	65	45	72	39	100	30
AT1G15650	0	0	0	0	0	0	0	0
AT1G15660	987	1271	710	714	1099	974	1383	370
AT1G15670	4430	2862	3572	2991	3264	2626	3820	1139
AT1G15680	0	0	0	0	0	0	0	0
AT1G15690	29681	36834	22867	19724	27253	25513	33207	9966
AT1G15700	371	462	366	407	327	428	402	192
AT1G15710	781	921	727	600	705	800	843	243
AT1G15720	228	305	195	222	233	249	287	107
AT1G15730	305	412	254	267	304	367	353	169
AT1G15740	6277	8164	5877	7651	6108	7455	6203	3283
AT1G15750	12504	17010	10007	10502	12381	12290	12650	5142
AT1G15757	0	0	0	0	0	0	0	0
AT1G15760	206	337	210	174	195	281	301	150
AT1G15770	3	30	2	9	6	9	6	6
AT1G15772	24	101	26	66	23	90	28	45
AT1G15780	5733	6944	5126	4482	5490	4655	5253	1884
AT1G15790	451	601	540	585	390	632	424	274
AT1G15800	320	416	315	347	326	393	395	190
AT1G15810	1927	2486	1582	1382	1981	2098	2356	749
AT1G15820	998	2577	834	2265	642	2246	989	793
AT1G15825	15	37	6	14	13	13	19	6
AT1G15830	52	134	30	51	49	64	60	17
AT1G15840	1	9	5	6	10	5	11	2
AT1G15850	0	0	0	0	0	0	0	0
AT1G15860	1521	1690	1650	1435	1308	1691	1693	835
AT1G15870	54	82	47	45	93	68	146	36
AT1G15880	1802	2263	1743	1905	1655	2057	2039	936
AT1G15885	67	113	57	84	65	114	85	53
AT1G15890	691	764	843	749	653	639	669	325
AT1G15900	38	45	51	40	37	48	43	18
AT1G15910	1662	2630	1252	1498	1756	2041	1933	880
AT1G15920	1282	1400	1195	1218	1112	1387	1367	583
AT1G15930	8134	12109	6617	6515	8282	10588	12547	4077
AT1G15940	2402	3844	2028	2403	2556	3284	2756	1135
AT1G15950	8118	10545	8683	8333	6400	9218	7862	3238
AT1G15960	64	91	51	64	45	107	51	39
AT1G15970	859	1064	772	795	669	982	916	407
AT1G15980	29	62	31	60	25	63	46	26
AT1G15990	2	0	1	2	3	2	1	0
AT1G16000	554	565	537	335	404	560	700	285
AT1G16010	3090	3682	2895	2869	2475	3635	2785	1331
AT1G16020	995	1180	836	825	812	1226	956	410
AT1G16022	5	5	0	7	4	0	5	0
AT1G16025	0	0	0	0	0	0	0	0
AT1G16030	616	899	580	676	529	809	599	306
AT1G16040	755	908	722	646	687	948	802	324
AT1G16060	1351	1351	964	1152	1050	1370	1135	509
AT1G16070	132	191	127	163	128	155	207	79
AT1G16080	581	952	467	609	504	762	630	283
AT1G16090	97	142	83	68	96	133	113	73
AT1G16100	0	0	0	0	0	1	0	0
AT1G16110	464	525	425	527	411	537	476	269
AT1G16120	510	578	599	587	447	502	416	231
AT1G16130	666	759	726	763	568	757	599	296
AT1G16140	571	767	714	747	580	754	538	325
AT1G16150	970	1208	1314	987	848	968	1122	420
AT1G16160	411	415	503	336	354	365	490	192
AT1G16170	711	726	647	641	686	772	801	353
AT1G16180	13591	14360	15121	14037	11387	13130	13786	5586
AT1G16190	1796	2259	1482	1148	1794	1849	2174	623
AT1G16210	3185	3279	3499	2810	2782	3278	3330	1226
AT1G16220	395	529	370	305	408	439	584	228
AT1G16225	57	33	110	99	32	33	80	26
AT1G16230	23	14	18	19	9	20	17	5
AT1G16240	2952	3603	2792	2973	2600	3575	3257	1593
AT1G16250	648	985	527	621	559	807	744	330
AT1G16260	135	160	139	218	132	127	219	114
AT1G16270	4183	5322	3456	3245	4019	3911	4242	1492
AT1G16280	511	648	478	441	441	591	586	224
AT1G16290	1	0	0	0	0	1	1	1
AT1G16300	1467	1453	1348	1063	1392	1319	1674	534
AT1G16310	777	884	683	794	509	1065	585	323
AT1G16320	610	823	525	641	490	776	518	291
AT1G16330	246	306	203	137	300	184	429	87
AT1G16340	764	906	661	653	661	877	881	370
AT1G16350	4185	5894	3723	3195	3998	4296	4937	1568
AT1G16360	18	29	18	18	24	16	23	14
AT1G16370	582	502	497	350	497	440	520	177
AT1G16380	0	0	0	0	0	1	0	0
AT1G16390	404	192	271	121	183	152	302	29
AT1G16400	5198	3611	4522	3617	4059	2485	4160	1340
AT1G16410	4	5	4	3	1	4	17	0
AT1G16420	76	59	84	49	57	56	47	21
AT1G16430	162	230	167	151	136	182	190	77
AT1G16440	336	245	283	213	221	222	195	57
AT1G16445	74	114	83	71	78	83	95	45
AT1G16450	0	0	0	0	0	0	0	0
AT1G16460	2667	3779	2381	2932	2109	3979	2641	1446
AT1G16470	2557	2731	3406	2087	2320	2600	3999	1198
AT1G16480	230	346	186	172	199	264	277	92
AT1G16489	2	1	1	1	1	3	2	1
AT1G16490	61	98	59	63	45	103	70	33
AT1G16500	949	1068	855	904	752	1088	932	350
AT1G16510	630	546	432	543	437	609	379	235
AT1G16515	51	31	34	26	38	37	32	12
AT1G16520	1258	1754	1201	1172	1313	1641	1577	619
AT1G16530	1017	719	889	791	392	1320	712	222
AT1G16540	1518	1941	1345	1212	1498	1656	1648	565
AT1G16550	361	506	300	291	378	398	512	186
AT1G16560	2999	3348	2732	2494	2534	3137	3060	1278
AT1G16570	1076	1290	931	903	828	1167	1142	402
AT1G16590	181	256	189	218	156	253	250	98
AT1G16600	1	0	0	0	0	0	0	0
AT1G16610	2696	3865	2365	1970	2814	3114	3474	1079
AT1G16620	0	0	0	0	0	0	0	0
AT1G16630	586	658	454	313	704	408	965	205
AT1G16635	8	15	8	7	4	7	7	5
AT1G16640	56	77	50	66	33	74	59	51
AT1G16650	512	749	514	485	484	679	591	242
AT1G16660	1	1	0	0	0	0	0	0
AT1G16670	1491	1737	1887	1585	1307	1720	1672	800
AT1G16680	1598	2402	1293	1490	1582	2147	1838	796
AT1G16690	339	489	285	287	392	437	477	172
AT1G16700	2594	2543	2906	2341	2104	2669	3336	1260
AT1G16705	2	4	3	3	4	3	1	1
AT1G16710	4260	5978	3418	3734	4040	4407	4012	1640
AT1G16720	1539	1779	1335	1312	1204	1688	1252	505
AT1G16730	11	27	8	19	5	23	9	4
AT1G16740	805	973	825	566	811	875	1076	382
AT1G16750	127	283	89	171	116	221	115	98
AT1G16760	0	0	0	0	0	0	0	0
AT1G16770	2	9	5	2	5	6	3	2
AT1G16780	582	1082	479	683	546	780	591	285
AT1G16790	193	226	175	191	171	254	243	110
AT1G16800	1435	2249	1115	1091	1525	1452	1528	558
AT1G16810	2426	3012	2418	2338	1995	3014	2640	1360
AT1G16820	82	149	73	87	94	139	100	64
AT1G16825	126	170	123	108	112	156	172	58
AT1G16830	130	197	105	121	124	177	161	60
AT1G16840	1970	2351	1828	1924	1865	2357	2145	788
AT1G16850	89	117	100	137	84	156	77	46
AT1G16858	0	0	0	0	0	0	0	0
AT1G16860	0	0	0	0	0	0	0	0
AT1G16870	1553	1977	1327	1114	1596	1771	1879	666
AT1G16880	2141	2992	1799	2151	2036	2469	2189	962
AT1G16890	5497	5984	5302	5012	5005	6029	6011	2560
AT1G16900	1386	1863	1205	1098	1434	1499	1621	580
AT1G16905	70	91	55	37	81	51	52	26
AT1G16910	0	3	0	2	1	1	0	2
AT1G16916	121	185	165	176	110	214	230	97
AT1G16920	1583	1745	1238	1181	1438	1671	2164	826
AT1G16930	1104	1128	927	1035	904	1271	977	450
AT1G16940	0	0	0	0	0	0	0	0
AT1G16950	0	0	0	0	0	0	0	0
AT1G16960	43	44	42	38	31	46	57	15
AT1G16970	1744	2031	1625	1392	1540	1694	1718	648
AT1G16980	1	2	1	2	1	1	4	0
AT1G17000	1	1	1	0	0	0	1	3
AT1G17010	0	0	0	0	0	0	0	0
AT1G17020	751	979	717	823	577	1072	663	342
AT1G17030	285	308	287	258	223	269	125	97
AT1G17040	452	623	395	394	447	617	466	174
AT1G17050	1016	1235	935	975	899	1153	982	410
AT1G17060	914	680	643	535	701	614	761	210
AT1G17070	1050	1509	963	916	1031	1044	1155	415
AT1G17080	2808	2926	3021	2668	2192	2786	2943	1329
AT1G17090	358	341	377	296	279	388	347	160
AT1G17100	105	183	120	172	83	176	116	49
AT1G17110	2897	3890	2283	2375	2845	2965	3002	1147
AT1G17120	1839	2333	1538	1701	1468	1954	1778	722
AT1G17130	1476	1727	1503	1233	1382	1630	1705	627
AT1G17140	474	574	414	363	564	469	739	216
AT1G17145	1590	1833	1430	1547	1352	1879	1521	732
AT1G17147	459	398	1083	433	401	482	812	265
AT1G17150	1	0	0	0	1	0	0	0
AT1G17160	881	1030	926	740	707	897	962	375
AT1G17170	1927	1425	3912	1269	2163	1399	3706	718
AT1G17180	510	458	1127	357	746	528	1499	310
AT1G17190	2456	1709	1933	1376	2072	1508	2422	556
AT1G17200	53	70	50	30	110	50	161	49
AT1G17210	6599	9761	5686	6287	5993	7363	6358	2813
AT1G17220	2023	3366	1518	1967	1758	2530	1763	870
AT1G17230	253	365	226	298	226	409	219	126
AT1G17232	0	0	0	0	0	0	0	0
AT1G17235	10	21	6	5	8	4	11	2
AT1G17240	242	299	314	314	210	283	294	112
AT1G17250	0	0	0	0	0	0	0	0
AT1G17255	45	54	32	44	26	52	37	17
AT1G17260	204	231	136	169	149	201	172	54
AT1G17270	447	526	418	398	336	519	442	192
AT1G17275	0	0	0	0	0	0	0	0
AT1G17277	0	0	0	0	0	0	0	0
AT1G17280	2161	2615	2027	2047	1786	2669	2087	929
AT1G17285	152	178	114	82	175	168	216	73
AT1G17290	6608	6875	6591	5442	6135	5808	6867	2492
AT1G17300	229	142	235	150	180	116	282	57
AT1G17310	31	33	37	31	26	32	27	15
AT1G17330	792	801	815	622	648	829	891	318
AT1G17340	1941	1896	1797	1688	1837	1432	1622	595
AT1G17345	12	6	11	15	8	8	12	3
AT1G17350	452	599	380	377	436	521	544	204
AT1G17360	2068	2639	1449	1498	1896	2071	1795	659
AT1G17370	3630	5192	3307	3392	3446	4786	4047	1632
AT1G17380	128	189	104	111	110	697	153	227
AT1G17390	0	0	0	0	0	0	0	0
AT1G17400	29	31	30	26	26	24	20	9
AT1G17410	336	435	320	345	271	460	357	181
AT1G17420	5	17	13	26	18	264	44	153
AT1G17430	647	793	539	532	694	643	805	291
AT1G17440	3461	4516	3044	2915	3107	3436	3043	1209
AT1G17450	1653	2507	1410	1417	1720	1833	1624	609
AT1G17455	275	312	244	264	209	344	333	177
AT1G17460	388	450	316	425	291	645	340	164
AT1G17470	3911	4963	3248	3497	3582	4738	3830	1667
AT1G17480	212	267	174	183	179	248	221	121
AT1G17490	399	446	410	379	311	445	452	209
AT1G17495	0	0	0	0	0	1	0	0
AT1G17500	4741	4994	4546	4160	4104	3616	4486	1644
AT1G17510	263	344	301	270	270	342	370	161
AT1G17520	879	1289	888	877	906	1131	1035	416
AT1G17530	1075	1563	1089	1219	931	1565	1401	700
AT1G17540	9	12	10	11	5	9	9	1
AT1G17545	2	0	0	0	0	2	0	0
AT1G17550	2585	3998	2421	2739	2485	3184	2863	1321
AT1G17560	276	341	284	213	320	268	432	125
AT1G17570	0	0	0	0	0	0	0	0
AT1G17580	3027	4403	2375	2594	3139	2925	3099	1118
AT1G17590	1223	2101	1058	1453	1303	1833	1285	650
AT1G17600	104	278	64	152	98	208	94	119
AT1G17610	8	48	4	8	12	27	14	20
AT1G17615	0	0	0	1	0	0	1	2
AT1G17620	6542	7944	5883	5178	4808	9028	5870	2440
AT1G17630	137	207	127	127	134	179	145	51
AT1G17640	239	304	196	209	245	319	250	125
AT1G17650	211	308	215	223	236	330	269	113
AT1G17660	0	0	0	0	0	0	0	0
AT1G17665	104	63	89	75	61	123	76	42
AT1G17670	0	0	0	0	0	0	0	0
AT1G17680	2343	3076	2001	2267	2111	2641	2276	1007
AT1G17690	1705	2312	1439	1249	1741	1779	1984	721
AT1G17700	0	1	0	0	2	0	0	0
AT1G17710	3	3	3	8	2	5	5	1
AT1G17720	5890	7139	5061	5274	5069	6483	5843	2379
AT1G17730	1765	2015	1826	1585	1528	1884	1822	799
AT1G17744	6	6	3	2	2	2	4	2
AT1G17745	6369	8029	6031	4768	5869	6061	6960	2255
AT1G17750	438	560	414	351	457	802	548	273
AT1G17760	1740	2359	1542	1563	1675	1984	1829	727
AT1G17770	0	0	0	0	0	0	0	0
AT1G17780	639	821	691	750	555	936	726	363
AT1G17790	597	794	549	611	575	695	676	307
AT1G17800	0	0	0	0	0	0	0	0
AT1G17810	1	0	1	0	0	0	0	0
AT1G17820	1109	1378	998	1080	946	1149	973	480
AT1G17830	267	636	291	496	281	667	290	325
AT1G17840	154	161	166	88	301	110	444	60
AT1G17850	396	633	325	326	367	513	495	191
AT1G17860	7896	5697	13014	6038	6431	6293	9704	2580
AT1G17870	218	299	171	165	267	262	249	103
AT1G17880	4881	6315	4079	3531	5132	5788	6778	2458
AT1G17890	2935	2932	2461	2084	2467	2506	3198	1069
AT1G17900	0	0	0	0	0	0	0	0
AT1G17910	0	0	0	1	0	0	0	0
AT1G17920	118	111	99	52	125	101	171	38
AT1G17930	698	917	613	700	672	866	738	337
AT1G17940	664	827	571	594	555	703	671	265
AT1G17950	351	407	323	380	266	406	426	204
AT1G17960	374	530	550	369	420	468	588	236
AT1G17970	942	1084	771	821	720	1016	908	369
AT1G17980	2287	2696	2010	2068	2160	2403	2183	825
AT1G17990	10	3	11	5	6	2	10	5
AT1G18000	5	8	6	11	6	10	12	11
AT1G18010	0	0	0	0	0	0	0	0
AT1G18020	0	0	0	0	0	0	0	0
AT1G18030	614	736	567	576	603	752	651	287
AT1G18040	624	917	530	494	598	703	778	259
AT1G18050	0	0	1	1	0	1	0	1
AT1G18060	365	422	310	321	279	506	349	130
AT1G18070	6420	7789	5889	5038	6466	6604	7141	2591
AT1G18075	199	262	139	178	130	337	162	66
AT1G18080	20426	24681	17378	13547	21148	19543	29686	8613
AT1G18090	138	165	104	75	135	110	177	59
AT1G18100	105	86	60	94	45	63	37	25
AT1G18120	0	0	0	0	2	0	0	0
AT1G18130	0	0	0	0	0	0	0	0
AT1G18140	770	672	536	574	545	704	565	174
AT1G18150	4990	5159	4112	3827	3779	4714	3975	1531
AT1G18160	5420	6638	4899	4779	4896	5527	5480	2100
AT1G18170	90	90	77	51	66	66	108	22
AT1G18180	156	164	143	130	109	102	175	81
AT1G18190	1777	2260	1446	1359	1601	1794	1717	670
AT1G18191	0	0	0	0	0	0	0	0
AT1G18200	588	514	597	593	377	609	501	266
AT1G18210	2941	2780	3247	2511	2376	2888	3861	1287
AT1G18220	0	0	0	0	0	0	0	0
AT1G18230	0	1	0	0	0	0	0	0
AT1G18240	0	0	0	0	0	0	0	0
AT1G18250	714	1183	600	716	905	767	1330	418
AT1G18260	4163	5374	3876	3709	3572	4191	4091	1541
AT1G18265	22	35	17	13	26	19	43	8
AT1G18270	7375	8310	5985	6233	7113	5369	7346	2604
AT1G18280	22	11	10	8	23	11	20	5
AT1G18290	140	88	131	114	71	121	92	45
AT1G18300	930	991	693	679	373	1948	874	802
AT1G18310	1	1	4	1	1	1	1	1
AT1G18320	53	72	45	51	79	82	98	24
AT1G18330	1816	2497	1441	2084	1363	2648	1343	713
AT1G18335	472	606	358	391	397	555	485	178
AT1G18340	447	568	418	320	468	570	566	183
AT1G18350	1	0	1	1	0	2	1	2
AT1G18360	437	434	315	289	316	432	400	153
AT1G18370	808	933	587	470	988	550	1359	285
AT1G18382	2	4	4	2	3	6	9	1
AT1G18390	3498	3347	4109	2976	2888	3784	3590	1213
AT1G18400	34	28	32	23	32	31	30	11
AT1G18410	146	161	158	164	103	140	107	44
AT1G18415	15	17	18	13	19	29	14	7
AT1G18420	11	17	8	4	11	19	10	5
AT1G18430	8	2	3	2	2	5	5	0
AT1G18440	429	542	364	362	352	495	492	187
AT1G18450	2969	4504	2654	2873	2833	3771	3595	1415
AT1G18460	2530	3462	2126	2614	2405	2831	2432	1110
AT1G18470	5271	5849	4873	5789	4448	5914	4540	2331
[truncated: 31,608 more rows]
