# Supplementary material for: Symbiont-host interactome mapping reveals effector-targeted modulation of hormone networks and activation of growth promotion
Source: Nat Commun. 2023 Jul 10;14:4065. doi: 10.1038/s41467-023-39885-5 (PMC10333260; doi:10.1038/s41467-023-39885-5)
Supplement: Supplementary file 13 — Source Data [file 41467_2023_39885_MOESM13_ESM.xlsx]

## Sheet: Fig 1A
empty	no SP	SUC2-SP	SIEC55	SIEC33	SIEC20	SIEC77	SIEC68	SIEC26	SIEC31	SIEC102	SIEC125	SIEC145	SIEC104
21.9378	101.911	388.998	131.876	179.94
21.4891	98.3713	387.901	133.472	180.738
22.7854	99.7175	397.374	123.5	179.242
15.2997	105.537	379.153	140.789	217.381	250.26	277.893	307.275	369.442	324.042	348.241	351.676	369.13	348.522
14.9563	98.5117	383.805	121.961	228.122	259.596	270.368	326.603	365.352	323.793	343.027	340.779	360.918	337.687
16.3926	95.9513	374.001	126.426	214.353	245.514	263.843	313.114	364.353	312.177	334.534	341.996	350.052	363.634
33.1001	100.592	286.921	112.944	144.107	120.856	252.368	317.761	264.72	326.076	362.567	389.047	385.414	465.016
31.4047	99.4618	288.052	118.676	151.534	120.291	247.524	331.889	250.431	354.171	340.931	358.046	391.146	446.448
33.1001	99.9462	289.343	116.415	144.187		243.811	310.495	264.478	342.707	300.565	353.525	357.481	437.406
17.2495	102.849	356.994			193.355	260.286	294.662	321.693	308.64	307.468	324.532	340.547	348.509
17.7741	91.2467	315.923			190.362	265.594	285.497	353.477	319.502	315.984	315.923	333.265	362.95
16.1695	105.904	341.257			188.14	277.042	286.978	352.088	301.296	319.101	332.555	346.565	363.536

## Sheet: Fig 1B
name	Alias2	Cellular response to hormone stimulus	Immune response	Response to oxygen stimulus	Positive regulation of metabolic process	Regulation of defense response	Other enrichment	Regulation of developmental process	No enrichment		Interactor_B	name
AT1G01240		0	0	0	0	0	1	0	0		PIIN_05848	SIEC69 (interacts with) AT3G58030
AT1G01910		0	0	0	0	0	1	0	0		PIIN_05848	SIEC69 (interacts with) AT1G22920
AT1G04260	MPI7	0	0	0	0	0	1	0	0		PIIN_05848	SIEC69 (interacts with) AT1G24590
AT1G06510		0	0	0	0	0	1	0	0		PIIN_05848	SIEC69 (interacts with) AT1G22070
AT1G07350	SR45a	0	0	0	1	0	0	0	0		PIIN_05848	SIEC69 (interacts with) AT2G44950
AT1G10310		0	0	0	0	0	1	0	0		PIIN_05848	SIEC69 (interacts with) AT4G32080
AT1G10480	ZFP5	1	0	1	0	0	0	1	0		PIIN_05848	SIEC69 (interacts with) AT2G45680
AT1G14340		0	0	0	0	0	1	0	0		PIIN_05848	SIEC69 (interacts with) AT3G03950
AT1G14920	GAI	1	0	1	1	0	0	1	0		PIIN_05848	SIEC69 (interacts with) AT4G29790
AT1G17700	PRA1.F1	0	0	0	0	0	1	0	0		PIIN_05848	SIEC69 (interacts with) AT5G65160
AT1G17970		1	0	1	0	0	0	0	0		PIIN_05848	SIEC69 (interacts with) AT5G63310
AT1G18080	RACK1A	1	0	1	1	0	0	0	0		PIIN_05848	SIEC69 (interacts with) AT3G05760
AT1G22070	TGA3	0	0	1	0	0	0	0	0		PIIN_05848	SIEC69 (interacts with) AT1G17970
AT1G22190	RAP2.4	0	0	0	1	0	0	1	0		PIIN_05848	SIEC69 (interacts with) AT1G10480
AT1G22300	GRF10	1	0	1	0	0	0	0	0		PIIN_05848	SIEC69 (interacts with) AT5G51440
AT1G22920	AJH1	0	0	0	0	1	0	1	0		PIIN_05848	SIEC69 (interacts with) AT5G61380
AT1G23220		0	0	0	0	0	0	0	1		PIIN_05848	SIEC69 (interacts with) AT4G15730
AT1G24590	DRNL	0	0	0	0	0	1	0	0		PIIN_05848	SIEC69 (interacts with) AT5G18580
AT1G26480	GRF12	0	0	0	0	0	1	0	0		PIIN_05848	SIEC69 (interacts with) AT4G22250
AT1G32540	LOL1	0	1	1	0	1	0	0	0		PIIN_05848	SIEC69 (interacts with) AT1G71230
AT1G33030		0	0	0	0	0	1	0	0		PIIN_05848	SIEC69 (interacts with) AT3G54000
AT1G48630	RACK1B	1	0	1	1	0	0	0	0		PIIN_05848	SIEC69 (interacts with) AT4G04640
AT1G51600	GATA28	0	0	0	0	0	0	1	0		PIIN_05848	SIEC69 (interacts with) AT4G36970
AT1G53910	RAP2.12	1	0	0	0	0	0	1	0		PIIN_05848	SIEC69 (interacts with) AT2G02540
AT1G54060	ASIL1	0	0	0	0	0	0	1	0		PIIN_05848	SIEC69 (interacts with) AT2G26800
AT1G55170		0	0	0	0	0	0	0	1		PIIN_05848	SIEC69 (interacts with) AT5G66560
AT1G61690		0	0	1	0	0	0	0	0		PIIN_05848	SIEC69 (interacts with) AT2G03710
AT1G61690		1	0	1	0	0	0	0	0		PIIN_05848	SIEC69 (interacts with) AT2G22680
AT1G62390	CLMP1	0	0	0	0	0	1	0	0		PIIN_05848	SIEC69 (interacts with) AT2G23760
AT1G64380		0	0	0	0	0	1	0	0		PIIN_05848	SIEC69 (interacts with) AT3G44460
AT1G68810		0	0	0	0	0	1	0	0		PIIN_05848	SIEC69 (interacts with) AT2G32840
AT1G69690	TCP15	0	0	0	0	0	1	0	0		PIIN_05848	SIEC69 (interacts with) AT4G32570
AT1G71230	AJH2	0	0	0	1	0	0	1	0		PIIN_05848	SIEC69 (interacts with) AT2G37150
AT1G71230	AJH2	0	0	0	1	0	0	1	0		PIIN_05848	SIEC69 (interacts with) AT1G51600
AT1G72360	ERF73	1	0	0	1	0	0	0	0		PIIN_05848	SIEC69 (interacts with) AT4G00120
AT1G76460		0	0	0	0	0	0	0	1		PIIN_05848	SIEC69 (interacts with) AT3G51630
AT1G78300	GRF2	1	0	1	0	0	0	0	0		PIIN_05848	SIEC69 (interacts with) AT3G63210
AT2G02540	HB21	0	0	0	0	0	1	0	0		PIIN_05848	SIEC69 (interacts with) AT1G61690
AT2G03710	AGL3	0	1	0		0	0	0	0		PIIN_05848	SIEC69 (interacts with) AT5G51110
AT2G03710	AGL3	0	0	0	1	0	0	0	0		PIIN_05848	SIEC69 (interacts with) AT5G39760
AT2G17390	AKR2B	0	0	0	0	0	1	0	0		PIIN_05848	SIEC69 (interacts with) AT1G68810
AT2G22680	WAVH1	0	0	0	0	0	1	0	0		PIIN_05848	SIEC69 (interacts with) AT2G44380
AT2G23760	BLH4	0	0	0	0	0	1	0	0		PIIN_05848	SIEC69 (interacts with) AT4G36970
AT2G25490	EBF1	1	0	0	0	0	0	0	0		PIIN_05848	SIEC69 (interacts with) AT4G32570
AT2G25740		0	0	0	0	0	0	0	1		PIIN_05452	SIEC66 (interacts with) AT2G45680
AT2G26800		0	0	0	0	0	1	0	0		PIIN_05098	SIEC62 (interacts with) AT3G57320
AT2G30530		0	0	0	0	0	1	0	0		PIIN_05098	SIEC62 (interacts with) AT3G29270
AT2G32840		0	0	0	0	0	1	0	0		PIIN_05098	SIEC62 (interacts with) AT4G31430
AT2G32840		0	0	0	0	0	1	0	0		PIIN_05098	SIEC62 (interacts with) AT5G22290
AT2G32840		0	0	0	0	0	1	0	0		PIIN_05098	SIEC62 (interacts with) AT3G57320
AT2G37150		0	0	1	0	0	0	0	0		PIIN_04932	SIEC58 (interacts with) AT3G04000
AT2G38340	DREB19	0	0	0	1	0	0	0	0		PIIN_04931	SIEC57 (interacts with) AT1G33030
AT2G44360		0	0	0	0	0	0	0	1		PIIN_04931	SIEC57 (interacts with) AT1G06510
AT2G44380		1	0	0	0	0	0	0	0		PIIN_04685	SIEC56 (interacts with) AT4G19030
AT2G44950	HUB1	0	1	0	0	0	0	0	0		PIIN_04685	SIEC56 (interacts with) AT5G22290
AT2G45680	TCP9	0	0	0	0	0	0	1	0		PIIN_04539	SIEC54 (interacts with) AT1G17700
AT2G45820		0	0	0	0	0	1	0	0		PIIN_04539	SIEC54 (interacts with) AT4G19030
AT2G47940	DEG2	0	0	0	0	0	1	0	0		PIIN_04539	SIEC54 (interacts with) AT1G04260
AT3G02150	PTF1	0	0	0	0	1	0	1	0		PIIN_04539	SIEC54 (interacts with) AT2G47940
AT3G02520	GRF7	0	0	0	0	0	1	0	0		PIIN_04539	SIEC54 (interacts with) AT5G24170
AT3G03950	ECT1	0	0	0	1	0	0	0	0		PIIN_04539	SIEC54 (interacts with) AT4G35090
AT3G04000		0	0	0	0	0	1	0	0		PIIN_04539	SIEC54 (interacts with) AT3G13720
AT3G05760		0	0	0	0	0	1	0	0		PIIN_04539	SIEC54 (interacts with) AT2G47940
AT3G07740	ADA2A	0	0	0	1	0	0	0	0		PIIN_03088	SIEC33 (interacts with) AT1G54060
AT3G11590		0	0	0	0	0	1	0	0		PIIN_02571	SIEC26 (interacts with) AT3G02520
AT3G13710	PRA1.F4	0	0	0	0	0	1	0	0		PIIN_02571	SIEC26 (interacts with) AT5G38480
AT3G13720	PRA1.F3	0	0	0	0	0	1	0	0		PIIN_02571	SIEC26 (interacts with) AT2G45820
AT3G14180	ASIL2	0	0	0	0	0	1	0	0		PIIN_02571	SIEC26 (interacts with) AT2G45680
AT3G17310	DRM3	0	0	0	0	0	1	0	0		PIIN_02571	SIEC26 (interacts with) AT1G78300
AT3G18130	RACK1C	1	0	1	1	0	0	0	0		PIIN_02571	SIEC26 (interacts with) AT1G76460
AT3G18680		0	0	0	1	0	1	0	0		PIIN_02571	SIEC26 (interacts with) AT1G71230
AT3G18680		0	0	0	0	0	1	0	0		PIIN_02571	SIEC26 (interacts with) AT4G09000
AT3G21175	GATA24	0	0	0	0	0	0	1	0		PIIN_02571	SIEC26 (interacts with) AT4G04330
AT3G21330		0	0	0	0	0	1	0	0		PIIN_02571	SIEC26 (interacts with) AT1G26480
AT3G22420	WNK2	0	0	0	0	0	1	0	0		PIIN_02571	SIEC26 (interacts with) AT5G53620
AT3G22810		1	0	0	0	0	0	0	0		PIIN_02571	SIEC26 (interacts with) AT1G22920
AT3G23220	ESE1	1	0	0	0	0	0	0	0		PIIN_02571	SIEC26 (interacts with) AT1G22300
AT3G23240	ERF11	1	0	1	0	0	0	0	0		PIIN_02571	SIEC26 (interacts with) AT5G61270
AT3G26030	ATB' DELTA	0	0	0	0	0	1	0	0		PIIN_02571	SIEC26 (interacts with) AT5G65430
AT3G26900	SKL1	0	0	0	0	0	0	0	1		PIIN_02571	SIEC26 (interacts with) AT5G07260
AT3G29270		0	0	0	0	0	0	0	1		PIIN_02571	SIEC26 (interacts with) AT3G61260
AT3G44460	bZIP67	0	0	0	1	0	0	0	0		PIIN_02571	SIEC26 (interacts with) AT5G11980
AT3G49580	LSU1	0	0	0	0	0	1	0	0		PIIN_02571	SIEC26 (interacts with) AT5G10450
AT3G51630	WNK5	0	0	0	0	0	1	0	0		PIIN_02570	SIEC25 (interacts with) AT5G28900
AT3G54000		0	0	1	0	1	0	0	0		PIIN_02570	SIEC25 (interacts with) AT3G54230
AT3G54230	SUA	0	0	0	0	0	1	0	0		PIIN_01719	SIEC17 (interacts with) AT2G17390
AT3G57320		0	0	0	0	0	1	0	0		PIIN_01719	SIEC17 (interacts with) AT1G14340
AT3G58030		0	0	0	0	0	1	0	0		PIIN_01719	SIEC17 (interacts with) AT5G07110
AT3G60600	VAP27	0	0	0	0	0	1	0	0		PIIN_01719	SIEC17 (interacts with) AT4G17720
AT3G61260		0	0	0	0	0	1	1	0		PIIN_01719	SIEC17 (interacts with) AT1G17700
AT3G61260		0	0	0	0	0	1	0	0		PIIN_01719	SIEC17 (interacts with) AT1G01910
AT3G62800	TIF3K1	0	1	0	0	0	0	0	0		PIIN_01719	SIEC17 (interacts with) AT3G13710
AT3G63210	MARD1	0	0	0	0	0	1	0	0		PIIN_01719	SIEC17 (interacts with) AT3G13720
AT4G00120	EDA33	0	0	0	0	0	1	0	0		PIIN_01719	SIEC17 (interacts with) AT5G16840
AT4G01090		0	0	0	0	1	0	0	0		PIIN_01719	SIEC17 (interacts with) AT1G04260
AT4G01090		0	0	1	0	1	0	0	0		PIIN_01719	SIEC17 (interacts with) AT3G17310
AT4G04330	RbcX1	0	0	0	0	0	1	0	0		PIIN_01719	SIEC17 (interacts with) AT4G25660
AT4G04640	PC1	0	0	0	0	0	1	0	0		PIIN_01719	SIEC17 (interacts with) AT4G17720
AT4G08150	KNAT1	0	0	0	0	0	1	0	0		PIIN_01577	SIEC16 (interacts with) AT4G19030
AT4G09000	GF14	0	0	0	0	0	1	0	0		PIIN_01379	SIEC15 (interacts with) AT1G22920
AT4G09060		0	0	0	0	0	1	0	0		PIIN_01379	SIEC15 (interacts with) AT1G14920
AT4G10840	KLCR1	0	0	0	0	0	1	0	0		PIIN_01379	SIEC15 (interacts with) AT4G39820
AT4G10930		0	0	0	0	0	0	0	1		PIIN_01379	SIEC15 (interacts with) AT3G49580
AT4G11140	CRF1	0	0	0	0	0	1	0	0		PIIN_01379	SIEC15 (interacts with) AT5G11980
AT4G15730		0	0	0	0	0	1	0	0		PIIN_01379	SIEC15 (interacts with) AT3G02150
AT4G17680		0	0	0	0	1	0	0	0		PIIN_01379	SIEC15 (interacts with) AT4G32040
AT4G17720		0	1	0	0	1	0	0	0		PIIN_01379	SIEC15 (interacts with) AT3G26900
AT4G19030	NLM1	0	0	0	0	1	0	0	0		PIIN_01379	SIEC15 (interacts with) AT2G45680
AT4G22250		0	0	0	0	0	1	0	0		PIIN_01379	SIEC15 (interacts with) AT1G68810
AT4G23770		0	0	0	0	0	1	0	0		PIIN_01379	SIEC15 (interacts with) AT5G41410
AT4G24840		0	0	0	0	0	1	0	0		PIIN_01379	SIEC15 (interacts with) AT1G32540
AT4G25200	HSP23.6-MITO	0	0	0	0	0	0	0	1		PIIN_01379	SIEC15 (interacts with) AT1G14920
AT4G25660		0	0	0	0	0	1	0	0		PIIN_00740	SIEC11 (interacts with) AT3G60600
AT4G27070	TSB2	0	0	0	0	0	1	0	0		PIIN_00455	SIEC8 (interacts with) AT4G39050
AT4G29790		0	0	0	0	0	0	1	0		PIIN_05217	SIEC63 (interacts with) AT1G71230
AT4G31430		0	0	0	0	0	1	0	0		PIIN_08623	SIEC109 (interacts with) AT1G71230
AT4G32040	KNAT5	1	0	0	0	0	0	0	0		PIIN_11336	SIEC147 (interacts with) AT1G71230
AT4G32080		0	0	0	0	0	0	0	1		PIIN_09723	SIEC145 (interacts with) AT5G61600
AT4G32190		0	0	0	0	0	1	0	0		PIIN_09723	SIEC145 (interacts with) AT5G58960
AT4G32570	TIFY8	1	0	1	0	1	0	0	0		PIIN_09723	SIEC145 (interacts with) AT5G57210
AT4G35090	CAT2	0	0	0	0	0	1	0	0		PIIN_09723	SIEC145 (interacts with) AT5G56250
AT4G36930	SPT	0	0	0	0	0	0	1	0		PIIN_09723	SIEC145 (interacts with) AT5G51190
AT4G36970		0	0	0	0	0	1	0	0		PIIN_09723	SIEC145 (interacts with) AT5G51110
AT4G39050		0	0	0	0	1	0	0	0		PIIN_09723	SIEC145 (interacts with) AT5G49920
AT4G39820		0	0	0	0	1	0	0	0		PIIN_09723	SIEC145 (interacts with) AT5G47220
AT5G05410	DREB2	0	0	0	1	0	0	0	0		PIIN_09723	SIEC145 (interacts with) AT5G38600
AT5G06290	2CPB	0	0	0	0	0	1	0	0		PIIN_09723	SIEC145 (interacts with) AT5G22355
AT5G07110	PRA1.B6	0	0	0	0	0	1	0	0		PIIN_09723	SIEC145 (interacts with) AT5G22310
AT5G07260		0	0	0	0	0	0	0	1		PIIN_09723	SIEC145 (interacts with) AT5G18560
AT5G07730		0	0	0	0	0	1	0	0		PIIN_09723	SIEC145 (interacts with) AT5G07730
AT5G10450	GRF6	1	0	1	1	0	0	0	0		PIIN_09723	SIEC145 (interacts with) AT5G06290
AT5G11980		0	0	0	0	0	1	0	0		PIIN_09723	SIEC145 (interacts with) AT5G05410
AT5G16250		0	0	0	0	0	1	0	0		PIIN_09723	SIEC145 (interacts with) AT4G39050
AT5G16840	BPA1	0	1	0	0	1	0	0	0		PIIN_09723	SIEC145 (interacts with) AT4G25200
AT5G18560	PUCHI	0	0	0	0	0	0	1	0		PIIN_09723	SIEC145 (interacts with) AT4G24840
AT5G18580	EMB40	0	0	0	0	0	1	0	0		PIIN_09723	SIEC145 (interacts with) AT4G23770
AT5G22290	NAC089	0	1	0	1	0	0	1	0		PIIN_09723	SIEC145 (interacts with) AT4G15730
AT5G22310		0	0	0	0	0	1	0	0		PIIN_09723	SIEC145 (interacts with) AT4G11140
AT5G22355		0	0	0	0	0	1	0	0		PIIN_09723	SIEC145 (interacts with) AT4G01090
AT5G24170		0	0	0	0	0	1	0	0		PIIN_09723	SIEC145 (interacts with) AT4G00120
AT5G28900		0	0	0	0	0	1	0	0		PIIN_09723	SIEC145 (interacts with) AT3G54000
AT5G28900		0	0	0	0	0	1	0	0		PIIN_09723	SIEC145 (interacts with) AT3G23240
AT5G37670		0	0	0	0	0	1	0	0		PIIN_09723	SIEC145 (interacts with) AT3G23220
AT5G38480	GRF3	0	0	0	0	0	1	0	0		PIIN_09723	SIEC145 (interacts with) AT3G22420
AT5G38600		0	0	0	0	0	0	1	0		PIIN_09723	SIEC145 (interacts with) AT3G18680
AT5G39760	HB23	0	0	0	1	0	0	0	0		PIIN_09723	SIEC145 (interacts with) AT3G14180
AT5G41410	BEL1	0	0	0	0	0	1	0	0		PIIN_09723	SIEC145 (interacts with) AT3G11590
AT5G47220	ERF2	1	1	1	1	1	0	0	0		PIIN_09723	SIEC145 (interacts with) AT2G38340
AT5G49920		0	0	0	0	0	0	0	1		PIIN_09723	SIEC145 (interacts with) AT2G30530
AT5G51110		1	0	0	0	0	1	0	0		PIIN_09723	SIEC145 (interacts with) AT2G25740
AT5G51110		0	0	0	0	0	1	0	0		PIIN_09723	SIEC145 (interacts with) AT1G72360
AT5G51190		0	0	0	0	0	1	0	0		PIIN_09723	SIEC145 (interacts with) AT1G64380
AT5G51440		0	0	0	0	0	1	0	0		PIIN_09723	SIEC145 (interacts with) AT1G55170
AT5G53620		0	0	0	0	0	0	1	0		PIIN_09723	SIEC145 (interacts with) AT1G53910
AT5G54810	TSB1	0	0	0	0	0	1	0	0		PIIN_09723	SIEC145 (interacts with) AT1G24590
AT5G56250	HAP8	0	0	0	0	0	1	0	0		PIIN_09723	SIEC145 (interacts with) AT1G22190
AT5G57210		0	0	0	0	0	0	0	1		PIIN_09723	SIEC145 (interacts with) AT1G17970
AT5G57550	XTH25	0	0	0	0	0	1	0	0		PIIN_09723	SIEC145 (interacts with) AT1G10310
AT5G58960	GIL1	0	0	0	0	0	1	0	0		PIIN_09723	SIEC145 (interacts with) AT1G07350
AT5G61270	PIF7	0	0	0	0	0	1	0	0		PIIN_09723	SIEC145 (interacts with) AT1G01240
AT5G61380	APRR1	1	0	0	0	0	0	0	0		PIIN_09723	SIEC145 (interacts with) AT5G61600
AT5G61600	ERF104	0	0	0	1	0	0	0	0		PIIN_09723	SIEC145 (interacts with) AT5G47220
AT5G63310	NDPK2	1	0	0	0	0	0	0	0		PIIN_09723	SIEC145 (interacts with) AT5G05410
AT5G65160	TPR14	0	0	0	0	0	0	1	0		PIIN_09723	SIEC145 (interacts with) AT3G23240
AT5G65430	GRF8	1	0	1	0	0	0	0	0		PIIN_09723	SIEC145 (interacts with) AT3G23220
AT5G66560		0	0	0	0	0	0	1	0		PIIN_09899	SIEC133 (interacts with) AT3G21330
SIEC101	SIEC101										PIIN_09899	SIEC133 (interacts with) AT4G00120
SIEC104	SIEC104										PIIN_09899	SIEC133 (interacts with) AT5G51110
SIEC107	SIEC107										PIIN_09899	SIEC133 (interacts with) AT4G32570
SIEC108	SIEC108										PIIN_09899	SIEC133 (interacts with) AT3G26030
SIEC109	SIEC109										PIIN_09899	SIEC133 (interacts with) AT4G35090
SIEC109	SIEC109										PIIN_09899	SIEC133 (interacts with) AT4G36930
SIEC11	SIEC11										PIIN_09899	SIEC133 (interacts with) AT1G68810
SIEC125	SIEC125										PIIN_09899	SIEC133 (interacts with) AT2G02540
SIEC126	SIEC126										PIIN_09899	SIEC133 (interacts with) AT3G54000
SIEC132	SIEC132										PIIN_09899	SIEC133 (interacts with) AT4G17680
SIEC133	SIEC133										PIIN_09899	SIEC133 (interacts with) AT2G23760
SIEC145	SIEC145										PIIN_09899	SIEC133 (interacts with) AT5G51440
SIEC147	SIEC147										PIIN_09899	SIEC133 (interacts with) AT1G22920
SIEC15	SIEC15										PIIN_09899	SIEC133 (interacts with) AT3G11590
SIEC16	SIEC16										PIIN_09899	SIEC133 (interacts with) AT5G65160
SIEC17	SIEC17										PIIN_09899	SIEC133 (interacts with) AT3G07740
SIEC25	SIEC25										PIIN_09899	SIEC133 (interacts with) AT1G24590
SIEC26	SIEC26										PIIN_09899	SIEC133 (interacts with) AT2G44950
SIEC33	SIEC33										PIIN_09899	SIEC133 (interacts with) AT5G37670
SIEC54	SIEC54										PIIN_09899	SIEC133 (interacts with) AT4G25200
SIEC56	SIEC56										PIIN_09899	SIEC133 (interacts with) AT4G09060
SIEC57	SIEC57										PIIN_09899	SIEC133 (interacts with) AT4G10840
SIEC58	SIEC58										PIIN_09899	SIEC133 (interacts with) AT4G32570
SIEC62	SIEC62										PIIN_09899	SIEC133 (interacts with) AT3G07740
SIEC63	SIEC63										PIIN_09899	SIEC133 (interacts with) AT4G09060
SIEC66	SIEC66										PIIN_09887	SIEC132 (interacts with) AT1G62390
SIEC69	SIEC69										PIIN_09643	SIEC126 (interacts with) AT3G21175
SIEC73	SIEC73										PIIN_09643	SIEC126 (interacts with) AT1G22920
SIEC77	SIEC77										PIIN_09643	SIEC126 (interacts with) AT1G23220
SIEC8	SIEC8										PIIN_09643	SIEC126 (interacts with) AT4G32190
SIEC81	SIEC81										PIIN_09643	SIEC126 (interacts with) AT5G65160
SIEC82	SIEC82										PIIN_09643	SIEC126 (interacts with) AT3G57320
SIEC85	SIEC85										PIIN_09643	SIEC126 (interacts with) AT3G22420
SIEC85	SIEC85										PIIN_09643	SIEC126 (interacts with) AT1G71230
SIEC96	SIEC96										PIIN_09643	SIEC126 (interacts with) AT4G17680
											PIIN_09643	SIEC126 (interacts with) AT2G02540
											PIIN_09643	SIEC126 (interacts with) AT3G03950
											PIIN_09643	SIEC126 (interacts with) AT3G54000
											PIIN_09643	SIEC126 (interacts with) AT5G39760
											PIIN_09643	SIEC126 (interacts with) AT1G61690
											PIIN_09643	SIEC126 (interacts with) AT2G25490
											PIIN_09643	SIEC126 (interacts with) AT2G45680
											PIIN_09643	SIEC126 (interacts with) AT3G57320
											PIIN_09625	SIEC125 (interacts with) AT5G54810
											PIIN_09625	SIEC125 (interacts with) AT4G27070
											PIIN_08623	SIEC109 (interacts with) AT1G71230
											PIIN_08623	SIEC109 (interacts with) AT1G04260
											PIIN_08524	SIEC108 (interacts with) AT1G18080
											PIIN_08524	SIEC108 (interacts with) AT3G18130
											PIIN_08524	SIEC108 (interacts with) AT1G48630
											PIIN_08524	SIEC108 (interacts with) AT2G02540
											PIIN_08524	SIEC108 (interacts with) AT1G18080
											PIIN_08524	SIEC108 (interacts with) AT1G48630
											PIIN_08516	SIEC107 (interacts with) AT1G54060
											PIIN_08307	SIEC104 (interacts with) AT2G45680
											PIIN_07952	SIEC101 (interacts with) AT1G22920
											PIIN_07425	SIEC96 (interacts with) AT3G62800
											PIIN_06796	SIEC85 (interacts with) AT2G45680
											PIIN_06796	SIEC85 (interacts with) AT1G69690
											PIIN_06443	SIEC82 (interacts with) AT5G57550
											PIIN_06410	SIEC81 (interacts with) AT2G23760
											PIIN_06410	SIEC81 (interacts with) AT3G22810
											PIIN_06410	SIEC81 (interacts with) AT4G25660
											PIIN_06410	SIEC81 (interacts with) AT5G16250
											PIIN_06410	SIEC81 (interacts with) AT1G04260
											PIIN_06410	SIEC81 (interacts with) AT1G06510
											PIIN_06410	SIEC81 (interacts with) AT1G10310
											PIIN_06410	SIEC81 (interacts with) AT2G44950
											PIIN_06410	SIEC81 (interacts with) AT1G17700
											PIIN_06410	SIEC81 (interacts with) AT3G22420
											PIIN_06410	SIEC81 (interacts with) AT5G16250
											PIIN_06410	SIEC81 (interacts with) AT1G06510
											PIIN_06047	SIEC77 (interacts with) AT1G01910
											PIIN_06047	SIEC77 (interacts with) AT2G44360
											PIIN_05875	SIEC73 (interacts with) AT1G71230
											PIIN_05875	SIEC73 (interacts with) AT1G22920
											PIIN_05848	SIEC69 (interacts with) AT4G10930
											PIIN_05848	SIEC69 (interacts with) AT2G44380
											PIIN_05848	SIEC69 (interacts with) AT4G08150

## Sheet: Fig 1C
Effector	12k	8k
SIEC145	46	25
SIEC69	44	28
SIEC133	23	13
SIEC26	20	10
SIEC126	16	9
SIEC15	12	8
SIEC17	12	9
SIEC81	10	4
SIEC54	7	2
SIEC108	4	2
SIEC62	4	3
SIEC109	2	1
SIEC125	2	1
SIEC25	2	2
SIEC56	2	2
SIEC57	2	1
SIEC73	2	2
SIEC77	2	2
SIEC85	2	1
SIEC101	1	1
SIEC104	1	0
SIEC107	1	1
SIEC11	1	1
SIEC132	1	0
SIEC147	1	1
SIEC16	1	1
SIEC33	1	1
SIEC58	1	1
SIEC63	1	1
SIEC66	1	0
SIEC8	1	1
SIEC82	1	0
SIEC96	1	1

## Sheet: Fig 1D
Gene	Num SIEC Interactors
AT1G22920 •	7
AT1G71230 •	7
AT2G45680	7
AT1G04260	4
AT2G02540	4
AT3G54000	4
AT1G17700	3
AT1G24590	3
AT1G68810	3
AT2G23760	3
AT2G44950 •	3
AT3G22420	3
AT4G00120 •	3
AT4G19030 •	3
AT5G51110 •	3
AT5G65160	3
AT1G01910 •	2
AT1G06510 •	2
AT1G10310	2
AT1G17970 •	2
AT1G22300	2
AT1G54060 •	2
AT1G61690 •	2
AT2G38340	2
AT3G03950 •	2
AT3G11590 •	2
AT3G13720 •	2
AT3G57320	2
AT4G15730 •	2
AT4G17680 •	2
AT4G24840 •	2
AT4G25200 •	2
AT4G25660 •	2
AT4G32570 •	2
AT4G35090	2
AT4G39050 •	2
AT5G06290 •	2
AT5G11980 •	2
AT5G22290 •	2
AT5G39760 •	2
AT5G51440 •	2
AT1G01240 •	1
AT1G07350	1
AT1G10480	1
AT1G14340 •	1
AT1G14920 •	1
AT1G18080	1
AT1G22070	1
AT1G22190	1
AT1G23220	1
AT1G26480 •	1
AT1G32540 •	1
AT1G33030	1
AT1G48630 •	1
AT1G51600 •	1
AT1G53910 •	1
AT1G55170	1
AT1G62390	1
AT1G64380	1
AT1G69690 •	1
AT1G72360 •	1
AT1G76460	1
AT1G78300 •	1
AT2G03710	1
AT2G17390	1
AT2G22680 •	1
AT2G25490 •	1
AT2G25740	1
AT2G26800 •	1
AT2G30530 •	1
AT2G32840 •	1
AT2G37150 •	1
AT2G44360 •	1
AT2G44380	1
AT2G45820 •	1
AT2G47940	1
AT3G02150 •	1
AT3G02520 •	1
AT3G04000 •	1
AT3G05760	1
AT3G07740	1
AT3G13710 •	1
AT3G14180 •	1
AT3G17310 •	1
AT3G18130 •	1
AT3G18680 •	1
AT3G21175 •	1
AT3G21330	1
AT3G22810	1
AT3G23220	1
AT3G23240	1
AT3G26030 •	1
AT3G26900 •	1
AT3G29270 •	1
AT3G44460 •	1
AT3G49580 •	1
AT3G51630	1
AT3G54230 •	1
AT3G58030	1
AT3G60600 •	1
AT3G61260	1
AT3G62800	1
AT3G63210 •	1
AT4G01090 •	1
AT4G04330 •	1
AT4G04640 •	1
AT4G08150 •	1
AT4G09000	1
AT4G09060 •	1
AT4G10840 •	1
AT4G10930 •	1
AT4G11140	1
AT4G17720 •	1
AT4G22250 •	1
AT4G23770 •	1
AT4G27070	1
AT4G29790	1
AT4G31430 •	1
AT4G32040	1
AT4G32080	1
AT4G32190 •	1
AT4G36930	1
AT4G36970 •	1
AT4G39820 •	1
AT5G05410	1
AT5G07110 •	1
AT5G07260	1
AT5G07730 •	1
AT5G10450 •	1
AT5G16250 •	1
AT5G16840 •	1
AT5G18560	1
AT5G18580 •	1
AT5G22310 •	1
AT5G22355 •	1
AT5G24170	1
AT5G28900 •	1
AT5G37670 •	1
AT5G38480 •	1
AT5G38600 •	1
AT5G41410	1
AT5G47220	1
AT5G49920	1
AT5G51190	1
AT5G53620	1
AT5G54810 •	1
AT5G56250 •	1
AT5G57210 •	1
AT5G57550	1
AT5G58960	1
AT5G61270	1
AT5G61380 •	1
AT5G61600	1
AT5G63310 •	1
AT5G65430	1
AT5G66560 •	1

## Sheet: Fig 2G
Shared	Term	Observed	adjpval	-log10
	phyllome development	8	0.0043	2.36653
	regulation of defense response	8	0.00674	2.17134
	cell cycle process	6	0.00389	2.41005
	response to red or far red light	6	0.00418	2.37882
	protein modification by small protein conjugation	5	0.00033	3.48149
	response to auxin	5	0.01988	1.70158
Exclusive	Term	Observed	adjpval	-log10
	hormone-mediated signaling pathway	12	0.00691	2.16052
	positive regulation of cellular biosynthesis	10	0.00011	3.95861
	response to ethylene	7	0.00021	3.67778
	immune response	7	0.00147	2.83268

## Sheet: Fig 3A
name	Alias	abscisic.acid	auxin	brassinosteroid	cytokinin	ethylene	gibberellin	jasmonic.acid	salicylic.acid		interaction	name
AT1G01240		1	0	0	0	0	0	0	0		interacts with	AT2G45680 (interacts with) SIEC66
AT1G01910		0	0	0	0	0	0	0	0		interacts with	AT4G39050 (interacts with) AT5G58950
AT1G04260		0	0	0	0	0	0	0	0		interacts with	AT4G39050 (interacts with) SIEC8
AT1G05710		0	0	0	0	1	0	0	0		interacts with	AT1G61690 (interacts with) SIEC126
AT1G06390	BIL2	1	0	1	0	0	0	0	0		interacts with	AT4G39050 (interacts with) SIEC8
AT1G06510		0	0	0	0	0	0	0	0		interacts with	AT4G39050 (interacts with) SIEC145
AT1G07350		0	0	0	0	0	0	0	0		interacts with	AT4G39050 (interacts with) AT5G58950
AT1G10310		0	0	0	0	0	0	0	0		interacts with	AT3G60600 (interacts with) SIEC11
AT1G10480	ZFP5	0	0	0	1	0	0	0	0		interacts with	AT3G60600 (interacts with) AT4G19030
AT1G11650	RBP45B	0	0	0	1	0	0	0	0		interacts with	AT3G60600 (interacts with) AT3G60600
AT1G14340		0	0	0	0	0	0	0	0		interacts with	AT3G60600 (interacts with) AT5G22290
AT1G14920	GAI	1	0	0	0	1	1	1	1		interacts with	AT3G60600 (interacts with) AT4G35100
AT1G15080	LPP2	1	0	0	0	0	0	0	0		interacts with	AT3G60600 (interacts with) AT5G08080
AT1G17700		0	0	0	0	0	0	0	0		interacts with	AT1G32540 (interacts with) SIEC15
AT1G17970		0	0	0	0	0	0	0	0		interacts with	AT5G41410 (interacts with) SIEC15
AT1G18080		1	0	0	0	0	1	0	0		interacts with	AT1G68810 (interacts with) SIEC15
AT1G19180	JAZ1	0	1	0	0	0	0	1	0		interacts with	AT1G68810 (interacts with) SIEC69
AT1G22070		0	0	0	0	0	0	0	1		interacts with	AT1G68810 (interacts with) SIEC133
AT1G22070	TGA3	0	0	0	0	0	0	0	1		interacts with	AT2G45680 (interacts with) SIEC15
AT1G22190	RAP2.4	0	0	0	0	1	0	0	0		interacts with	AT2G45680 (interacts with) SIEC26
AT1G22300		1	0	1	0	0	0	0	0		interacts with	AT2G45680 (interacts with) SIEC66
AT1G22920	AJH1	0	1	0	0	0	0	0	0		interacts with	AT2G45680 (interacts with) SIEC69
AT1G23220		0	0	0	0	0	0	0	0		interacts with	AT2G45680 (interacts with) SIEC85
AT1G24590	DRNL	0	0	1	0	0	0	0	0		interacts with	AT2G45680 (interacts with) SIEC104
AT1G26480	GRF12	0	0	0	0	0	0	0	0		interacts with	AT2G45680 (interacts with) SIEC126
AT1G28230	PUP1	0	0	0	1	0	0	0	0		interacts with	AT3G26900 (interacts with) AT4G25200
AT1G28360	ERF12	0	0	0	0	1	0	0	0		interacts with	AT3G26900 (interacts with) SIEC15
AT1G31880	BRX	1	1	1	1	0	0	0	0		interacts with	AT4G32040 (interacts with) SIEC15
AT1G32540	LOL1	0	0	0	0	0	0	0	0		interacts with	AT3G02150 (interacts with) AT5G22355
AT1G33030		1	0	0	0	0	0	0	0		interacts with	AT3G02150 (interacts with) SIEC15
AT1G48270	GCR1	1	0	1	1	0	0	0	0		interacts with	AT3G02150 (interacts with) AT4G32190
AT1G48630	RACK1B	1	0	0	0	0	0	0	0		interacts with	AT3G02150 (interacts with) AT4G23770
AT1G50430	DWF5	0	0	1	0	0	0	0	0		interacts with	AT3G02150 (interacts with) AT5G23120
AT1G51600	ZML2	0	0	0	0	0	0	0	0		interacts with	AT3G02150 (interacts with) AT4G16780
AT1G53910	RAP2.12	0	0	0	0	1	0	0	0		interacts with	AT3G02150 (interacts with) AT3G47620
AT1G54060	ASIL1	0	1	0	0	0	0	0	0		interacts with	AT3G02150 (interacts with) AT3G45640
AT1G55170		0	0	0	0	0	0	0	0		interacts with	AT3G02150 (interacts with) AT4G16760
AT1G56150	SAUR71	0	1	0	0	0	0	0	0		interacts with	AT5G11980 (interacts with) SIEC15
AT1G61690		1	0	0	0	0	0	0	0		interacts with	AT5G11980 (interacts with) SIEC26
AT1G61690		1	0	0	0	0	0	0	0		interacts with	AT3G49580 (interacts with) AT4G39820
AT1G62390		0	0	0	0	0	0	0	0		interacts with	AT3G49580 (interacts with) AT4G36970
AT1G64380		1	0	0	0	0	0	0	0		interacts with	AT3G49580 (interacts with) SIEC15
AT1G68810		0	0	0	0	0	0	0	0		interacts with	AT3G49580 (interacts with) AT5G02870
AT1G69690	TCP15	0	1	0	1	0	0	0	0		interacts with	AT4G39820 (interacts with) SIEC15
AT1G70700	JAZ9	0	0	0	0	0	0	1	0		interacts with	AT1G14920 (interacts with) SIEC15
AT1G71090		0	1	0	0	0	0	0	0		interacts with	AT1G22920 (interacts with) SIEC15
AT1G71230	AJH2	0	1	0	0	0	0	0	0		interacts with	AT1G22920 (interacts with) SIEC26
AT1G72360	HRE1	0	0	0	0	1	0	0	0		interacts with	AT1G22920 (interacts with) SIEC69
AT1G73500	MKK9	0	0	0	0	1	0	0	0		interacts with	AT1G22920 (interacts with) SIEC73
AT1G74500	BS1	0	0	1	0	0	0	0	0		interacts with	AT1G22920 (interacts with) SIEC101
AT1G75500	WAT1	0	1	0	0	0	0	0	0		interacts with	AT1G22920 (interacts with) SIEC126
AT1G75750	GASA1	1	0	1	0	0	1	0	0		interacts with	AT1G22920 (interacts with) SIEC133
AT1G76460		0	0	0	0	0	0	0	0		interacts with	AT4G19030 (interacts with) SIEC16
AT1G76520		0	1	0	0	0	0	0	0		interacts with	AT4G19030 (interacts with) SIEC54
AT1G78300	GRF2	0	0	1	0	0	0	0	0		interacts with	AT4G19030 (interacts with) SIEC56
AT1G78300	GRF2	0	0	1	0	0	0	0	0		interacts with	AT4G19030 (interacts with) AT4G28720
AT1G79040	PSBR	1	0	0	1	0	0	0	0		interacts with	AT4G19030 (interacts with) AT5G08080
AT2G01760	RR14	0	0	0	1	0	0	0	0		interacts with	AT4G19030 (interacts with) AT4G35100
AT2G02540		0	0	0	0	0	0	0	0		interacts with	AT4G19030 (interacts with) AT5G08335
AT2G03710		0	0	0	0	0	0	0	0		interacts with	AT4G25660 (interacts with) SIEC17
AT2G14835		1	0	0	0	0	0	0	0		interacts with	AT4G25660 (interacts with) SIEC81
AT2G14835		1	0	0	0	0	0	0	0		interacts with	AT4G25660 (interacts with) AT5G07110
AT2G16070	PDV2	0	0	0	1	0	0	0	0		interacts with	AT4G25660 (interacts with) AT5G16250
AT2G16850	PIP3B	1	0	0	0	0	0	0	0		interacts with	AT4G25660 (interacts with) AT4G25660
AT2G17390		0	0	0	0	0	0	0	0		interacts with	AT3G17310 (interacts with) SIEC17
AT2G19450	AS11	1	0	0	0	0	0	0	0		interacts with	AT1G04260 (interacts with) SIEC17
AT2G21660	CCR2	0	0	0	1	0	0	0	0		interacts with	AT1G04260 (interacts with) SIEC54
AT2G22680	WAVH1	0	0	0	0	0	0	0	0		interacts with	AT1G04260 (interacts with) SIEC81
AT2G23070		1	0	0	0	0	0	0	0		interacts with	AT1G04260 (interacts with) SIEC109
AT2G23760		0	0	0	0	0	0	0	0		interacts with	AT5G16840 (interacts with) SIEC17
AT2G25490	EBF1	0	0	0	0	1	0	0	0		interacts with	AT3G13720 (interacts with) SIEC17
AT2G25740		0	0	0	0	0	0	0	0		interacts with	AT3G13720 (interacts with) SIEC54
AT2G26800		0	0	0	0	0	0	1	0		interacts with	AT3G13720 (interacts with) AT5G16840
AT2G29980	FAD3	0	0	0	0	0	0	1	0		interacts with	AT3G13720 (interacts with) AT4G25660
AT2G30530		1	0	0	0	1	0	0	0		interacts with	AT3G13720 (interacts with) AT3G13720
AT2G32840		0	0	0	0	0	0	0	0		interacts with	AT3G13710 (interacts with) SIEC17
AT2G33210	HSP60-2	0	0	0	1	0	0	0	0		interacts with	AT3G13710 (interacts with) AT3G29270
AT2G37150		0	0	0	0	0	0	0	0		interacts with	AT3G13710 (interacts with) AT5G22290
AT2G38050	DET2	1	0	1	0	0	0	0	0		interacts with	AT3G13710 (interacts with) AT4G25660
AT2G38340		0	0	0	0	0	0	0	0		interacts with	AT3G13710 (interacts with) AT3G53180
AT2G42580	VIT	0	1	1	0	0	0	0	0		interacts with	AT1G01910 (interacts with) SIEC17
AT2G44080	ARL	0	0	1	0	0	0	0	0		interacts with	AT1G01910 (interacts with) SIEC77
AT2G44360		0	0	0	0	0	0	0	0		interacts with	AT1G01910 (interacts with) AT5G14920
AT2G44380		0	0	0	0	0	0	0	0		interacts with	AT1G01910 (interacts with) AT1G75750
AT2G44950	HUB1	0	0	0	0	1	0	0	1		interacts with	AT1G01910 (interacts with) AT5G15230
AT2G45680		0	0	0	0	0	0	0	0		interacts with	AT1G01910 (interacts with) AT5G52240
AT2G45680		0	0	0	0	0	0	0	0		interacts with	AT1G17700 (interacts with) SIEC17
AT2G45820	REM1.3	0	0	0	0	1	0	0	0		interacts with	AT1G17700 (interacts with) SIEC54
AT2G47750	GH3.9	0	1	0	0	0	0	0	0		interacts with	AT1G17700 (interacts with) SIEC81
AT2G47770	TSPO	1	0	0	0	0	0	0	0		interacts with	AT4G17720 (interacts with) SIEC17
AT2G47940		0	0	0	0	0	0	0	0		interacts with	AT5G07110 (interacts with) SIEC17
AT3G02150	PTF1	0	0	0	0	0	0	0	0		interacts with	AT1G14340 (interacts with) SIEC17
AT3G02520	GRF7	0	0	0	0	0	0	0	0		interacts with	AT1G14340 (interacts with) AT4G25660
AT3G03950	ECT1	0	0	0	0	0	0	0	0		interacts with	AT1G14340 (interacts with) AT2G47750
AT3G04000		0	0	0	0	0	0	0	0		interacts with	AT1G14340 (interacts with) AT3G53180
AT3G05760		0	0	0	0	0	0	0	0		interacts with	AT2G17390 (interacts with) SIEC17
AT3G07480		0	0	0	1	0	0	0	0		interacts with	AT3G54230 (interacts with) SIEC25
AT3G07740		0	0	0	0	0	0	0	0		interacts with	AT5G28900 (interacts with) SIEC25
AT3G11590		0	0	0	0	0	0	0	0		interacts with	AT5G10450 (interacts with) SIEC26
AT3G11820	PEN1	0	0	0	0	0	0	1	1		interacts with	AT3G61260 (interacts with) SIEC26
AT3G13710	PRA1.F4	0	0	0	0	0	0	0	0		interacts with	AT5G07260 (interacts with) SIEC26
AT3G13720	PRA8	0	0	0	0	0	0	0	0		interacts with	AT5G65430 (interacts with) SIEC26
AT3G14180	ASIL2	0	0	0	0	0	0	0	0		interacts with	AT5G61270 (interacts with) SIEC26
AT3G15360	ATM4	0	0	0	1	0	0	0	0		interacts with	AT1G22300 (interacts with) SIEC26
AT3G17310	DRM3	0	0	0	0	0	0	0	0		interacts with	AT1G22300 (interacts with) SIEC26
AT3G18130	RACK1C	1	0	0	0	0	0	0	0		interacts with	AT5G53620 (interacts with) SIEC26
AT3G18680		0	0	0	0	0	0	0	0		interacts with	AT1G26480 (interacts with) SIEC26
AT3G21175	ZML1	0	0	0	0	0	0	0	0		interacts with	AT4G04330 (interacts with) SIEC26
AT3G21330		0	0	0	0	0	0	0	0		interacts with	AT4G09000 (interacts with) SIEC26
AT3G22420		0	0	0	0	0	0	0	0		interacts with	AT1G71230 (interacts with) SIEC26
AT3G22810		0	1	0	0	0	0	0	0		interacts with	AT1G71230 (interacts with) SIEC63
AT3G23220		0	0	0	0	1	0	0	0		interacts with	AT1G71230 (interacts with) SIEC69
AT3G23220		0	0	0	0	1	0	0	0		interacts with	AT1G71230 (interacts with) SIEC73
AT3G23240		0	0	0	0	1	0	1	0		interacts with	AT1G71230 (interacts with) SIEC109
AT3G26030		0	0	0	0	0	0	0	0		interacts with	AT1G71230 (interacts with) SIEC126
AT3G26900	SKL1	0	0	0	0	0	0	0	0		interacts with	AT1G71230 (interacts with) SIEC147
AT3G29270		0	0	0	0	0	0	0	0		interacts with	AT1G76460 (interacts with) SIEC26
AT3G44460	DPBF2	0	0	0	0	0	0	0	0		interacts with	AT1G78300 (interacts with) SIEC26
AT3G45640	MPK3	1	0	0	0	0	0	0	1		interacts with	AT2G45820 (interacts with) SIEC26
AT3G47620	TCP14	1	0	0	1	0	1	0	0		interacts with	AT5G38480 (interacts with) SIEC26
AT3G48090	EDS1	0	0	0	0	0	0	0	1		interacts with	AT3G02520 (interacts with) SIEC26
AT3G49580	LSU1	0	0	0	0	0	0	0	0		interacts with	AT3G02520 (interacts with) AT3G56850
AT3G51630		0	0	0	0	0	0	0	0		interacts with	AT1G54060 (interacts with) SIEC33
AT3G53180	NodGS	1	0	0	0	0	0	0	0		interacts with	AT1G54060 (interacts with) SIEC107
AT3G54000		0	0	0	0	0	0	0	1		interacts with	AT1G54060 (interacts with) AT2G32840
AT3G54230	SUA	0	0	0	0	0	0	0	0		interacts with	AT4G35090 (interacts with) SIEC54
AT3G56850	AREB3	1	0	0	0	0	0	0	0		interacts with	AT4G35090 (interacts with) SIEC133
AT3G57320		0	0	0	0	0	0	0	0		interacts with	AT5G24170 (interacts with) SIEC54
AT3G58030		0	0	0	0	0	0	0	0		interacts with	AT2G47940 (interacts with) SIEC54
AT3G60600	VAP27	0	0	0	0	0	0	0	0		interacts with	AT5G22290 (interacts with) SIEC56
AT3G61260		0	0	0	0	0	0	0	0		interacts with	AT5G22290 (interacts with) SIEC62
AT3G62800	DRB4	0	0	0	0	0	0	0	0		interacts with	AT1G06510 (interacts with) SIEC57
AT3G63210	MARD1	1	0	0	0	0	0	0	0		interacts with	AT1G06510 (interacts with) SIEC81
AT4G00120	IND	0	1	0	0	0	0	0	0		interacts with	AT1G06510 (interacts with) AT2G32840
AT4G01090		0	0	0	0	0	0	0	1		interacts with	AT1G06510 (interacts with) AT3G15360
AT4G04330	RbcX1	0	0	0	0	0	0	0	0		interacts with	AT1G33030 (interacts with) SIEC57
AT4G04640	ATPC1	0	0	0	0	0	0	0	0		interacts with	AT3G04000 (interacts with) SIEC58
AT4G04950	GRXS17	0	1	0	0	0	0	0	0		interacts with	AT4G31430 (interacts with) SIEC62
AT4G08150	BP	0	0	0	0	0	1	0	0		interacts with	AT4G31430 (interacts with) AT5G41520
AT4G08150	BP	0	0	0	0	0	1	0	0		interacts with	AT3G29270 (interacts with) SIEC62
AT4G09000		0	0	0	0	0	0	0	0		interacts with	AT3G29270 (interacts with) AT3G29270
AT4G09060		0	0	0	0	0	0	0	0		interacts with	AT3G57320 (interacts with) SIEC62
AT4G10840	KLCR1	0	0	0	0	0	0	0	0		interacts with	AT3G57320 (interacts with) SIEC126
AT4G10930		0	0	0	0	0	0	0	0		interacts with	AT5G39760 (interacts with) SIEC69
AT4G11140		0	0	0	0	0	0	0	0		interacts with	AT5G39760 (interacts with) SIEC126
AT4G15730		0	0	0	0	0	0	0	0		interacts with	AT5G51110 (interacts with) SIEC69
AT4G16760	ACX1	0	0	0	0	0	0	1	0		interacts with	AT5G51110 (interacts with) SIEC133
AT4G16780	HAT4	0	1	0	0	0	0	0	0		interacts with	AT5G51110 (interacts with) SIEC145
AT4G17680		0	0	0	0	0	0	0	0		interacts with	AT1G61690 (interacts with) SIEC69
AT4G17720	BPL1	0	0	0	1	1	0	0	0		interacts with	AT1G61690 (interacts with) SIEC126
AT4G19030	NLM1	0	0	0	0	0	0	0	0		interacts with	AT3G63210 (interacts with) SIEC69
AT4G22250		0	0	0	0	0	0	0	0		interacts with	AT3G51630 (interacts with) SIEC69
AT4G23770		0	0	0	0	0	0	0	0		interacts with	AT4G00120 (interacts with) SIEC69
AT4G24840		0	0	0	0	0	0	0	0		interacts with	AT4G00120 (interacts with) SIEC133
AT4G25200		0	0	0	0	0	0	0	0		interacts with	AT4G00120 (interacts with) SIEC145
AT4G25660		1	0	0	0	0	0	0	0		interacts with	AT1G51600 (interacts with) AT3G21175
AT4G27070		0	0	0	0	0	0	0	0		interacts with	AT1G51600 (interacts with) SIEC69
AT4G28720	YUC8	0	1	1	0	0	0	0	0		interacts with	AT2G37150 (interacts with) SIEC69
AT4G29790		0	0	0	0	0	0	0	0		interacts with	AT4G32570 (interacts with) SIEC69
AT4G31430		0	0	0	0	0	0	0	0		interacts with	AT4G32570 (interacts with) SIEC133
AT4G32040		0	0	0	0	1	0	0	0		interacts with	AT2G32840 (interacts with) SIEC69
AT4G32080		0	0	0	0	0	0	0	0		interacts with	AT2G32840 (interacts with) AT4G25200
AT4G32190		0	0	0	0	0	0	0	0		interacts with	AT2G32840 (interacts with) AT4G39050
AT4G32260	PDE334	0	0	0	1	0	0	0	0		interacts with	AT2G32840 (interacts with) AT4G01090
AT4G32570	TIFY8	0	0	0	0	0	0	1	0		interacts with	AT2G32840 (interacts with) AT4G23770
AT4G32570	TIFY8	0	0	0	0	0	0	1	0		interacts with	AT2G32840 (interacts with) AT5G11980
AT4G33360	FLDH	1	0	0	0	0	0	0	0		interacts with	AT2G32840 (interacts with) AT5G38600
AT4G35090		0	0	0	0	0	0	0	0		interacts with	AT2G32840 (interacts with) AT4G17680
AT4G35100	PIP3	1	0	0	0	0	0	0	0		interacts with	AT2G32840 (interacts with) AT3G49580
AT4G36930		0	0	0	0	0	0	0	0		interacts with	AT3G44460 (interacts with) SIEC69
AT4G36970		0	0	0	0	0	0	0	0		interacts with	AT3G44460 (interacts with) AT3G56850
AT4G38230	CPK26	1	0	0	0	0	0	0	0		interacts with	AT2G23760 (interacts with) SIEC69
AT4G39050		0	0	0	0	0	0	0	0		interacts with	AT2G23760 (interacts with) SIEC81
AT4G39050		0	0	0	0	0	0	0	0		interacts with	AT2G23760 (interacts with) SIEC133
AT4G39820		0	0	0	0	0	0	0	0		interacts with	AT2G22680 (interacts with) SIEC69
AT5G01820	SR1	0	0	0	0	0	0	0	1		interacts with	AT2G03710 (interacts with) SIEC69
AT5G02870		0	0	0	1	0	0	0	0		interacts with	AT5G66560 (interacts with) SIEC69
AT5G05410		0	0	0	0	0	0	0	0		interacts with	AT2G26800 (interacts with) SIEC69
AT5G06290	2CPB	0	0	0	0	0	0	0	0		interacts with	AT2G26800 (interacts with) AT3G49580
AT5G06960	OBF5	0	0	0	0	0	0	0	1		interacts with	AT2G26800 (interacts with) AT5G11980
AT5G07110	PRA1.B6	0	0	0	0	0	0	0	0		interacts with	AT2G02540 (interacts with) SIEC69
AT5G07260		0	0	0	0	0	0	0	0		interacts with	AT2G02540 (interacts with) SIEC108
AT5G07730		1	0	0	0	0	0	1	0		interacts with	AT2G02540 (interacts with) SIEC126
AT5G08080	SYP132	1	0	0	0	0	0	0	0		interacts with	AT2G02540 (interacts with) SIEC133
AT5G08335	ICMTB	1	0	0	0	0	0	0	0		interacts with	AT4G36970 (interacts with) SIEC69
AT5G10450	AFT1	0	0	1	0	0	0	0	0		interacts with	AT4G04640 (interacts with) SIEC69
AT5G11270	OCP3	1	0	0	0	0	0	1	0		interacts with	AT3G54000 (interacts with) SIEC69
AT5G11980		0	0	0	0	0	0	0	0		interacts with	AT3G54000 (interacts with) SIEC126
AT5G14920	GASA14	1	0	0	0	0	1	0	0		interacts with	AT3G54000 (interacts with) SIEC133
AT5G15230	GASA4	0	0	0	0	0	1	0	0		interacts with	AT3G54000 (interacts with) SIEC145
AT5G16250		0	0	0	0	0	0	0	0		interacts with	AT4G22250 (interacts with) SIEC69
AT5G16840	BPA1	0	0	0	1	0	0	0	0		interacts with	AT5G18580 (interacts with) SIEC69
AT5G18560	PUCHI	0	1	0	0	0	0	0	0		interacts with	AT4G15730 (interacts with) SIEC69
AT5G18580	FS1	0	0	0	0	0	0	0	0		interacts with	AT4G15730 (interacts with) SIEC145
AT5G22290	FSQ6	0	0	0	0	0	0	0	0		interacts with	AT4G15730 (interacts with) AT5G42980
AT5G22310		0	0	0	0	0	0	0	0		interacts with	AT5G61380 (interacts with) SIEC69
AT5G22355		0	0	0	0	0	0	0	0		interacts with	AT5G51440 (interacts with) SIEC69
AT5G23120	HCF136	0	0	0	1	0	0	0	0		interacts with	AT5G51440 (interacts with) SIEC133
AT5G24170		0	0	0	0	0	0	0	0		interacts with	AT1G10480 (interacts with) SIEC69
AT5G28900		0	0	0	0	0	0	0	0		interacts with	AT1G17970 (interacts with) AT3G02150
AT5G37670		0	0	0	0	0	0	0	0		interacts with	AT1G17970 (interacts with) SIEC69
AT5G38480	GRF3	0	0	0	0	0	0	0	0		interacts with	AT1G17970 (interacts with) SIEC145
AT5G38600		0	0	0	0	0	0	0	0		interacts with	AT3G05760 (interacts with) SIEC69
AT5G39760	HB23	0	0	0	0	0	1	0	0		interacts with	AT5G63310 (interacts with) SIEC69
AT5G41410		0	0	0	0	0	0	0	0		interacts with	AT5G65160 (interacts with) SIEC69
AT5G41520	RPS10B	0	1	0	0	0	0	0	0		interacts with	AT5G65160 (interacts with) SIEC126
AT5G42980	ATH3	0	0	0	1	0	0	0	0		interacts with	AT5G65160 (interacts with) SIEC133
AT5G47220	ERF2	0	0	0	0	1	0	1	0		interacts with	AT4G29790 (interacts with) SIEC69
AT5G49920		0	0	0	0	0	0	0	0		interacts with	AT3G03950 (interacts with) SIEC69
AT5G51110		1	0	0	0	0	0	0	0		interacts with	AT3G03950 (interacts with) SIEC126
AT5G51190		0	0	0	0	0	0	0	0		interacts with	AT4G32080 (interacts with) SIEC69
AT5G51440		0	0	0	0	0	0	0	0		interacts with	AT2G44950 (interacts with) SIEC69
AT5G52240	ATMP1	0	0	1	0	0	0	0	0		interacts with	AT2G44950 (interacts with) SIEC81
AT5G53620		0	0	0	0	0	0	0	0		interacts with	AT2G44950 (interacts with) SIEC133
AT5G54810	TRP2	0	1	0	0	0	0	0	0		interacts with	AT1G22070 (interacts with) SIEC69
AT5G56250	HAP8	0	0	0	0	0	0	0	0		interacts with	AT1G24590 (interacts with) SIEC69
AT5G56290	PEX5	0	1	0	0	0	0	0	0		interacts with	AT1G24590 (interacts with) SIEC133
AT5G57210		0	0	0	0	0	0	0	0		interacts with	AT1G24590 (interacts with) SIEC145
AT5G57550		0	0	0	0	0	0	0	1		interacts with	AT3G58030 (interacts with) SIEC69
AT5G58950		1	0	0	0	0	0	0	0		interacts with	AT4G08150 (interacts with) SIEC69
AT5G58950		0	0	0	0	1	0	0	0		interacts with	AT2G44380 (interacts with) SIEC69
AT5G58960		0	0	0	0	0	0	0	0		interacts with	AT4G10930 (interacts with) SIEC69
AT5G61270		0	0	0	0	0	0	0	0		interacts with	AT2G44360 (interacts with) SIEC77
AT5G61380	PRR1	0	0	0	1	0	0	0	0		interacts with	AT3G22420 (interacts with) SIEC81
AT5G61600	ERF104	0	0	0	0	1	0	0	0		interacts with	AT3G22420 (interacts with) SIEC126
AT5G63310	NDPK2	0	1	0	0	0	0	0	0		interacts with	AT3G22420 (interacts with) SIEC145
AT5G63310	NDPK2	0	1	0	0	0	0	0	0		interacts with	AT1G10310 (interacts with) SIEC81
AT5G65160		0	0	0	0	0	0	0	0		interacts with	AT1G10310 (interacts with) SIEC145
AT5G65430	GRF8	0	0	1	0	0	0	0	0		interacts with	AT5G16250 (interacts with) SIEC81
AT5G66560		0	0	0	0	0	0	0	0		interacts with	AT3G22810 (interacts with) SIEC81
SIEC101	SIEC101	NA	NA	NA	NA	NA	NA	NA	NA		interacts with	AT5G57550 (interacts with) SIEC82
SIEC104	SIEC104	NA	NA	NA	NA	NA	NA	NA	NA		interacts with	AT1G69690 (interacts with) SIEC85
SIEC107	SIEC107	NA	NA	NA	NA	NA	NA	NA	NA		interacts with	AT3G62800 (interacts with) SIEC96
SIEC108	SIEC108	NA	NA	NA	NA	NA	NA	NA	NA		interacts with	AT3G62800 (interacts with) AT3G62800
SIEC109	SIEC109	NA	NA	NA	NA	NA	NA	NA	NA		interacts with	AT1G48630 (interacts with) SIEC108
SIEC11	SIEC11	NA	NA	NA	NA	NA	NA	NA	NA		interacts with	AT3G18130 (interacts with) SIEC108
SIEC125	SIEC125	NA	NA	NA	NA	NA	NA	NA	NA		interacts with	AT1G18080 (interacts with) SIEC108
SIEC126	SIEC126	NA	NA	NA	NA	NA	NA	NA	NA		interacts with	AT4G27070 (interacts with) SIEC125
SIEC132	SIEC132	NA	NA	NA	NA	NA	NA	NA	NA		interacts with	AT5G54810 (interacts with) SIEC125
SIEC133	SIEC133	NA	NA	NA	NA	NA	NA	NA	NA		interacts with	AT2G25490 (interacts with) SIEC126
SIEC145	SIEC145	NA	NA	NA	NA	NA	NA	NA	NA		interacts with	AT4G17680 (interacts with) SIEC126
SIEC147	SIEC147	NA	NA	NA	NA	NA	NA	NA	NA		interacts with	AT4G17680 (interacts with) SIEC133
SIEC15	SIEC15	NA	NA	NA	NA	NA	NA	NA	NA		interacts with	AT4G17680 (interacts with) AT4G32190
SIEC16	SIEC16	NA	NA	NA	NA	NA	NA	NA	NA		interacts with	AT4G32190 (interacts with) SIEC126
SIEC17	SIEC17	NA	NA	NA	NA	NA	NA	NA	NA		interacts with	AT4G32190 (interacts with) AT5G06960
SIEC25	SIEC25	NA	NA	NA	NA	NA	NA	NA	NA		interacts with	AT1G23220 (interacts with) SIEC126
SIEC26	SIEC26	NA	NA	NA	NA	NA	NA	NA	NA		interacts with	AT3G21175 (interacts with) AT4G10840
SIEC33	SIEC33	NA	NA	NA	NA	NA	NA	NA	NA		interacts with	AT3G21175 (interacts with) AT4G09060
SIEC54	SIEC54	NA	NA	NA	NA	NA	NA	NA	NA		interacts with	AT3G21175 (interacts with) SIEC126
SIEC56	SIEC56	NA	NA	NA	NA	NA	NA	NA	NA		interacts with	AT3G21175 (interacts with) AT3G49580
SIEC57	SIEC57	NA	NA	NA	NA	NA	NA	NA	NA		interacts with	AT3G21175 (interacts with) AT3G21175
SIEC58	SIEC58	NA	NA	NA	NA	NA	NA	NA	NA		interacts with	AT3G21175 (interacts with) AT4G23770
SIEC62	SIEC62	NA	NA	NA	NA	NA	NA	NA	NA		interacts with	AT3G21175 (interacts with) AT5G11270
SIEC63	SIEC63	NA	NA	NA	NA	NA	NA	NA	NA		interacts with	AT1G62390 (interacts with) SIEC132
SIEC66	SIEC66	NA	NA	NA	NA	NA	NA	NA	NA		interacts with	AT4G10840 (interacts with) SIEC133
SIEC69	SIEC69	NA	NA	NA	NA	NA	NA	NA	NA		interacts with	AT4G09060 (interacts with) SIEC133
SIEC73	SIEC73	NA	NA	NA	NA	NA	NA	NA	NA		interacts with	AT4G25200 (interacts with) AT5G51440
SIEC77	SIEC77	NA	NA	NA	NA	NA	NA	NA	NA		interacts with	AT4G25200 (interacts with) AT4G39820
SIEC8	SIEC8	NA	NA	NA	NA	NA	NA	NA	NA		interacts with	AT4G25200 (interacts with) SIEC133
SIEC81	SIEC81	NA	NA	NA	NA	NA	NA	NA	NA		interacts with	AT4G25200 (interacts with) SIEC145
SIEC82	SIEC82	NA	NA	NA	NA	NA	NA	NA	NA		interacts with	AT4G25200 (interacts with) AT4G25200
SIEC85	SIEC85	NA	NA	NA	NA	NA	NA	NA	NA		interacts with	AT4G25200 (interacts with) AT4G32190
SIEC96	SIEC96	NA	NA	NA	NA	NA	NA	NA	NA		interacts with	AT4G25200 (interacts with) AT4G38230
											interacts with	AT5G37670 (interacts with) SIEC133
											interacts with	AT3G07740 (interacts with) SIEC133
											interacts with	AT3G11590 (interacts with) SIEC133
											interacts with	AT3G11590 (interacts with) SIEC145
											interacts with	AT3G11590 (interacts with) AT4G15730
											interacts with	AT3G11590 (interacts with) AT5G58950
											interacts with	AT4G36930 (interacts with) SIEC133
											interacts with	AT3G26030 (interacts with) SIEC133
											interacts with	AT3G21330 (interacts with) SIEC133
											interacts with	AT1G01240 (interacts with) SIEC145
											interacts with	AT1G07350 (interacts with) SIEC145
											interacts with	AT1G22190 (interacts with) SIEC145
											interacts with	AT1G53910 (interacts with) SIEC145
											interacts with	AT1G55170 (interacts with) SIEC145
											interacts with	AT1G64380 (interacts with) SIEC145
											interacts with	AT1G72360 (interacts with) SIEC145
											interacts with	AT2G25740 (interacts with) SIEC145
											interacts with	AT2G30530 (interacts with) SIEC145
											interacts with	AT2G38340 (interacts with) SIEC145
											interacts with	AT2G38340 (interacts with) SIEC145
											interacts with	AT3G14180 (interacts with) SIEC145
											interacts with	AT3G18680 (interacts with) SIEC145
											interacts with	AT3G23220 (interacts with) SIEC145
											interacts with	AT3G23240 (interacts with) SIEC145
											interacts with	AT4G01090 (interacts with) SIEC145
											interacts with	AT4G11140 (interacts with) SIEC145
											interacts with	AT4G23770 (interacts with) SIEC145
											interacts with	AT4G23770 (interacts with) AT4G23770
											interacts with	AT4G24840 (interacts with) SIEC145
											interacts with	AT4G24840 (interacts with) SIEC145
											interacts with	AT5G05410 (interacts with) SIEC145
											interacts with	AT5G06290 (interacts with) SIEC145
											interacts with	AT5G06290 (interacts with) SIEC145
											interacts with	AT5G07730 (interacts with) SIEC145
											interacts with	AT5G18560 (interacts with) SIEC145
											interacts with	AT5G22310 (interacts with) SIEC145
											interacts with	AT5G22310 (interacts with) AT5G22310
											interacts with	AT5G22310 (interacts with) AT5G58950
											interacts with	AT5G22355 (interacts with) SIEC145
											interacts with	AT5G22355 (interacts with) AT5G22355
											interacts with	AT5G38600 (interacts with) SIEC145
											interacts with	AT5G47220 (interacts with) SIEC145
											interacts with	AT5G49920 (interacts with) SIEC145
											interacts with	AT5G51190 (interacts with) SIEC145
											interacts with	AT5G56250 (interacts with) SIEC145
											interacts with	AT5G57210 (interacts with) SIEC145
											interacts with	AT5G58960 (interacts with) SIEC145
											interacts with	AT5G61600 (interacts with) SIEC145
											interacts with	AT1G06390 (interacts with) AT5G22310
											interacts with	AT1G73500 (interacts with) AT3G02150
											interacts with	AT3G47620 (interacts with) AT4G17680
											interacts with	AT3G47620 (interacts with) AT5G11980
											interacts with	AT1G31880 (interacts with) AT5G22310
											interacts with	AT1G31880 (interacts with) AT5G23120
											interacts with	AT4G28720 (interacts with) AT5G22290
											interacts with	AT1G19180 (interacts with) AT3G49580
											interacts with	AT1G19180 (interacts with) AT1G19180
											interacts with	AT5G02870 (interacts with) AT5G22310
											interacts with	AT3G56850 (interacts with) AT5G38480
											interacts with	AT2G33210 (interacts with) AT3G49580
											interacts with	AT4G35100 (interacts with) AT5G22290
											interacts with	AT3G07480 (interacts with) AT3G49580
											interacts with	AT1G70700 (interacts with) AT3G49580
											interacts with	AT3G53180 (interacts with) AT5G07110
											interacts with	AT4G16780 (interacts with) AT4G17680
											interacts with	AT1G50430 (interacts with) AT4G19030
											interacts with	AT1G50430 (interacts with) AT5G22290
											interacts with	AT1G48270 (interacts with) AT5G22290
											interacts with	AT1G28360 (interacts with) AT4G17680
											interacts with	AT1G28360 (interacts with) AT1G32540
											interacts with	AT1G28360 (interacts with) AT3G49580
											interacts with	AT2G44080 (interacts with) AT5G22290
											interacts with	AT2G44080 (interacts with) AT3G29270
											interacts with	AT2G44080 (interacts with) AT4G19030
											interacts with	AT2G44080 (interacts with) AT3G60600
											interacts with	AT2G16850 (interacts with) AT3G60600
											interacts with	AT2G16850 (interacts with) AT4G19030
											interacts with	AT2G16850 (interacts with) AT5G22290
											interacts with	AT2G16850 (interacts with) AT4G35100
											interacts with	AT1G76520 (interacts with) AT5G22290
											interacts with	AT2G23070 (interacts with) AT3G14180
											interacts with	AT1G74500 (interacts with) AT4G24840
											interacts with	AT4G04950 (interacts with) AT4G15730
											interacts with	AT1G05710 (interacts with) AT3G47620
											interacts with	AT1G05710 (interacts with) AT1G31880
											interacts with	AT1G05710 (interacts with) AT3G02150
											interacts with	AT1G11650 (interacts with) AT3G02150
											interacts with	AT1G11650 (interacts with) AT3G47620
											interacts with	AT5G08335 (interacts with) AT5G22290
											interacts with	AT1G75500 (interacts with) AT4G19030
											interacts with	AT1G75500 (interacts with) AT3G60600
											interacts with	AT3G15360 (interacts with) AT4G39050
											interacts with	AT3G15360 (interacts with) AT4G25200
											interacts with	AT1G15080 (interacts with) AT1G15080
											interacts with	AT1G15080 (interacts with) AT5G22290
											interacts with	AT1G15080 (interacts with) AT4G19030
											interacts with	AT2G42580 (interacts with) AT4G24840
											interacts with	AT2G42580 (interacts with) AT4G39050
											interacts with	AT5G06960 (interacts with) AT5G06960
											interacts with	AT2G01760 (interacts with) AT5G37670
											interacts with	AT2G01760 (interacts with) AT4G17680
											interacts with	AT2G01760 (interacts with) AT4G25200
											interacts with	AT2G01760 (interacts with) AT3G14180
											interacts with	AT2G01760 (interacts with) AT4G16780
											interacts with	AT2G14835 (interacts with) AT4G19030
											interacts with	AT1G56150 (interacts with) AT4G25200
											interacts with	AT2G47770 (interacts with) AT4G19030
											interacts with	AT2G47770 (interacts with) AT5G22290
											interacts with	AT2G47770 (interacts with) AT3G60600
											interacts with	AT2G16070 (interacts with) AT4G19030
											interacts with	AT2G29980 (interacts with) AT5G22290
											interacts with	AT1G28230 (interacts with) AT5G22290
											interacts with	AT1G71090 (interacts with) AT5G22290
											interacts with	AT2G38050 (interacts with) AT5G22290
											interacts with	AT1G79040 (interacts with) AT5G22290
											interacts with	AT1G79040 (interacts with) AT4G19030
											interacts with	AT3G48090 (interacts with) AT3G49580
											interacts with	AT4G33360 (interacts with) AT5G22290
											interacts with	AT3G11820 (interacts with) AT4G19030
											interacts with	AT2G19450 (interacts with) AT5G22290

## Sheet: Fig 3B
1st degree	1st degree	2nd degree
AUX	9	13
GA	4	4
ABA	14	23
CK	4	15
JA	6	6
SA	6	5
BR	5	11
ET	14	4

## Sheet: Fig 3C
1st degree SHIPs	50
2nd degree SHIPs	40
No SHIPs	66

## Sheet: Fig 3D
# Hormone targets	# Unannotated targets	Organism
40	65	SIEC (8k)
19	104	Hpa (8k)
12	51	Psy (8k)

## Sheet: Fig 4B
hormone	No. Of SIEC induction	No. Of SIEC supression
ABA	13	23
AUX	4	33
JA	8	27
SA	37	0
CK	10	11

[truncated: 36 more sheets: Fig 4C, Fig 4D, Fig 4F, Fig 4G, Fig 4H, Fig 4I, Fig 4J, Fig 4K, Fig 4L, Fig 4M, Fig 5A, Fig 5B, Fig 5D, Fig 5E, Fig 5F, Fig 5G, Fig 5H, Fig 5I, SF 1B, SF 1C …]
